# Supplementary material for: A novel Toxoplasma gondii TGGT1_316290 mRNA-LNP vaccine elicits protective immune response against toxoplasmosis in mice
Source: Front Microbiol. 2023 Mar 21;14:1145114. doi: 10.3389/fmicb.2023.1145114 (PMC10070739; doi:10.3389/fmicb.2023.1145114)
Supplement: Supplementary file 1 [file Data_Sheet_1.ZIP]

Archive with 28 entries (25 files):
- supplementary materials/
- supplementary materials/Cluspro 2.0 protein-protein Docking .pdb files/
- supplementary materials/Cluspro 2.0 protein-protein Docking .pdb files/3c60.pdb
- supplementary materials/Cluspro 2.0 protein-protein Docking .pdb files/8d5p.pdb
- supplementary materials/Cluspro 2.0 protein-protein Docking .pdb files/8ema.pdb
- supplementary materials/Cluspro 2.0 protein-protein Docking .pdb files/TG290 .pdb
- supplementary materials/Flow Cytometry .fcs files/
- supplementary materials/Flow Cytometry .fcs files/CD11c,2f,CD83_Tube_BLANK.fcs
- supplementary materials/Flow Cytometry .fcs files/CD11c,2f,CD83_Tube_LNP.fcs
- supplementary materials/Flow Cytometry .fcs files/CD11c,2f,CD83_Tube_TG290 mRNA-LNP.fcs
- supplementary materials/Flow Cytometry .fcs files/CD11c,2f,CD86_Tube_BLANK.fcs
- supplementary materials/Flow Cytometry .fcs files/CD11c,2f,CD86_Tube_LNP.fcs
- supplementary materials/Flow Cytometry .fcs files/CD11c,2f,CD86_Tube_TG290 mRNA-LNP.fcs
- supplementary materials/Flow Cytometry .fcs files/CD11c,2f,MHCII_Tube_BLANK.fcs
- supplementary materials/Flow Cytometry .fcs files/CD11c,2f,MHCII_Tube_LNP.fcs
- supplementary materials/Flow Cytometry .fcs files/CD11c,2f,MHCII_Tube_TG290 mRNA-LNP.fcs
- supplementary materials/Flow Cytometry .fcs files/CD11c,2f,MHCI_Tube_BLANK.fcs
- supplementary materials/Flow Cytometry .fcs files/CD11c,2f,MHCI_Tube_LNP.fcs
- supplementary materials/Flow Cytometry .fcs files/CD11c,2f,MHCI_Tube_TG290 mRNA-LNP.fcs
- supplementary materials/Flow Cytometry .fcs files/CD3,2f,CD4_Tube_BLANK.fcs
- supplementary materials/Flow Cytometry .fcs files/CD3,2f,CD4_Tube_LNP.fcs
- supplementary materials/Flow Cytometry .fcs files/CD3,2f,CD4_Tube_TG290 mRNA-LNP.fcs
- supplementary materials/Flow Cytometry .fcs files/CD3,2f,CD8_Tube_BLANK.fcs
- supplementary materials/Flow Cytometry .fcs files/CD3,2f,CD8_Tube_LNP.fcs
- supplementary materials/Flow Cytometry .fcs files/CD3,2f,CD8_Tube_TG290 mRNA-LNP.fcs
- supplementary materials/Results of BepiPred-2.0 and NetChop analyses.docx
- supplementary materials/Results of Cluspro 2.0 protein-protein Docking.docx
- supplementary materials/Results of phylogenetic analyses.docx
