# Supplementary material for: A novel Toxoplasma gondii TGGT1_316290 mRNA-LNP vaccine elicits protective immune response against toxoplasmosis in mice
Source: Front Microbiol. 2023 Mar 21;14:1145114. doi: 10.3389/fmicb.2023.1145114 (PMC10070739; doi:10.3389/fmicb.2023.1145114)
Supplement: Supplementary file 1 [file Data_Sheet_1.ZIP › supplementary materials/Cluspro 2.0 protein-protein Docking .pdb files/3c60.pdb]

HEADER    SUGAR BINDING PROTEIN/IMMUNE SYSTEM     01-FEB-08   3C60              
TITLE     CRYSTAL STRUCTURE OF MOUSE MHC CLASS II I-AB/3K PEPTIDE COMPLEXED WITH
TITLE    2 MOUSE TCR YAE62                                                      
COMPND    MOL_ID: 1;                                                            
COMPND   2 MOLECULE: TCR YAE62 ALPHA CHAIN;                                     
COMPND   3 CHAIN: A, E;                                                         
COMPND   4 ENGINEERED: YES;                                                     
COMPND   5 MOL_ID: 2;                                                           
COMPND   6 MOLECULE: TCR YAE62 BETA CHAIN;                                      
COMPND   7 CHAIN: B, F;                                                         
COMPND   8 ENGINEERED: YES;                                                     
COMPND   9 MOL_ID: 3;                                                           
COMPND  10 MOLECULE: H-2 CLASS II HISTOCOMPATIBILITY ANTIGEN, A-B ALPHA CHAIN;  
COMPND  11 CHAIN: C, G;                                                         
COMPND  12 FRAGMENT: UNP RESIDUES 27-208;                                       
COMPND  13 SYNONYM: IAALPHA;                                                    
COMPND  14 ENGINEERED: YES;                                                     
COMPND  15 MOL_ID: 4;                                                           
COMPND  16 MOLECULE: 3K PEPTIDE, LINKER, AND H-2 CLASS II HISTOCOMPATIBILITY    
COMPND  17 ANTIGEN (A BETA CHAIN);                                              
COMPND  18 CHAIN: D, H;                                                         
COMPND  19 FRAGMENT: FUSION PROTEIN OF EALPHA3K PEPTIDE RESIDUES 1-13, LINKER   
COMPND  20 14-28 AND MHC CLASS II AB UNP RESIDUES 30-218;                       
COMPND  21 ENGINEERED: YES                                                      
SOURCE    MOL_ID: 1;                                                            
SOURCE   2 ORGANISM_SCIENTIFIC: MUS MUSCULUS;                                   
SOURCE   3 ORGANISM_COMMON: HOUSE MOUSE;                                        
SOURCE   4 ORGANISM_TAXID: 10090;                                               
SOURCE   5 EXPRESSION_SYSTEM: ESCHERICHIA COLI BL21;                            
SOURCE   6 EXPRESSION_SYSTEM_TAXID: 511693;                                     
SOURCE   7 EXPRESSION_SYSTEM_STRAIN: BL21;                                      
SOURCE   8 EXPRESSION_SYSTEM_VECTOR_TYPE: PLASMID;                              
SOURCE   9 EXPRESSION_SYSTEM_PLASMID: PET30;                                    
SOURCE  10 OTHER_DETAILS: THE MOUSE VA AND VB OF YAE62 TCRS FUSED TO HUMAN CA   
SOURCE  11 AND CB;                                                              
SOURCE  12 MOL_ID: 2;                                                           
SOURCE  13 ORGANISM_SCIENTIFIC: MUS MUSCULUS;                                   
SOURCE  14 ORGANISM_COMMON: HOUSE MOUSE;                                        
SOURCE  15 ORGANISM_TAXID: 10090;                                               
SOURCE  16 EXPRESSION_SYSTEM: ESCHERICHIA COLI BL21;                            
SOURCE  17 EXPRESSION_SYSTEM_TAXID: 511693;                                     
SOURCE  18 EXPRESSION_SYSTEM_STRAIN: BL21;                                      
SOURCE  19 EXPRESSION_SYSTEM_VECTOR_TYPE: PLASMID;                              
SOURCE  20 EXPRESSION_SYSTEM_PLASMID: PET30;                                    
SOURCE  21 OTHER_DETAILS: THE MOUSE VA AND VB OF YAE62 TCRS FUSED TO HUMAN CA   
SOURCE  22 AND CB;                                                              
SOURCE  23 MOL_ID: 3;                                                           
SOURCE  24 ORGANISM_SCIENTIFIC: MUS MUSCULUS;                                   
SOURCE  25 ORGANISM_COMMON: HOUSE MOUSE;                                        
SOURCE  26 ORGANISM_TAXID: 10090;                                               
SOURCE  27 GENE: H2-AA;                                                         
SOURCE  28 EXPRESSION_SYSTEM: SPODOPTERA FRUGIPERDA;                            
SOURCE  29 EXPRESSION_SYSTEM_COMMON: FALL ARMYWORM;                             
SOURCE  30 EXPRESSION_SYSTEM_TAXID: 7108;                                       
SOURCE  31 EXPRESSION_SYSTEM_STRAIN: SF9;                                       
SOURCE  32 EXPRESSION_SYSTEM_VECTOR_TYPE: BACULOVIRUS;                          
SOURCE  33 MOL_ID: 4;                                                           
SOURCE  34 ORGANISM_SCIENTIFIC: MUS MUSCULUS;                                   
SOURCE  35 ORGANISM_COMMON: HOUSE MOUSE;                                        
SOURCE  36 ORGANISM_TAXID: 10090;                                               
SOURCE  37 GENE: H2-AB1, H2-IABETA;                                             
SOURCE  38 EXPRESSION_SYSTEM: SPODOPTERA FRUGIPERDA;                            
SOURCE  39 EXPRESSION_SYSTEM_COMMON: FALL ARMYWORM;                             
SOURCE  40 EXPRESSION_SYSTEM_TAXID: 7108;                                       
SOURCE  41 EXPRESSION_SYSTEM_STRAIN: SF9;                                       
SOURCE  42 EXPRESSION_SYSTEM_VECTOR_TYPE: BACULOVIRUS                           
KEYWDS    TCR-PMHC COMPLEX, GLYCOPROTEIN, IMMUNE RESPONSE, MEMBRANE, MHC II,    
KEYWDS   2 TRANSMEMBRANE, SUGAR BINDING PROTEIN-IMMUNE SYSTEM COMPLEX           
EXPDTA    X-RAY DIFFRACTION                                                     
AUTHOR    S.DAI                                                                 
REVDAT   5   20-OCT-21 3C60    1       SEQADV                                   
REVDAT   4   05-FEB-20 3C60    1       REMARK SEQADV                            
REVDAT   3   25-OCT-17 3C60    1       REMARK                                   
REVDAT   2   24-FEB-09 3C60    1       VERSN                                    
REVDAT   1   29-APR-08 3C60    0                                                
JRNL        AUTH   S.DAI,E.S.HUSEBY,K.RUBTSOVA,J.SCOTT-BROWNE,F.CRAWFORD,       
JRNL        AUTH 2 W.A.MACDONALD,P.MARRACK,J.W.KAPPLER                          
JRNL        TITL   CROSSREACTIVE T CELLS SPOTLIGHT THE GERMLINE RULES FOR       
JRNL        TITL 2 ALPHABETA T CELL-RECEPTOR INTERACTIONS WITH MHC MOLECULES.   
JRNL        REF    IMMUNITY                      V.  28   324 2008              
JRNL        REFN                   ISSN 1074-7613                               
JRNL        PMID   18308592                                                     
JRNL        DOI    10.1016/J.IMMUNI.2008.01.008                                 
REMARK   2                                                                      
REMARK   2 RESOLUTION.    3.05 ANGSTROMS.                                       
REMARK   3                                                                      
REMARK   3 REFINEMENT.                                                          
REMARK   3   PROGRAM     : CNS 1.1                                              
REMARK   3   AUTHORS     : BRUNGER,ADAMS,CLORE,DELANO,GROS,GROSSE-              
REMARK   3               : KUNSTLEVE,JIANG,KUSZEWSKI,NILGES,PANNU,              
REMARK   3               : READ,RICE,SIMONSON,WARREN                            
REMARK   3                                                                      
REMARK   3  REFINEMENT TARGET : NULL                                            
REMARK   3                                                                      
REMARK   3  DATA USED IN REFINEMENT.                                            
REMARK   3   RESOLUTION RANGE HIGH (ANGSTROMS) : 3.05                           
REMARK   3   RESOLUTION RANGE LOW  (ANGSTROMS) : 40.92                          
REMARK   3   DATA CUTOFF            (SIGMA(F)) : 0.000                          
REMARK   3   DATA CUTOFF HIGH         (ABS(F)) : 2141643.250                    
REMARK   3   DATA CUTOFF LOW          (ABS(F)) : 0.0000                         
REMARK   3   COMPLETENESS (WORKING+TEST)   (%) : 92.6                           
REMARK   3   NUMBER OF REFLECTIONS             : 41880                          
REMARK   3                                                                      
REMARK   3  FIT TO DATA USED IN REFINEMENT.                                     
REMARK   3   CROSS-VALIDATION METHOD          : THROUGHOUT                      
REMARK   3   FREE R VALUE TEST SET SELECTION  : RANDOM                          
REMARK   3   R VALUE            (WORKING SET) : 0.267                           
REMARK   3   FREE R VALUE                     : 0.309                           
REMARK   3   FREE R VALUE TEST SET SIZE   (%) : 5.000                           
REMARK   3   FREE R VALUE TEST SET COUNT      : 2087                            
REMARK   3   ESTIMATED ERROR OF FREE R VALUE  : 0.007                           
REMARK   3                                                                      
REMARK   3  FIT IN THE HIGHEST RESOLUTION BIN.                                  
REMARK   3   TOTAL NUMBER OF BINS USED           : 6                            
REMARK   3   BIN RESOLUTION RANGE HIGH       (A) : 3.05                         
REMARK   3   BIN RESOLUTION RANGE LOW        (A) : 3.24                         
REMARK   3   BIN COMPLETENESS (WORKING+TEST) (%) : 93.40                        
REMARK   3   REFLECTIONS IN BIN    (WORKING SET) : 6612                         
REMARK   3   BIN R VALUE           (WORKING SET) : 0.4090                       
REMARK   3   BIN FREE R VALUE                    : 0.4570                       
REMARK   3   BIN FREE R VALUE TEST SET SIZE  (%) : 4.60                         
REMARK   3   BIN FREE R VALUE TEST SET COUNT     : 321                          
REMARK   3   ESTIMATED ERROR OF BIN FREE R VALUE : 0.025                        
REMARK   3                                                                      
REMARK   3  NUMBER OF NON-HYDROGEN ATOMS USED IN REFINEMENT.                    
REMARK   3   PROTEIN ATOMS            : 13102                                   
REMARK   3   NUCLEIC ACID ATOMS       : 0                                       
REMARK   3   HETEROGEN ATOMS          : 0                                       
REMARK   3   SOLVENT ATOMS            : 0                                       
REMARK   3                                                                      
REMARK   3  B VALUES.                                                           
REMARK   3   FROM WILSON PLOT           (A**2) : 85.80                          
REMARK   3   MEAN B VALUE      (OVERALL, A**2) : 81.20                          
REMARK   3   OVERALL ANISOTROPIC B VALUE.                                       
REMARK   3    B11 (A**2) : -14.12000                                            
REMARK   3    B22 (A**2) : 11.39000                                             
REMARK   3    B33 (A**2) : 2.73000                                              
REMARK   3    B12 (A**2) : 0.00000                                              
REMARK   3    B13 (A**2) : 0.00000                                              
REMARK   3    B23 (A**2) : 0.00000                                              
REMARK   3                                                                      
REMARK   3  ESTIMATED COORDINATE ERROR.                                         
REMARK   3   ESD FROM LUZZATI PLOT        (A) : 0.49                            
REMARK   3   ESD FROM SIGMAA              (A) : 0.73                            
REMARK   3   LOW RESOLUTION CUTOFF        (A) : 5.00                            
REMARK   3                                                                      
REMARK   3  CROSS-VALIDATED ESTIMATED COORDINATE ERROR.                         
REMARK   3   ESD FROM C-V LUZZATI PLOT    (A) : 0.60                            
REMARK   3   ESD FROM C-V SIGMAA          (A) : 0.87                            
REMARK   3                                                                      
REMARK   3  RMS DEVIATIONS FROM IDEAL VALUES.                                   
REMARK   3   BOND LENGTHS                 (A) : 0.010                           
REMARK   3   BOND ANGLES            (DEGREES) : 1.200                           
REMARK   3   DIHEDRAL ANGLES        (DEGREES) : 25.80                           
REMARK   3   IMPROPER ANGLES        (DEGREES) : 0.780                           
REMARK   3                                                                      
REMARK   3  ISOTROPIC THERMAL MODEL : RESTRAINED                                
REMARK   3                                                                      
REMARK   3  ISOTROPIC THERMAL FACTOR RESTRAINTS.    RMS    SIGMA                
REMARK   3   MAIN-CHAIN BOND              (A**2) : NULL  ; NULL                 
REMARK   3   MAIN-CHAIN ANGLE             (A**2) : NULL  ; NULL                 
REMARK   3   SIDE-CHAIN BOND              (A**2) : NULL  ; NULL                 
REMARK   3   SIDE-CHAIN ANGLE             (A**2) : NULL  ; NULL                 
REMARK   3                                                                      
REMARK   3  BULK SOLVENT MODELING.                                              
REMARK   3   METHOD USED : FLAT MODEL                                           
REMARK   3   KSOL        : 0.30                                                 
REMARK   3   BSOL        : 39.29                                                
REMARK   3                                                                      
REMARK   3  NCS MODEL : NULL                                                    
REMARK   3                                                                      
REMARK   3  NCS RESTRAINTS.                         RMS   SIGMA/WEIGHT          
REMARK   3   GROUP  1  POSITIONAL            (A) : NULL  ; NULL                 
REMARK   3   GROUP  1  B-FACTOR           (A**2) : NULL  ; NULL                 
REMARK   3                                                                      
REMARK   3  PARAMETER FILE  1  : PROTEIN_REP.PARAM                              
REMARK   3  PARAMETER FILE  2  : WATER_REP.PARAM                                
REMARK   3  PARAMETER FILE  3  : ION.PARAM                                      
REMARK   3  PARAMETER FILE  4  : FS2.PAR                                        
REMARK   3  PARAMETER FILE  5  : FS4.PAR                                        
REMARK   3  PARAMETER FILE  6  : NULL                                           
REMARK   3  TOPOLOGY FILE  1   : &_1_TOPOLOGY_INFILE_1                          
REMARK   3  TOPOLOGY FILE  2   : &_1_TOPOLOGY_INFILE_2                          
REMARK   3  TOPOLOGY FILE  3   : &_1_TOPOLOGY_INFILE_3                          
REMARK   3  TOPOLOGY FILE  4   : &_1_TOPOLOGY_INFILE_4                          
REMARK   3  TOPOLOGY FILE  5   : &_1_TOPOLOGY_INFILE_5                          
REMARK   3  TOPOLOGY FILE  6   : NULL                                           
REMARK   3                                                                      
REMARK   3  OTHER REFINEMENT REMARKS: NULL                                      
REMARK   4                                                                      
REMARK   4 3C60 COMPLIES WITH FORMAT V. 3.30, 13-JUL-11                         
REMARK 100                                                                      
REMARK 100 THIS ENTRY HAS BEEN PROCESSED BY RCSB ON 14-FEB-08.                  
REMARK 100 THE DEPOSITION ID IS D_1000046384.                                   
REMARK 200                                                                      
REMARK 200 EXPERIMENTAL DETAILS                                                 
REMARK 200  EXPERIMENT TYPE                : X-RAY DIFFRACTION                  
REMARK 200  DATE OF DATA COLLECTION        : 09-APR-07                          
REMARK 200  TEMPERATURE           (KELVIN) : 100                                
REMARK 200  PH                             : 5.2                                
REMARK 200  NUMBER OF CRYSTALS USED        : 1                                  
REMARK 200                                                                      
REMARK 200  SYNCHROTRON              (Y/N) : Y                                  
REMARK 200  RADIATION SOURCE               : APS                                
REMARK 200  BEAMLINE                       : 19-ID                              
REMARK 200  X-RAY GENERATOR MODEL          : NULL                               
REMARK 200  MONOCHROMATIC OR LAUE    (M/L) : M                                  
REMARK 200  WAVELENGTH OR RANGE        (A) : 0.97918                            
REMARK 200  MONOCHROMATOR                  : SI 111                             
REMARK 200  OPTICS                         : MIRRORS                            
REMARK 200                                                                      
REMARK 200  DETECTOR TYPE                  : CCD                                
REMARK 200  DETECTOR MANUFACTURER          : ADSC QUANTUM 315                   
REMARK 200  INTENSITY-INTEGRATION SOFTWARE : DENZO, HKL-3000                    
REMARK 200  DATA SCALING SOFTWARE          : SCALEPACK, HKL-3000                
REMARK 200                                                                      
REMARK 200  NUMBER OF UNIQUE REFLECTIONS   : 43981                              
REMARK 200  RESOLUTION RANGE HIGH      (A) : 3.050                              
REMARK 200  RESOLUTION RANGE LOW       (A) : 50.000                             
REMARK 200  REJECTION CRITERIA  (SIGMA(I)) : -3.000                             
REMARK 200                                                                      
REMARK 200 OVERALL.                                                             
REMARK 200  COMPLETENESS FOR RANGE     (%) : 97.6                               
REMARK 200  DATA REDUNDANCY                : 4.500                              
REMARK 200  R MERGE                    (I) : 0.08700                            
REMARK 200  R SYM                      (I) : NULL                               
REMARK 200  <I/SIGMA(I)> FOR THE DATA SET  : 13.0000                            
REMARK 200                                                                      
REMARK 200 IN THE HIGHEST RESOLUTION SHELL.                                     
REMARK 200  HIGHEST RESOLUTION SHELL, RANGE HIGH (A) : 3.05                     
REMARK 200  HIGHEST RESOLUTION SHELL, RANGE LOW  (A) : 3.16                     
REMARK 200  COMPLETENESS FOR SHELL     (%) : 97.7                               
REMARK 200  DATA REDUNDANCY IN SHELL       : 4.30                               
REMARK 200  R MERGE FOR SHELL          (I) : 0.69200                            
REMARK 200  R SYM FOR SHELL            (I) : NULL                               
REMARK 200  <I/SIGMA(I)> FOR SHELL         : 2.900                              
REMARK 200                                                                      
REMARK 200 DIFFRACTION PROTOCOL: SINGLE WAVELENGTH                              
REMARK 200 METHOD USED TO DETERMINE THE STRUCTURE: MOLECULAR REPLACEMENT        
REMARK 200 SOFTWARE USED: PHASER, AMORE                                         
REMARK 200 STARTING MODEL: NULL                                                 
REMARK 200                                                                      
REMARK 200 REMARK: NULL                                                         
REMARK 280                                                                      
REMARK 280 CRYSTAL                                                              
REMARK 280 SOLVENT CONTENT, VS   (%): 59.91                                     
REMARK 280 MATTHEWS COEFFICIENT, VM (ANGSTROMS**3/DA): 3.07                     
REMARK 280                                                                      
REMARK 280 CRYSTALLIZATION CONDITIONS: 15% PEG 4000, PH 5.2, VAPOR DIFFUSION,   
REMARK 280  HANGING DROP, TEMPERATURE 298K                                      
REMARK 290                                                                      
REMARK 290 CRYSTALLOGRAPHIC SYMMETRY                                            
REMARK 290 SYMMETRY OPERATORS FOR SPACE GROUP: P 21 21 21                       
REMARK 290                                                                      
REMARK 290      SYMOP   SYMMETRY                                                
REMARK 290     NNNMMM   OPERATOR                                                
REMARK 290       1555   X,Y,Z                                                   
REMARK 290       2555   -X+1/2,-Y,Z+1/2                                         
REMARK 290       3555   -X,Y+1/2,-Z+1/2                                         
REMARK 290       4555   X+1/2,-Y+1/2,-Z                                         
REMARK 290                                                                      
REMARK 290     WHERE NNN -> OPERATOR NUMBER                                     
REMARK 290           MMM -> TRANSLATION VECTOR                                  
REMARK 290                                                                      
REMARK 290 CRYSTALLOGRAPHIC SYMMETRY TRANSFORMATIONS                            
REMARK 290 THE FOLLOWING TRANSFORMATIONS OPERATE ON THE ATOM/HETATM             
REMARK 290 RECORDS IN THIS ENTRY TO PRODUCE CRYSTALLOGRAPHICALLY                
REMARK 290 RELATED MOLECULES.                                                   
REMARK 290   SMTRY1   1  1.000000  0.000000  0.000000        0.00000            
REMARK 290   SMTRY2   1  0.000000  1.000000  0.000000        0.00000            
REMARK 290   SMTRY3   1  0.000000  0.000000  1.000000        0.00000            
REMARK 290   SMTRY1   2 -1.000000  0.000000  0.000000       33.02900            
REMARK 290   SMTRY2   2  0.000000 -1.000000  0.000000        0.00000            
REMARK 290   SMTRY3   2  0.000000  0.000000  1.000000      138.59200            
REMARK 290   SMTRY1   3 -1.000000  0.000000  0.000000        0.00000            
REMARK 290   SMTRY2   3  0.000000  1.000000  0.000000       63.08400            
REMARK 290   SMTRY3   3  0.000000  0.000000 -1.000000      138.59200            
REMARK 290   SMTRY1   4  1.000000  0.000000  0.000000       33.02900            
REMARK 290   SMTRY2   4  0.000000 -1.000000  0.000000       63.08400            
REMARK 290   SMTRY3   4  0.000000  0.000000 -1.000000        0.00000            
REMARK 290                                                                      
REMARK 290 REMARK: NULL                                                         
REMARK 300                                                                      
REMARK 300 BIOMOLECULE: 1, 2                                                    
REMARK 300 SEE REMARK 350 FOR THE AUTHOR PROVIDED AND/OR PROGRAM                
REMARK 300 GENERATED ASSEMBLY INFORMATION FOR THE STRUCTURE IN                  
REMARK 300 THIS ENTRY. THE REMARK MAY ALSO PROVIDE INFORMATION ON               
REMARK 300 BURIED SURFACE AREA.                                                 
REMARK 350                                                                      
REMARK 350 COORDINATES FOR A COMPLETE MULTIMER REPRESENTING THE KNOWN           
REMARK 350 BIOLOGICALLY SIGNIFICANT OLIGOMERIZATION STATE OF THE                
REMARK 350 MOLECULE CAN BE GENERATED BY APPLYING BIOMT TRANSFORMATIONS          
REMARK 350 GIVEN BELOW.  BOTH NON-CRYSTALLOGRAPHIC AND                          
REMARK 350 CRYSTALLOGRAPHIC OPERATIONS ARE GIVEN.                               
REMARK 350                                                                      
REMARK 350 BIOMOLECULE: 1                                                       
REMARK 350 AUTHOR DETERMINED BIOLOGICAL UNIT: TETRAMERIC                        
REMARK 350 APPLY THE FOLLOWING TO CHAINS: A, B, C, D                            
REMARK 350   BIOMT1   1  1.000000  0.000000  0.000000        0.00000            
REMARK 350   BIOMT2   1  0.000000  1.000000  0.000000        0.00000            
REMARK 350   BIOMT3   1  0.000000  0.000000  1.000000        0.00000            
REMARK 350                                                                      
REMARK 350 BIOMOLECULE: 2                                                       
REMARK 350 AUTHOR DETERMINED BIOLOGICAL UNIT: TETRAMERIC                        
REMARK 350 APPLY THE FOLLOWING TO CHAINS: E, F, G, H                            
REMARK 350   BIOMT1   1  1.000000  0.000000  0.000000        0.00000            
REMARK 350   BIOMT2   1  0.000000  1.000000  0.000000        0.00000            
REMARK 350   BIOMT3   1  0.000000  0.000000  1.000000        0.00000            
REMARK 465                                                                      
REMARK 465 MISSING RESIDUES                                                     
REMARK 465 THE FOLLOWING RESIDUES WERE NOT LOCATED IN THE                       
REMARK 465 EXPERIMENT. (M=MODEL NUMBER; RES=RESIDUE NAME; C=CHAIN               
REMARK 465 IDENTIFIER; SSSEQ=SEQUENCE NUMBER; I=INSERTION CODE.)                
REMARK 465                                                                      
REMARK 465   M RES C SSSEQI                                                     
REMARK 465     GLY D    14                                                      
REMARK 465     GLY D    15                                                      
REMARK 465     GLY D    16                                                      
REMARK 465     GLY D    17                                                      
REMARK 465     SER D    18                                                      
REMARK 465     LEU D    19                                                      
REMARK 465     VAL D    20                                                      
REMARK 465     PRO D    21                                                      
REMARK 465     ARG D    22                                                      
REMARK 465     GLY D    23                                                      
REMARK 465     SER D    24                                                      
REMARK 465     GLY D    25                                                      
REMARK 465     GLY D    26                                                      
REMARK 465     GLY D    27                                                      
REMARK 465     GLY D    28                                                      
REMARK 465     SER D    29                                                      
REMARK 465     GLY H    14                                                      
REMARK 465     GLY H    15                                                      
REMARK 465     GLY H    16                                                      
REMARK 465     GLY H    17                                                      
REMARK 465     SER H    18                                                      
REMARK 465     LEU H    19                                                      
REMARK 465     VAL H    20                                                      
REMARK 465     PRO H    21                                                      
REMARK 465     ARG H    22                                                      
REMARK 465     GLY H    23                                                      
REMARK 465     SER H    24                                                      
REMARK 465     GLY H    25                                                      
REMARK 465     GLY H    26                                                      
REMARK 465     GLY H    27                                                      
REMARK 465     GLY H    28                                                      
REMARK 465     SER H    29                                                      
REMARK 500                                                                      
REMARK 500 GEOMETRY AND STEREOCHEMISTRY                                         
REMARK 500 SUBTOPIC: TORSION ANGLES                                             
REMARK 500                                                                      
REMARK 500 TORSION ANGLES OUTSIDE THE EXPECTED RAMACHANDRAN REGIONS:            
REMARK 500 (M=MODEL NUMBER; RES=RESIDUE NAME; C=CHAIN IDENTIFIER;               
REMARK 500 SSEQ=SEQUENCE NUMBER; I=INSERTION CODE).                             
REMARK 500                                                                      
REMARK 500 STANDARD TABLE:                                                      
REMARK 500 FORMAT:(10X,I3,1X,A3,1X,A1,I4,A1,4X,F7.2,3X,F7.2)                    
REMARK 500                                                                      
REMARK 500 EXPECTED VALUES: GJ KLEYWEGT AND TA JONES (1996). PHI/PSI-           
REMARK 500 CHOLOGY: RAMACHANDRAN REVISITED. STRUCTURE 4, 1395 - 1400            
REMARK 500                                                                      
REMARK 500  M RES CSSEQI        PSI       PHI                                   
REMARK 500    SER A  25      103.69   -162.45                                   
REMARK 500    LEU A  46      -61.05   -102.76                                   
REMARK 500    ALA A  52      171.03    -59.88                                   
REMARK 500    ASN A  53       71.08     36.10                                   
REMARK 500    ASN A  54      152.84    176.45                                   
REMARK 500    ARG A  59       61.98     25.96                                   
REMARK 500    PHE A  72       52.93   -150.02                                   
REMARK 500    SER A  78       73.29   -106.27                                   
REMARK 500    ASP A  83       10.45    -68.71                                   
REMARK 500    ALA A  85     -171.00   -176.21                                   
REMARK 500    PRO A 116      176.56    -49.84                                   
REMARK 500    ASP A 117       50.44    176.78                                   
REMARK 500    LYS A 127      -76.58    -71.48                                   
REMARK 500    SER A 128     -127.65   -105.74                                   
REMARK 500    SER A 129      -22.32   -170.32                                   
REMARK 500    ASP A 138       -5.02     68.58                                   
REMARK 500    GLN A 142      -17.23    179.20                                   
REMARK 500    GLN A 147     -147.87    -82.65                                   
REMARK 500    ASP A 150     -111.20    -76.39                                   
REMARK 500    SER A 151      -38.47    179.27                                   
REMARK 500    LYS A 158      156.66    -44.69                                   
REMARK 500    ARG A 164      -76.98    -46.60                                   
REMARK 500    SER A 165       57.21    -68.31                                   
REMARK 500    MET A 166      -19.13   -171.12                                   
REMARK 500    ASP A 167       75.20     56.84                                   
REMARK 500    PHE A 168      119.64   -162.60                                   
REMARK 500    ASN A 171     -165.68    -63.46                                   
REMARK 500    SER A 172      178.82    177.51                                   
REMARK 500    ALA A 173      102.30    173.61                                   
REMARK 500    SER A 177      132.59   -171.96                                   
REMARK 500    ILE A 192       88.37    -62.46                                   
REMARK 500    THR B  13      155.41    -44.64                                   
REMARK 500    THR B  24      -70.25    -80.79                                   
REMARK 500    ASN B  25      119.58    -38.87                                   
REMARK 500    ASN B  26       77.62    -58.71                                   
REMARK 500    HIS B  39      -10.17   -145.01                                   
REMARK 500    ARG B  66       64.40   -115.43                                   
REMARK 500    GLU B  77      -99.79    -79.13                                   
REMARK 500    LEU B  78       74.37    -69.55                                   
REMARK 500    ALA B  79      154.52    -49.65                                   
REMARK 500    SER B  85     -160.99    172.21                                   
REMARK 500    ASP B 112     -104.67   -156.09                                   
REMARK 500    LEU B 113      -18.37   -174.21                                   
REMARK 500    ASN B 115      -16.30   -156.78                                   
REMARK 500    TYR B 147      125.08   -170.96                                   
REMARK 500    ASP B 149       31.75    -69.31                                   
REMARK 500    LEU B 190      105.90   -173.89                                   
REMARK 500    ASN B 199      103.76   -178.03                                   
REMARK 500    GLU B 215      -83.70    -43.79                                   
REMARK 500    ASN B 216       78.39    -57.85                                   
REMARK 500                                                                      
REMARK 500 THIS ENTRY HAS     168 RAMACHANDRAN OUTLIERS.                        
REMARK 500                                                                      
REMARK 500 REMARK: NULL                                                         
REMARK 500                                                                      
REMARK 500 GEOMETRY AND STEREOCHEMISTRY                                         
REMARK 500 SUBTOPIC: PLANAR GROUPS                                              
REMARK 500                                                                      
REMARK 500 PLANAR GROUPS IN THE FOLLOWING RESIDUES HAVE A TOTAL                 
REMARK 500 RMS DISTANCE OF ALL ATOMS FROM THE BEST-FIT PLANE                    
REMARK 500 BY MORE THAN AN EXPECTED VALUE OF 6*RMSD, WITH AN                    
REMARK 500 RMSD 0.02 ANGSTROMS, OR AT LEAST ONE ATOM HAS                        
REMARK 500 AN RMSD GREATER THAN THIS VALUE                                      
REMARK 500 (M=MODEL NUMBER; RES=RESIDUE NAME; C=CHAIN IDENTIFIER;               
REMARK 500 SSEQ=SEQUENCE NUMBER; I=INSERTION CODE).                             
REMARK 500                                                                      
REMARK 500  M RES CSSEQI        RMS     TYPE                                    
REMARK 500    TYR C 144         0.07    SIDE CHAIN                              
REMARK 500    TYR G 144         0.07    SIDE CHAIN                              
REMARK 500                                                                      
REMARK 500 REMARK: NULL                                                         
REMARK 900                                                                      
REMARK 900 RELATED ENTRIES                                                      
REMARK 900 RELATED ID: 1LNU   RELATED DB: PDB                                   
REMARK 900 CRYSTAL STRUCTURE OF CLASS II MHC MOLECULE IAB BOUND TO EALPHA3K     
REMARK 900 PEPTIDE                                                              
REMARK 900 RELATED ID: 3C5Z   RELATED DB: PDB                                   
REMARK 900 CRYSTAL STRUCTURE OF MOUSE MHC CLASS II I-AB/3K PEPTIDE COMPLEXED    
REMARK 900 WITH MOUSE TCR B3K506                                                
REMARK 900 RELATED ID: 3C6L   RELATED DB: PDB                                   
REMARK 900 CRYSTAL STRUCTURE OF MOUSE MHC CLASS II I-AB/3K PEPTIDE COMPLEXED    
REMARK 900 WITH MOUSE TCR 2W20                                                  
REMARK 999                                                                      
REMARK 999 SEQUENCE                                                             
REMARK 999 BASED ON RELATED ENTRY 1LNU,TWO SEPARATE SEQUENCES, AN               
REMARK 999 EALPHA3KPEPTIDE(1-13) AND LINKER(14-28), WHICH START FROM RESIDUE 1  
REMARK 999 TO RESIDUE 28 WERE ADDED TO THE N-TERMINUS OF THE BETACHAIN OF THE   
REMARK 999 CLASS II MHC IAB OF CHAINS D AND H                                   
DBREF  3C60 A    1   201  PDB    3C6O     3C6O             1    201             
DBREF  3C60 B    1   236  PDB    3C6O     3C6O             1    236             
DBREF  3C60 C    1   182  UNP    P14434   HA2B_MOUSE      27    208             
DBREF  3C60 D   29   217  UNP    P14483   HB2A_MOUSE      30    218             
DBREF  3C60 D    1    13  PDB    3C6O     3C6O             1     13             
DBREF  3C60 E    1   201  PDB    3C6O     3C6O             1    201             
DBREF  3C60 F    1   236  PDB    3C6O     3C6O             1    236             
DBREF  3C60 G    1   182  UNP    P14434   HA2B_MOUSE      27    208             
DBREF  3C60 H   29   217  UNP    P14483   HB2A_MOUSE      30    218             
DBREF  3C60 H    1    13  PDB    3C6O     3C6O             1     13             
SEQADV 3C60 GLY D   14  UNP  P14483              LINKER                         
SEQADV 3C60 GLY D   15  UNP  P14483              LINKER                         
SEQADV 3C60 GLY D   16  UNP  P14483              LINKER                         
SEQADV 3C60 GLY D   17  UNP  P14483              LINKER                         
SEQADV 3C60 SER D   18  UNP  P14483              LINKER                         
SEQADV 3C60 LEU D   19  UNP  P14483              LINKER                         
SEQADV 3C60 VAL D   20  UNP  P14483              LINKER                         
SEQADV 3C60 PRO D   21  UNP  P14483              LINKER                         
SEQADV 3C60 ARG D   22  UNP  P14483              LINKER                         
SEQADV 3C60 GLY D   23  UNP  P14483              LINKER                         
SEQADV 3C60 SER D   24  UNP  P14483              LINKER                         
SEQADV 3C60 GLY D   25  UNP  P14483              LINKER                         
SEQADV 3C60 GLY D   26  UNP  P14483              LINKER                         
SEQADV 3C60 GLY D   27  UNP  P14483              LINKER                         
SEQADV 3C60 GLY D   28  UNP  P14483              LINKER                         
SEQADV 3C60 LYS D  216  UNP  P14483    ARG   217 ENGINEERED MUTATION            
SEQADV 3C60 GLY H   14  UNP  P14483              LINKER                         
SEQADV 3C60 GLY H   15  UNP  P14483              LINKER                         
SEQADV 3C60 GLY H   16  UNP  P14483              LINKER                         
SEQADV 3C60 GLY H   17  UNP  P14483              LINKER                         
SEQADV 3C60 SER H   18  UNP  P14483              LINKER                         
SEQADV 3C60 LEU H   19  UNP  P14483              LINKER                         
SEQADV 3C60 VAL H   20  UNP  P14483              LINKER                         
SEQADV 3C60 PRO H   21  UNP  P14483              LINKER                         
SEQADV 3C60 ARG H   22  UNP  P14483              LINKER                         
SEQADV 3C60 GLY H   23  UNP  P14483              LINKER                         
SEQADV 3C60 SER H   24  UNP  P14483              LINKER                         
SEQADV 3C60 GLY H   25  UNP  P14483              LINKER                         
SEQADV 3C60 GLY H   26  UNP  P14483              LINKER                         
SEQADV 3C60 GLY H   27  UNP  P14483              LINKER                         
SEQADV 3C60 GLY H   28  UNP  P14483              LINKER                         
SEQADV 3C60 LYS H  216  UNP  P14483    ARG   217 ENGINEERED MUTATION            
SEQRES   1 A  199  ASP SER VAL THR GLN MET GLN GLY GLN VAL THR LEU SER          
SEQRES   2 A  199  GLU ASN ASP PHE LEU PHE ILE ASN CYS THR TYR SER THR          
SEQRES   3 A  199  THR GLY TYR PRO THR LEU PHE TRP TYR VAL GLN TYR SER          
SEQRES   4 A  199  GLY GLU GLY PRO GLN LEU LEU LEU GLN VAL THR THR ALA          
SEQRES   5 A  199  ASN ASN LYS GLY SER SER ARG GLY PHE GLU ALA THR TYR          
SEQRES   6 A  199  ASP LYS GLY THR THR SER PHE HIS LEU GLN LYS THR SER          
SEQRES   7 A  199  VAL GLN GLU ILE ASP SER ALA VAL TYR TYR CYS ALA ALA          
SEQRES   8 A  199  ASN SER GLY THR TYR GLN ARG PHE GLY THR GLY THR LYS          
SEQRES   9 A  199  LEU GLN VAL VAL PRO ASN ILE GLN ASN PRO ASP PRO ALA          
SEQRES  10 A  199  VAL TYR GLN LEU ARG ASP SER LYS SER SER ASP LYS SER          
SEQRES  11 A  199  VAL CYS LEU PHE THR ASP PHE ASP SER GLN THR ASN VAL          
SEQRES  12 A  199  SER GLN SER LYS ASP SER ASP VAL TYR ILE THR ASP LYS          
SEQRES  13 A  199  CYS VAL LEU ASP MET ARG SER MET ASP PHE LYS SER ASN          
SEQRES  14 A  199  SER ALA VAL ALA TRP SER ASN LYS SER ASP PHE ALA CYS          
SEQRES  15 A  199  ALA ASN ALA PHE ASN ASN SER ILE ILE PRO GLU ASP THR          
SEQRES  16 A  199  PHE PHE PRO SER                                              
SEQRES   1 B  236  ALA VAL THR GLN SER PRO ARG ASN LYS VAL ALA VAL THR          
SEQRES   2 B  236  GLY GLY LYS VAL THR LEU SER CYS ASN GLN THR ASN ASN          
SEQRES   3 B  236  HIS ASN ASN MET TYR TRP TYR ARG GLN ASP THR GLY HIS          
SEQRES   4 B  236  GLY LEU ARG LEU ILE HIS TYR SER TYR GLY ALA GLY SER          
SEQRES   5 B  236  THR GLU LYS GLY ASP ILE PRO ASP GLY TYR LYS ALA SER          
SEQRES   6 B  236  ARG PRO SER GLN GLU ASN PHE SER LEU ILE LEU GLU LEU          
SEQRES   7 B  236  ALA THR PRO SER GLN THR SER VAL TYR PHE CYS ALA SER          
SEQRES   8 B  236  GLY ASP PHE TRP GLY ASP THR LEU TYR PHE GLY ALA GLY          
SEQRES   9 B  236  THR ARG LEU SER VAL LEU GLU ASP LEU LYS ASN VAL PHE          
SEQRES  10 B  236  PRO PRO GLU VAL ALA VAL PHE GLU PRO SER GLU ALA GLU          
SEQRES  11 B  236  ILE SER HIS THR GLN LYS ALA THR LEU VAL CYS LEU ALA          
SEQRES  12 B  236  THR GLY PHE TYR PRO ASP HIS VAL GLU LEU SER TRP TRP          
SEQRES  13 B  236  VAL ASN GLY LYS GLU VAL HIS SER GLY VAL CYS THR ASP          
SEQRES  14 B  236  PRO GLN PRO LEU LYS GLU GLN PRO ALA LEU ASN ASP SER          
SEQRES  15 B  236  ARG TYR ALA LEU SER SER ARG LEU ARG VAL SER ALA THR          
SEQRES  16 B  236  PHE TRP GLN ASN PRO ARG ASN HIS PHE ARG CYS GLN VAL          
SEQRES  17 B  236  GLN PHE TYR GLY LEU SER GLU ASN ASP GLU TRP THR GLN          
SEQRES  18 B  236  ASP ARG ALA LYS PRO VAL THR GLN ILE VAL SER ALA GLU          
SEQRES  19 B  236  ALA TRP                                                      
SEQRES   1 C  182  ILE GLU ALA ASP HIS VAL GLY THR TYR GLY ILE SER VAL          
SEQRES   2 C  182  TYR GLN SER PRO GLY ASP ILE GLY GLN TYR THR PHE GLU          
SEQRES   3 C  182  PHE ASP GLY ASP GLU LEU PHE TYR VAL ASP LEU ASP LYS          
SEQRES   4 C  182  LYS GLU THR VAL TRP MET LEU PRO GLU PHE GLY GLN LEU          
SEQRES   5 C  182  ALA SER PHE ASP PRO GLN GLY GLY LEU GLN ASN ILE ALA          
SEQRES   6 C  182  VAL VAL LYS HIS ASN LEU GLY VAL LEU THR LYS ARG SER          
SEQRES   7 C  182  ASN SER THR PRO ALA THR ASN GLU ALA PRO GLN ALA THR          
SEQRES   8 C  182  VAL PHE PRO LYS SER PRO VAL LEU LEU GLY GLN PRO ASN          
SEQRES   9 C  182  THR LEU ILE CYS PHE VAL ASP ASN ILE PHE PRO PRO VAL          
SEQRES  10 C  182  ILE ASN ILE THR TRP LEU ARG ASN SER LYS SER VAL ALA          
SEQRES  11 C  182  ASP GLY VAL TYR GLU THR SER PHE PHE VAL ASN ARG ASP          
SEQRES  12 C  182  TYR SER PHE HIS LYS LEU SER TYR LEU THR PHE ILE PRO          
SEQRES  13 C  182  SER ASP ASP ASP ILE TYR ASP CYS LYS VAL GLU HIS TRP          
SEQRES  14 C  182  GLY LEU GLU GLU PRO VAL LEU LYS HIS TRP GLU PRO GLU          
SEQRES   1 D  217  PHE GLU ALA GLN LYS ALA LYS ALA ASN LYS ALA VAL ASP          
SEQRES   2 D  217  GLY GLY GLY GLY SER LEU VAL PRO ARG GLY SER GLY GLY          
SEQRES   3 D  217  GLY GLY SER GLU ARG HIS PHE VAL TYR GLN PHE MET GLY          
SEQRES   4 D  217  GLU CYS TYR PHE THR ASN GLY THR GLN ARG ILE ARG TYR          
SEQRES   5 D  217  VAL THR ARG TYR ILE TYR ASN ARG GLU GLU TYR VAL ARG          
SEQRES   6 D  217  TYR ASP SER ASP VAL GLY GLU HIS ARG ALA VAL THR GLU          
SEQRES   7 D  217  LEU GLY ARG PRO ASP ALA GLU TYR TRP ASN SER GLN PRO          
SEQRES   8 D  217  GLU ILE LEU GLU ARG THR ARG ALA GLU LEU ASP THR VAL          
SEQRES   9 D  217  CYS ARG HIS ASN TYR GLU GLY PRO GLU THR HIS THR SER          
SEQRES  10 D  217  LEU ARG ARG LEU GLU GLN PRO ASN VAL VAL ILE SER LEU          
SEQRES  11 D  217  SER ARG THR GLU ALA LEU ASN HIS HIS ASN THR LEU VAL          
SEQRES  12 D  217  CYS SER VAL THR ASP PHE TYR PRO ALA LYS ILE LYS VAL          
SEQRES  13 D  217  ARG TRP PHE ARG ASN GLY GLN GLU GLU THR VAL GLY VAL          
SEQRES  14 D  217  SER SER THR GLN LEU ILE ARG ASN GLY ASP TRP THR PHE          
SEQRES  15 D  217  GLN VAL LEU VAL MET LEU GLU MET THR PRO ARG ARG GLY          
SEQRES  16 D  217  GLU VAL TYR THR CYS HIS VAL GLU HIS PRO SER LEU LYS          
SEQRES  17 D  217  SER PRO ILE THR VAL GLU TRP LYS ALA                          
SEQRES   1 E  199  ASP SER VAL THR GLN MET GLN GLY GLN VAL THR LEU SER          
SEQRES   2 E  199  GLU ASN ASP PHE LEU PHE ILE ASN CYS THR TYR SER THR          
SEQRES   3 E  199  THR GLY TYR PRO THR LEU PHE TRP TYR VAL GLN TYR SER          
SEQRES   4 E  199  GLY GLU GLY PRO GLN LEU LEU LEU GLN VAL THR THR ALA          
SEQRES   5 E  199  ASN ASN LYS GLY SER SER ARG GLY PHE GLU ALA THR TYR          
SEQRES   6 E  199  ASP LYS GLY THR THR SER PHE HIS LEU GLN LYS THR SER          
SEQRES   7 E  199  VAL GLN GLU ILE ASP SER ALA VAL TYR TYR CYS ALA ALA          
SEQRES   8 E  199  ASN SER GLY THR TYR GLN ARG PHE GLY THR GLY THR LYS          
SEQRES   9 E  199  LEU GLN VAL VAL PRO ASN ILE GLN ASN PRO ASP PRO ALA          
SEQRES  10 E  199  VAL TYR GLN LEU ARG ASP SER LYS SER SER ASP LYS SER          
SEQRES  11 E  199  VAL CYS LEU PHE THR ASP PHE ASP SER GLN THR ASN VAL          
SEQRES  12 E  199  SER GLN SER LYS ASP SER ASP VAL TYR ILE THR ASP LYS          
SEQRES  13 E  199  CYS VAL LEU ASP MET ARG SER MET ASP PHE LYS SER ASN          
SEQRES  14 E  199  SER ALA VAL ALA TRP SER ASN LYS SER ASP PHE ALA CYS          
SEQRES  15 E  199  ALA ASN ALA PHE ASN ASN SER ILE ILE PRO GLU ASP THR          
SEQRES  16 E  199  PHE PHE PRO SER                                              
SEQRES   1 F  236  ALA VAL THR GLN SER PRO ARG ASN LYS VAL ALA VAL THR          
SEQRES   2 F  236  GLY GLY LYS VAL THR LEU SER CYS ASN GLN THR ASN ASN          
SEQRES   3 F  236  HIS ASN ASN MET TYR TRP TYR ARG GLN ASP THR GLY HIS          
SEQRES   4 F  236  GLY LEU ARG LEU ILE HIS TYR SER TYR GLY ALA GLY SER          
SEQRES   5 F  236  THR GLU LYS GLY ASP ILE PRO ASP GLY TYR LYS ALA SER          
SEQRES   6 F  236  ARG PRO SER GLN GLU ASN PHE SER LEU ILE LEU GLU LEU          
SEQRES   7 F  236  ALA THR PRO SER GLN THR SER VAL TYR PHE CYS ALA SER          
SEQRES   8 F  236  GLY ASP PHE TRP GLY ASP THR LEU TYR PHE GLY ALA GLY          
SEQRES   9 F  236  THR ARG LEU SER VAL LEU GLU ASP LEU LYS ASN VAL PHE          
SEQRES  10 F  236  PRO PRO GLU VAL ALA VAL PHE GLU PRO SER GLU ALA GLU          
SEQRES  11 F  236  ILE SER HIS THR GLN LYS ALA THR LEU VAL CYS LEU ALA          
SEQRES  12 F  236  THR GLY PHE TYR PRO ASP HIS VAL GLU LEU SER TRP TRP          
SEQRES  13 F  236  VAL ASN GLY LYS GLU VAL HIS SER GLY VAL CYS THR ASP          
SEQRES  14 F  236  PRO GLN PRO LEU LYS GLU GLN PRO ALA LEU ASN ASP SER          
SEQRES  15 F  236  ARG TYR ALA LEU SER SER ARG LEU ARG VAL SER ALA THR          
SEQRES  16 F  236  PHE TRP GLN ASN PRO ARG ASN HIS PHE ARG CYS GLN VAL          
SEQRES  17 F  236  GLN PHE TYR GLY LEU SER GLU ASN ASP GLU TRP THR GLN          
SEQRES  18 F  236  ASP ARG ALA LYS PRO VAL THR GLN ILE VAL SER ALA GLU          
SEQRES  19 F  236  ALA TRP                                                      
SEQRES   1 G  182  ILE GLU ALA ASP HIS VAL GLY THR TYR GLY ILE SER VAL          
SEQRES   2 G  182  TYR GLN SER PRO GLY ASP ILE GLY GLN TYR THR PHE GLU          
SEQRES   3 G  182  PHE ASP GLY ASP GLU LEU PHE TYR VAL ASP LEU ASP LYS          
SEQRES   4 G  182  LYS GLU THR VAL TRP MET LEU PRO GLU PHE GLY GLN LEU          
SEQRES   5 G  182  ALA SER PHE ASP PRO GLN GLY GLY LEU GLN ASN ILE ALA          
SEQRES   6 G  182  VAL VAL LYS HIS ASN LEU GLY VAL LEU THR LYS ARG SER          
SEQRES   7 G  182  ASN SER THR PRO ALA THR ASN GLU ALA PRO GLN ALA THR          
SEQRES   8 G  182  VAL PHE PRO LYS SER PRO VAL LEU LEU GLY GLN PRO ASN          
SEQRES   9 G  182  THR LEU ILE CYS PHE VAL ASP ASN ILE PHE PRO PRO VAL          
SEQRES  10 G  182  ILE ASN ILE THR TRP LEU ARG ASN SER LYS SER VAL ALA          
SEQRES  11 G  182  ASP GLY VAL TYR GLU THR SER PHE PHE VAL ASN ARG ASP          
SEQRES  12 G  182  TYR SER PHE HIS LYS LEU SER TYR LEU THR PHE ILE PRO          
SEQRES  13 G  182  SER ASP ASP ASP ILE TYR ASP CYS LYS VAL GLU HIS TRP          
SEQRES  14 G  182  GLY LEU GLU GLU PRO VAL LEU LYS HIS TRP GLU PRO GLU          
SEQRES   1 H  217  PHE GLU ALA GLN LYS ALA LYS ALA ASN LYS ALA VAL ASP          
SEQRES   2 H  217  GLY GLY GLY GLY SER LEU VAL PRO ARG GLY SER GLY GLY          
SEQRES   3 H  217  GLY GLY SER GLU ARG HIS PHE VAL TYR GLN PHE MET GLY          
SEQRES   4 H  217  GLU CYS TYR PHE THR ASN GLY THR GLN ARG ILE ARG TYR          
SEQRES   5 H  217  VAL THR ARG TYR ILE TYR ASN ARG GLU GLU TYR VAL ARG          
SEQRES   6 H  217  TYR ASP SER ASP VAL GLY GLU HIS ARG ALA VAL THR GLU          
SEQRES   7 H  217  LEU GLY ARG PRO ASP ALA GLU TYR TRP ASN SER GLN PRO          
SEQRES   8 H  217  GLU ILE LEU GLU ARG THR ARG ALA GLU LEU ASP THR VAL          
SEQRES   9 H  217  CYS ARG HIS ASN TYR GLU GLY PRO GLU THR HIS THR SER          
SEQRES  10 H  217  LEU ARG ARG LEU GLU GLN PRO ASN VAL VAL ILE SER LEU          
SEQRES  11 H  217  SER ARG THR GLU ALA LEU ASN HIS HIS ASN THR LEU VAL          
SEQRES  12 H  217  CYS SER VAL THR ASP PHE TYR PRO ALA LYS ILE LYS VAL          
SEQRES  13 H  217  ARG TRP PHE ARG ASN GLY GLN GLU GLU THR VAL GLY VAL          
SEQRES  14 H  217  SER SER THR GLN LEU ILE ARG ASN GLY ASP TRP THR PHE          
SEQRES  15 H  217  GLN VAL LEU VAL MET LEU GLU MET THR PRO ARG ARG GLY          
SEQRES  16 H  217  GLU VAL TYR THR CYS HIS VAL GLU HIS PRO SER LEU LYS          
SEQRES  17 H  217  SER PRO ILE THR VAL GLU TRP LYS ALA                          
HELIX    1   1 GLN A   80  SER A   84  5                                   5    
HELIX    2   2 THR B   80  THR B   84  5                                   5    
HELIX    3   3 PHE B   94  ASP B   97  5                                   4    
HELIX    4   4 SER B  127  THR B  134  1                                   8    
HELIX    5   5 ALA B  194  GLN B  198  1                                   5    
HELIX    6   6 GLU C   48  ALA C   53  1                                   6    
HELIX    7   7 PRO C   57  SER C   78  1                                  22    
HELIX    8   8 ASN D   45  GLN D   48  5                                   4    
HELIX    9   9 THR D   77  LEU D   79  5                                   3    
HELIX   10  10 GLY D   80  GLN D   90  1                                  11    
HELIX   11  11 GLN D   90  VAL D  104  1                                  15    
HELIX   12  12 VAL D  104  GLY D  111  1                                   8    
HELIX   13  13 GLN E   80  SER E   84  5                                   5    
HELIX   14  14 THR F   80  THR F   84  5                                   5    
HELIX   15  15 PHE F   94  ASP F   97  5                                   4    
HELIX   16  16 SER F  127  THR F  134  1                                   8    
HELIX   17  17 ALA F  194  GLN F  198  1                                   5    
HELIX   18  18 GLU G   48  ALA G   53  1                                   6    
HELIX   19  19 PRO G   57  SER G   78  1                                  22    
HELIX   20  20 ASN H   45  GLN H   48  5                                   4    
HELIX   21  21 THR H   77  LEU H   79  5                                   3    
HELIX   22  22 GLY H   80  GLN H   90  1                                  11    
HELIX   23  23 GLN H   90  VAL H  104  1                                  15    
HELIX   24  24 VAL H  104  GLY H  111  1                                   8    
SHEET    1   A 5 GLN A   9  SER A  13  0                                        
SHEET    2   A 5 THR A 105  VAL A 110  1  O  LYS A 106   N  VAL A  10           
SHEET    3   A 5 ALA A  85  ASN A  92 -1  N  TYR A  87   O  THR A 105           
SHEET    4   A 5 THR A  31  GLN A  37 -1  N  TYR A  35   O  TYR A  88           
SHEET    5   A 5 GLN A  44  VAL A  49 -1  O  LEU A  46   N  TRP A  34           
SHEET    1   B 4 GLN A   9  SER A  13  0                                        
SHEET    2   B 4 THR A 105  VAL A 110  1  O  LYS A 106   N  VAL A  10           
SHEET    3   B 4 ALA A  85  ASN A  92 -1  N  TYR A  87   O  THR A 105           
SHEET    4   B 4 ARG A 100  PHE A 101 -1  O  ARG A 100   N  ALA A  91           
SHEET    1   C 4 ASP A  16  ILE A  20  0                                        
SHEET    2   C 4 LEU A  74  VAL A  79 -1  O  LEU A  74   N  ILE A  20           
SHEET    3   C 4 PHE A  61  THR A  64 -1  N  GLU A  62   O  GLN A  75           
SHEET    4   C 4 LYS A  55  SER A  58 -1  N  SER A  58   O  PHE A  61           
SHEET    1   D 8 VAL A 153  ILE A 155  0                                        
SHEET    2   D 8 VAL A 174  SER A 177 -1  O  TRP A 176   N  TYR A 154           
SHEET    3   D 8 SER A 132  THR A 137 -1  N  CYS A 134   O  ALA A 175           
SHEET    4   D 8 ALA A 119  ASP A 125 -1  N  ALA A 119   O  THR A 137           
SHEET    5   D 8 GLU B 120  GLU B 125 -1  O  GLU B 125   N  ARG A 124           
SHEET    6   D 8 VAL B 140  THR B 144 -1  O  VAL B 140   N  PHE B 124           
SHEET    7   D 8 TYR B 184  SER B 193 -1  O  SER B 188   N  CYS B 141           
SHEET    8   D 8 VAL B 166  THR B 168 -1  N  CYS B 167   O  ARG B 189           
SHEET    1   E 3 LYS B 136  THR B 138  0                                        
SHEET    2   E 3 TYR B 184  SER B 193 -1  O  VAL B 192   N  ALA B 137           
SHEET    3   E 3 LEU B 173  LYS B 174 -1  N  LEU B 173   O  ALA B 185           
SHEET    1   F 2 LEU A 161  MET A 163  0                                        
SHEET    2   F 2 PHE A 168  SER A 170 -1  O  PHE A 168   N  MET A 163           
SHEET    1   G 4 VAL B   2  SER B   5  0                                        
SHEET    2   G 4 VAL B  17  GLN B  23 -1  O  ASN B  22   N  THR B   3           
SHEET    3   G 4 SER B  73  LEU B  76 -1  O  LEU B  76   N  VAL B  17           
SHEET    4   G 4 LYS B  63  SER B  65 -1  N  LYS B  63   O  ILE B  75           
SHEET    1   H 6 ASN B   8  VAL B  12  0                                        
SHEET    2   H 6 ARG B 106  LEU B 110  1  O  SER B 108   N  ALA B  11           
SHEET    3   H 6 SER B  85  GLY B  92 -1  N  SER B  85   O  LEU B 107           
SHEET    4   H 6 ASN B  29  ASP B  36 -1  N  TYR B  33   O  PHE B  88           
SHEET    5   H 6 GLY B  40  SER B  47 -1  O  ILE B  44   N  TRP B  32           
SHEET    6   H 6 GLU B  54  LYS B  55 -1  O  GLU B  54   N  TYR B  46           
SHEET    1   I 4 ASN B   8  VAL B  12  0                                        
SHEET    2   I 4 ARG B 106  LEU B 110  1  O  SER B 108   N  ALA B  11           
SHEET    3   I 4 SER B  85  GLY B  92 -1  N  SER B  85   O  LEU B 107           
SHEET    4   I 4 LEU B  99  PHE B 101 -1  O  TYR B 100   N  SER B  91           
SHEET    1   J 4 LYS B 160  GLU B 161  0                                        
SHEET    2   J 4 VAL B 151  VAL B 157 -1  N  VAL B 157   O  LYS B 160           
SHEET    3   J 4 PHE B 204  PHE B 210 -1  O  GLN B 207   N  SER B 154           
SHEET    4   J 4 GLN B 229  ALA B 235 -1  O  ALA B 235   N  PHE B 204           
SHEET    1   K 8 GLU C  41  TRP C  44  0                                        
SHEET    2   K 8 ASP C  30  ASP C  36 -1  N  ASP C  36   O  GLU C  41           
SHEET    3   K 8 ILE C  20  PHE C  27 -1  N  PHE C  27   O  ASP C  30           
SHEET    4   K 8 HIS C   5  SER C  16 -1  N  THR C   8   O  GLU C  26           
SHEET    5   K 8 PHE D  33  THR D  44 -1  O  CYS D  41   N  GLY C   7           
SHEET    6   K 8 ARG D  49  TYR D  58 -1  O  ILE D  57   N  GLN D  36           
SHEET    7   K 8 GLU D  62  ASP D  67 -1  O  TYR D  66   N  THR D  54           
SHEET    8   K 8 HIS D  73  ALA D  75 -1  O  ARG D  74   N  ARG D  65           
SHEET    1   L 4 VAL C  92  PRO C  94  0                                        
SHEET    2   L 4 ASN C 104  ILE C 113 -1  O  ILE C 107   N  PHE C  93           
SHEET    3   L 4 PHE C 146  PHE C 154 -1  O  LEU C 152   N  LEU C 106           
SHEET    4   L 4 VAL C 133  GLU C 135 -1  N  TYR C 134   O  TYR C 151           
SHEET    1   M 4 VAL C  92  PRO C  94  0                                        
SHEET    2   M 4 ASN C 104  ILE C 113 -1  O  ILE C 107   N  PHE C  93           
SHEET    3   M 4 PHE C 146  PHE C 154 -1  O  LEU C 152   N  LEU C 106           
SHEET    4   M 4 PHE C 139  VAL C 140 -1  N  PHE C 139   O  HIS C 147           
SHEET    1   N 4 LYS C 127  VAL C 129  0                                        
SHEET    2   N 4 ASN C 119  ARG C 124 -1  N  ARG C 124   O  LYS C 127           
SHEET    3   N 4 TYR C 162  GLU C 167 -1  O  GLU C 167   N  ASN C 119           
SHEET    4   N 4 VAL C 175  TRP C 179 -1  O  VAL C 175   N  VAL C 166           
SHEET    1   O 8 ILE D 128  LEU D 130  0                                        
SHEET    2   O 8 ASN D 140  THR D 147 -1  O  VAL D 143   N  SER D 129           
SHEET    3   O 8 GLN D 183  MET D 190 -1  O  LEU D 188   N  LEU D 142           
SHEET    4   O 8 VAL D 169  SER D 171 -1  N  SER D 170   O  MET D 187           
SHEET    5   O 8 VAL H 169  SER H 171 -1  O  SER H 171   N  VAL D 169           
SHEET    6   O 8 GLN H 183  MET H 190 -1  O  MET H 187   N  SER H 170           
SHEET    7   O 8 ASN H 140  THR H 147 -1  N  LEU H 142   O  LEU H 188           
SHEET    8   O 8 ILE H 128  LEU H 130 -1  N  SER H 129   O  VAL H 143           
SHEET    1   P 4 GLU D 164  GLU D 165  0                                        
SHEET    2   P 4 LYS D 155  PHE D 159 -1  N  TRP D 158   O  GLU D 165           
SHEET    3   P 4 VAL D 197  GLU D 203 -1  O  HIS D 201   N  ARG D 157           
SHEET    4   P 4 ILE D 211  LYS D 216 -1  O  TRP D 215   N  TYR D 198           
SHEET    1   Q 5 GLN E   9  SER E  13  0                                        
SHEET    2   Q 5 THR E 105  VAL E 110  1  O  LYS E 106   N  VAL E  10           
SHEET    3   Q 5 ALA E  85  ASN E  92 -1  N  ALA E  85   O  LEU E 107           
SHEET    4   Q 5 THR E  31  GLN E  37 -1  N  TYR E  35   O  TYR E  88           
SHEET    5   Q 5 GLN E  44  VAL E  49 -1  O  LEU E  46   N  TRP E  34           
SHEET    1   R 4 GLN E   9  SER E  13  0                                        
SHEET    2   R 4 THR E 105  VAL E 110  1  O  LYS E 106   N  VAL E  10           
SHEET    3   R 4 ALA E  85  ASN E  92 -1  N  ALA E  85   O  LEU E 107           
SHEET    4   R 4 ARG E 100  PHE E 101 -1  O  ARG E 100   N  ALA E  91           
SHEET    1   S 4 ASP E  16  ILE E  20  0                                        
SHEET    2   S 4 LEU E  74  VAL E  79 -1  O  LEU E  74   N  ILE E  20           
SHEET    3   S 4 PHE E  61  THR E  64 -1  N  GLU E  62   O  GLN E  75           
SHEET    4   S 4 LYS E  55  SER E  58 -1  N  SER E  58   O  PHE E  61           
SHEET    1   T 5 VAL E 153  ILE E 155  0                                        
SHEET    2   T 5 VAL E 174  SER E 177 -1  O  TRP E 176   N  TYR E 154           
SHEET    3   T 5 SER E 132  THR E 137 -1  N  CYS E 134   O  ALA E 175           
SHEET    4   T 5 ALA E 119  ASP E 125 -1  N  ALA E 119   O  THR E 137           
SHEET    5   T 5 PHE F 124  GLU F 125 -1  O  GLU F 125   N  ARG E 124           
SHEET    1   U 2 LEU E 161  MET E 163  0                                        
SHEET    2   U 2 PHE E 168  SER E 170 -1  O  PHE E 168   N  MET E 163           
SHEET    1   V 4 VAL F   2  SER F   5  0                                        
SHEET    2   V 4 VAL F  17  GLN F  23 -1  O  ASN F  22   N  THR F   3           
SHEET    3   V 4 SER F  73  LEU F  76 -1  O  LEU F  76   N  VAL F  17           
SHEET    4   V 4 LYS F  63  SER F  65 -1  N  LYS F  63   O  ILE F  75           
SHEET    1   W 6 ASN F   8  VAL F  12  0                                        
SHEET    2   W 6 ARG F 106  LEU F 110  1  O  SER F 108   N  ALA F  11           
SHEET    3   W 6 SER F  85  GLY F  92 -1  N  SER F  85   O  LEU F 107           
SHEET    4   W 6 ASN F  29  GLN F  35 -1  N  TYR F  33   O  PHE F  88           
SHEET    5   W 6 LEU F  41  SER F  47 -1  O  ILE F  44   N  TRP F  32           
SHEET    6   W 6 GLU F  54  LYS F  55 -1  O  GLU F  54   N  TYR F  46           
SHEET    1   X 4 ASN F   8  VAL F  12  0                                        
SHEET    2   X 4 ARG F 106  LEU F 110  1  O  SER F 108   N  ALA F  11           
SHEET    3   X 4 SER F  85  GLY F  92 -1  N  SER F  85   O  LEU F 107           
SHEET    4   X 4 LEU F  99  PHE F 101 -1  O  TYR F 100   N  SER F  91           
SHEET    1   Y 4 GLU F 120  VAL F 121  0                                        
SHEET    2   Y 4 CYS F 141  THR F 144 -1  O  THR F 144   N  GLU F 120           
SHEET    3   Y 4 TYR F 184  SER F 193 -1  O  SER F 188   N  CYS F 141           
SHEET    4   Y 4 VAL F 166  THR F 168 -1  N  CYS F 167   O  ARG F 189           
SHEET    1   Z 3 LYS F 136  THR F 138  0                                        
SHEET    2   Z 3 TYR F 184  SER F 193 -1  O  VAL F 192   N  ALA F 137           
SHEET    3   Z 3 LEU F 173  LYS F 174 -1  N  LEU F 173   O  ALA F 185           
SHEET    1  AA 4 LYS F 160  GLU F 161  0                                        
SHEET    2  AA 4 VAL F 151  VAL F 157 -1  N  VAL F 157   O  LYS F 160           
SHEET    3  AA 4 PHE F 204  PHE F 210 -1  O  GLN F 207   N  SER F 154           
SHEET    4  AA 4 GLN F 229  ALA F 235 -1  O  GLN F 229   N  PHE F 210           
SHEET    1  AB 8 GLU G  41  TRP G  44  0                                        
SHEET    2  AB 8 ASP G  30  ASP G  36 -1  N  ASP G  36   O  GLU G  41           
SHEET    3  AB 8 ILE G  20  PHE G  27 -1  N  PHE G  27   O  ASP G  30           
SHEET    4  AB 8 HIS G   5  SER G  16 -1  N  THR G   8   O  GLU G  26           
SHEET    5  AB 8 PHE H  33  THR H  44 -1  O  CYS H  41   N  GLY G   7           
SHEET    6  AB 8 ARG H  49  TYR H  58 -1  O  ILE H  57   N  GLN H  36           
SHEET    7  AB 8 GLU H  61  ASP H  67 -1  O  TYR H  66   N  THR H  54           
SHEET    8  AB 8 HIS H  73  ALA H  75 -1  O  ARG H  74   N  ARG H  65           
SHEET    1  AC 4 VAL G  92  PRO G  94  0                                        
SHEET    2  AC 4 ASN G 104  ILE G 113 -1  O  ILE G 107   N  PHE G  93           
SHEET    3  AC 4 PHE G 146  PHE G 154 -1  O  LEU G 152   N  LEU G 106           
SHEET    4  AC 4 VAL G 133  GLU G 135 -1  N  TYR G 134   O  TYR G 151           
SHEET    1  AD 4 VAL G  92  PRO G  94  0                                        
SHEET    2  AD 4 ASN G 104  ILE G 113 -1  O  ILE G 107   N  PHE G  93           
SHEET    3  AD 4 PHE G 146  PHE G 154 -1  O  LEU G 152   N  LEU G 106           
SHEET    4  AD 4 PHE G 139  VAL G 140 -1  N  PHE G 139   O  HIS G 147           
SHEET    1  AE 4 LYS G 127  VAL G 129  0                                        
SHEET    2  AE 4 ASN G 119  ARG G 124 -1  N  ARG G 124   O  LYS G 127           
SHEET    3  AE 4 TYR G 162  GLU G 167 -1  O  GLU G 167   N  ASN G 119           
SHEET    4  AE 4 VAL G 175  TRP G 179 -1  O  VAL G 175   N  VAL G 166           
SHEET    1  AF 4 GLU H 164  GLU H 165  0                                        
SHEET    2  AF 4 LYS H 155  PHE H 159 -1  N  TRP H 158   O  GLU H 165           
SHEET    3  AF 4 VAL H 197  GLU H 203 -1  O  HIS H 201   N  ARG H 157           
SHEET    4  AF 4 ILE H 211  LYS H 216 -1  O  TRP H 215   N  TYR H 198           
SSBOND   1 CYS A   22    CYS A   89                          1555   1555  2.03  
SSBOND   2 CYS A  134    CYS A  184                          1555   1555  2.04  
SSBOND   3 CYS A  159    CYS B  167                          1555   1555  2.03  
SSBOND   4 CYS B   21    CYS B   89                          1555   1555  2.03  
SSBOND   5 CYS B  141    CYS B  206                          1555   1555  2.03  
SSBOND   6 CYS C  108    CYS C  164                          1555   1555  2.04  
SSBOND   7 CYS D   41    CYS D  105                          1555   1555  2.03  
SSBOND   8 CYS D  144    CYS D  200                          1555   1555  2.04  
SSBOND   9 CYS E   22    CYS E   89                          1555   1555  2.04  
SSBOND  10 CYS E  134    CYS E  184                          1555   1555  2.04  
SSBOND  11 CYS E  159    CYS F  167                          1555   1555  2.03  
SSBOND  12 CYS F   21    CYS F   89                          1555   1555  2.04  
SSBOND  13 CYS F  141    CYS F  206                          1555   1555  2.03  
SSBOND  14 CYS G  108    CYS G  164                          1555   1555  2.03  
SSBOND  15 CYS H   41    CYS H  105                          1555   1555  2.04  
SSBOND  16 CYS H  144    CYS H  200                          1555   1555  2.04  
CISPEP   1 SER B    5    PRO B    6          0        -0.13                     
CISPEP   2 TYR B  147    PRO B  148          0        -1.02                     
CISPEP   3 SER C   16    PRO C   17          0         0.76                     
CISPEP   4 PHE C  114    PRO C  115          0        -0.48                     
CISPEP   5 TYR D  150    PRO D  151          0         0.38                     
CISPEP   6 SER F    5    PRO F    6          0         1.40                     
CISPEP   7 TYR F  147    PRO F  148          0        -2.23                     
CISPEP   8 SER G   16    PRO G   17          0         0.29                     
CISPEP   9 PHE G  114    PRO G  115          0        -0.21                     
CISPEP  10 TYR H  150    PRO H  151          0        -0.71                     
CRYST1   66.058  126.168  277.184  90.00  90.00  90.00 P 21 21 21    8          
ORIGX1      1.000000  0.000000  0.000000        0.00000                         
ORIGX2      0.000000  1.000000  0.000000        0.00000                         
ORIGX3      0.000000  0.000000  1.000000        0.00000                         
SCALE1      0.015138  0.000000  0.000000        0.00000                         
SCALE2      0.000000  0.007926  0.000000        0.00000                         
SCALE3      0.000000  0.000000  0.003608        0.00000                         
ATOM      1  N   ASP A   1       2.959 -44.882  43.059  1.00 58.01           N  
ATOM      2  CA  ASP A   1       4.445 -44.894  43.168  1.00 58.92           C  
ATOM      3  C   ASP A   1       5.020 -45.817  44.299  1.00 58.82           C  
ATOM      4  O   ASP A   1       4.849 -45.524  45.481  1.00 58.94           O  
ATOM      5  CB  ASP A   1       4.896 -43.440  43.345  1.00 60.18           C  
ATOM      6  CG  ASP A   1       6.403 -43.259  43.189  1.00 63.08           C  
ATOM      7  OD1 ASP A   1       7.159 -43.780  44.040  1.00 64.72           O  
ATOM      8  OD2 ASP A   1       6.835 -42.588  42.221  1.00 62.67           O  
ATOM      9  N   SER A   2       5.697 -46.917  43.931  1.00 58.44           N  
ATOM     10  CA  SER A   2       6.292 -47.859  44.904  1.00 58.34           C  
ATOM     11  C   SER A   2       7.506 -48.656  44.393  1.00 59.14           C  
ATOM     12  O   SER A   2       7.522 -49.126  43.262  1.00 58.88           O  
ATOM     13  CB  SER A   2       5.260 -48.863  45.365  1.00 58.30           C  
ATOM     14  OG  SER A   2       4.862 -49.646  44.260  1.00 58.95           O  
ATOM     15  N   VAL A   3       8.502 -48.830  45.261  1.00 61.61           N  
ATOM     16  CA  VAL A   3       9.735 -49.551  44.938  1.00 63.59           C  
ATOM     17  C   VAL A   3       9.724 -50.991  45.468  1.00 65.27           C  
ATOM     18  O   VAL A   3       9.010 -51.316  46.414  1.00 65.15           O  
ATOM     19  CB  VAL A   3      10.949 -48.818  45.523  1.00 62.51           C  
ATOM     20  CG1 VAL A   3      12.232 -49.539  45.181  1.00 62.02           C  
ATOM     21  CG2 VAL A   3      10.977 -47.424  44.999  1.00 62.37           C  
ATOM     22  N   THR A   4      10.528 -51.850  44.853  1.00 67.97           N  
ATOM     23  CA  THR A   4      10.582 -53.240  45.258  1.00 70.06           C  
ATOM     24  C   THR A   4      11.947 -53.872  45.025  1.00 72.30           C  
ATOM     25  O   THR A   4      12.300 -54.222  43.907  1.00 71.58           O  
ATOM     26  CB  THR A   4       9.526 -54.061  44.511  1.00 70.27           C  
ATOM     27  OG1 THR A   4       8.248 -53.428  44.635  1.00 69.70           O  
ATOM     28  CG2 THR A   4       9.438 -55.448  45.086  1.00 68.78           C  
ATOM     29  N   GLN A   5      12.715 -53.992  46.100  1.00 75.98           N  
ATOM     30  CA  GLN A   5      14.036 -54.597  46.058  1.00 79.49           C  
ATOM     31  C   GLN A   5      13.836 -56.034  46.482  1.00 83.77           C  
ATOM     32  O   GLN A   5      13.641 -56.311  47.666  1.00 85.53           O  
ATOM     33  CB  GLN A   5      14.959 -53.912  47.057  1.00 77.52           C  
ATOM     34  CG  GLN A   5      15.556 -52.652  46.550  1.00 75.39           C  
ATOM     35  CD  GLN A   5      16.299 -51.901  47.613  1.00 74.51           C  
ATOM     36  OE1 GLN A   5      15.704 -51.413  48.553  1.00 75.72           O  
ATOM     37  NE2 GLN A   5      17.605 -51.795  47.469  1.00 74.82           N  
ATOM     38  N   MET A   6      13.877 -56.955  45.531  1.00 88.62           N  
ATOM     39  CA  MET A   6      13.677 -58.374  45.846  1.00 93.02           C  
ATOM     40  C   MET A   6      14.853 -58.959  46.628  1.00 94.03           C  
ATOM     41  O   MET A   6      14.718 -59.971  47.331  1.00 93.71           O  
ATOM     42  CB  MET A   6      13.475 -59.158  44.546  1.00 95.67           C  
ATOM     43  CG  MET A   6      13.186 -60.632  44.723  1.00 98.76           C  
ATOM     44  SD  MET A   6      12.890 -61.362  43.107  1.00102.63           S  
ATOM     45  CE  MET A   6      11.277 -60.548  42.667  1.00102.92           C  
ATOM     46  N   GLN A   7      15.999 -58.296  46.494  1.00 94.54           N  
ATOM     47  CA  GLN A   7      17.236 -58.700  47.144  1.00 94.45           C  
ATOM     48  C   GLN A   7      17.173 -58.549  48.660  1.00 93.15           C  
ATOM     49  O   GLN A   7      17.207 -57.436  49.165  1.00 94.47           O  
ATOM     50  CB  GLN A   7      18.390 -57.858  46.595  1.00 95.31           C  
ATOM     51  CG  GLN A   7      18.478 -57.865  45.081  1.00 95.95           C  
ATOM     52  CD  GLN A   7      18.882 -59.213  44.535  1.00 95.77           C  
ATOM     53  OE1 GLN A   7      20.018 -59.642  44.710  1.00 94.03           O  
ATOM     54  NE2 GLN A   7      17.947 -59.893  43.871  1.00 96.27           N  
ATOM     55  N   GLY A   8      17.074 -59.664  49.375  1.00 91.63           N  
ATOM     56  CA  GLY A   8      17.040 -59.604  50.821  1.00 89.62           C  
ATOM     57  C   GLY A   8      18.417 -59.226  51.337  1.00 89.07           C  
ATOM     58  O   GLY A   8      18.583 -58.224  52.037  1.00 88.75           O  
ATOM     59  N   GLN A   9      19.416 -60.027  50.980  1.00 88.55           N  
ATOM     60  CA  GLN A   9      20.798 -59.780  51.396  1.00 88.54           C  
ATOM     61  C   GLN A   9      21.741 -60.402  50.386  1.00 86.39           C  
ATOM     62  O   GLN A   9      21.512 -61.508  49.901  1.00 86.36           O  
ATOM     63  CB  GLN A   9      21.049 -60.373  52.781  1.00 91.02           C  
ATOM     64  CG  GLN A   9      22.370 -59.969  53.447  1.00 93.67           C  
ATOM     65  CD  GLN A   9      23.525 -60.910  53.142  1.00 94.95           C  
ATOM     66  OE1 GLN A   9      24.577 -60.845  53.790  1.00 94.55           O  
ATOM     67  NE2 GLN A   9      23.340 -61.787  52.157  1.00 95.90           N  
ATOM     68  N   VAL A  10      22.806 -59.688  50.069  1.00 84.31           N  
ATOM     69  CA  VAL A  10      23.742 -60.189  49.090  1.00 83.20           C  
ATOM     70  C   VAL A  10      25.135 -60.261  49.621  1.00 82.56           C  
ATOM     71  O   VAL A  10      25.616 -59.358  50.291  1.00 83.06           O  
ATOM     72  CB  VAL A  10      23.756 -59.331  47.822  1.00 82.67           C  
ATOM     73  CG1 VAL A  10      24.893 -59.752  46.927  1.00 81.11           C  
ATOM     74  CG2 VAL A  10      22.433 -59.473  47.093  1.00 83.09           C  
ATOM     75  N   THR A  11      25.789 -61.356  49.289  1.00 82.81           N  
ATOM     76  CA  THR A  11      27.141 -61.585  49.726  1.00 82.06           C  
ATOM     77  C   THR A  11      27.955 -62.216  48.605  1.00 80.98           C  
ATOM     78  O   THR A  11      27.527 -63.195  47.983  1.00 79.92           O  
ATOM     79  CB  THR A  11      27.141 -62.512  50.921  1.00 83.08           C  
ATOM     80  OG1 THR A  11      28.494 -62.805  51.282  1.00 83.29           O  
ATOM     81  CG2 THR A  11      26.371 -63.799  50.585  1.00 81.89           C  
ATOM     82  N   LEU A  12      29.127 -61.646  48.349  1.00 79.41           N  
ATOM     83  CA  LEU A  12      29.990 -62.160  47.304  1.00 79.13           C  
ATOM     84  C   LEU A  12      31.458 -61.760  47.447  1.00 79.67           C  
ATOM     85  O   LEU A  12      31.787 -60.727  48.034  1.00 78.31           O  
ATOM     86  CB  LEU A  12      29.439 -61.764  45.926  1.00 77.97           C  
ATOM     87  CG  LEU A  12      28.934 -60.352  45.639  1.00 76.19           C  
ATOM     88  CD1 LEU A  12      30.083 -59.372  45.627  1.00 76.04           C  
ATOM     89  CD2 LEU A  12      28.233 -60.345  44.309  1.00 74.93           C  
ATOM     90  N   SER A  13      32.330 -62.609  46.904  1.00 81.43           N  
ATOM     91  CA  SER A  13      33.779 -62.432  46.964  1.00 82.60           C  
ATOM     92  C   SER A  13      34.260 -61.149  46.307  1.00 82.87           C  
ATOM     93  O   SER A  13      33.646 -60.664  45.370  1.00 82.96           O  
ATOM     94  CB  SER A  13      34.468 -63.627  46.302  1.00 83.21           C  
ATOM     95  OG  SER A  13      33.940 -64.856  46.782  1.00 84.52           O  
ATOM     96  N   GLU A  14      35.372 -60.608  46.795  1.00 84.12           N  
ATOM     97  CA  GLU A  14      35.930 -59.378  46.246  1.00 85.69           C  
ATOM     98  C   GLU A  14      36.198 -59.493  44.739  1.00 86.16           C  
ATOM     99  O   GLU A  14      36.483 -60.575  44.223  1.00 87.61           O  
ATOM    100  CB  GLU A  14      37.206 -59.005  47.005  1.00 86.50           C  
ATOM    101  CG  GLU A  14      37.950 -57.801  46.463  1.00 88.75           C  
ATOM    102  CD  GLU A  14      39.027 -57.309  47.421  1.00 90.72           C  
ATOM    103  OE1 GLU A  14      39.725 -58.150  48.029  1.00 92.42           O  
ATOM    104  OE2 GLU A  14      39.182 -56.077  47.566  1.00 91.71           O  
ATOM    105  N   ASN A  15      36.087 -58.366  44.042  1.00 85.67           N  
ATOM    106  CA  ASN A  15      36.278 -58.300  42.595  1.00 83.88           C  
ATOM    107  C   ASN A  15      35.293 -59.164  41.815  1.00 81.90           C  
ATOM    108  O   ASN A  15      35.657 -59.782  40.828  1.00 81.59           O  
ATOM    109  CB  ASN A  15      37.716 -58.670  42.220  1.00 85.19           C  
ATOM    110  CG  ASN A  15      38.668 -57.500  42.353  1.00 86.42           C  
ATOM    111  OD1 ASN A  15      38.890 -56.981  43.444  1.00 88.16           O  
ATOM    112  ND2 ASN A  15      39.230 -57.073  41.236  1.00 86.67           N  
ATOM    113  N   ASP A  16      34.046 -59.198  42.269  1.00 79.40           N  
ATOM    114  CA  ASP A  16      32.996 -59.956  41.601  1.00 77.08           C  
ATOM    115  C   ASP A  16      32.014 -59.002  40.956  1.00 74.98           C  
ATOM    116  O   ASP A  16      32.164 -57.787  41.039  1.00 73.44           O  
ATOM    117  CB  ASP A  16      32.224 -60.829  42.585  1.00 79.11           C  
ATOM    118  CG  ASP A  16      32.873 -62.174  42.814  1.00 81.52           C  
ATOM    119  OD1 ASP A  16      34.041 -62.353  42.392  1.00 82.96           O  
ATOM    120  OD2 ASP A  16      32.211 -63.048  43.426  1.00 81.11           O  
ATOM    121  N   PHE A  17      30.991 -59.568  40.329  1.00 72.94           N  
ATOM    122  CA  PHE A  17      29.978 -58.768  39.660  1.00 70.78           C  
ATOM    123  C   PHE A  17      28.765 -58.571  40.561  1.00 68.83           C  
ATOM    124  O   PHE A  17      28.069 -59.529  40.932  1.00 69.20           O  
ATOM    125  CB  PHE A  17      29.538 -59.438  38.355  1.00 71.58           C  
ATOM    126  CG  PHE A  17      28.771 -58.531  37.441  1.00 71.95           C  
ATOM    127  CD1 PHE A  17      29.437 -57.581  36.672  1.00 73.20           C  
ATOM    128  CD2 PHE A  17      27.384 -58.601  37.372  1.00 71.48           C  
ATOM    129  CE1 PHE A  17      28.731 -56.711  35.850  1.00 73.46           C  
ATOM    130  CE2 PHE A  17      26.667 -57.739  36.557  1.00 71.13           C  
ATOM    131  CZ  PHE A  17      27.338 -56.792  35.794  1.00 72.56           C  
ATOM    132  N   LEU A  18      28.509 -57.315  40.900  1.00 65.51           N  
ATOM    133  CA  LEU A  18      27.387 -56.983  41.750  1.00 61.61           C  
ATOM    134  C   LEU A  18      26.153 -56.658  40.924  1.00 58.57           C  
ATOM    135  O   LEU A  18      26.227 -55.896  39.960  1.00 58.02           O  
ATOM    136  CB  LEU A  18      27.763 -55.793  42.648  1.00 62.57           C  
ATOM    137  CG  LEU A  18      26.786 -55.254  43.721  1.00 62.44           C  
ATOM    138  CD1 LEU A  18      25.985 -54.111  43.157  1.00 62.72           C  
ATOM    139  CD2 LEU A  18      25.857 -56.360  44.224  1.00 61.70           C  
ATOM    140  N   PHE A  19      25.026 -57.257  41.296  1.00 54.96           N  
ATOM    141  CA  PHE A  19      23.767 -56.995  40.613  1.00 52.58           C  
ATOM    142  C   PHE A  19      22.592 -57.050  41.566  1.00 52.50           C  
ATOM    143  O   PHE A  19      22.074 -58.136  41.854  1.00 52.78           O  
ATOM    144  CB  PHE A  19      23.513 -58.005  39.516  1.00 50.34           C  
ATOM    145  CG  PHE A  19      22.182 -57.826  38.832  1.00 49.15           C  
ATOM    146  CD1 PHE A  19      22.049 -56.953  37.753  1.00 48.66           C  
ATOM    147  CD2 PHE A  19      21.057 -58.524  39.268  1.00 48.00           C  
ATOM    148  CE1 PHE A  19      20.813 -56.781  37.119  1.00 47.87           C  
ATOM    149  CE2 PHE A  19      19.821 -58.351  38.636  1.00 47.20           C  
ATOM    150  CZ  PHE A  19      19.703 -57.481  37.563  1.00 46.37           C  
ATOM    151  N   ILE A  20      22.156 -55.885  42.043  1.00 51.92           N  
ATOM    152  CA  ILE A  20      21.023 -55.817  42.961  1.00 50.97           C  
ATOM    153  C   ILE A  20      19.814 -55.401  42.166  1.00 51.90           C  
ATOM    154  O   ILE A  20      19.838 -54.396  41.477  1.00 52.06           O  
ATOM    155  CB  ILE A  20      21.263 -54.806  44.074  1.00 49.60           C  
ATOM    156  CG1 ILE A  20      22.612 -55.062  44.716  1.00 47.09           C  
ATOM    157  CG2 ILE A  20      20.217 -54.964  45.152  1.00 49.32           C  
ATOM    158  CD1 ILE A  20      23.006 -53.992  45.613  1.00 46.97           C  
ATOM    159  N   ASN A  21      18.751 -56.181  42.269  1.00 53.97           N  
ATOM    160  CA  ASN A  21      17.534 -55.905  41.523  1.00 56.50           C  
ATOM    161  C   ASN A  21      16.512 -54.979  42.211  1.00 57.51           C  
ATOM    162  O   ASN A  21      16.254 -55.075  43.430  1.00 57.95           O  
ATOM    163  CB  ASN A  21      16.887 -57.248  41.145  1.00 58.09           C  
ATOM    164  CG  ASN A  21      15.405 -57.334  41.521  1.00 60.98           C  
ATOM    165  OD1 ASN A  21      15.051 -57.548  42.681  1.00 58.76           O  
ATOM    166  ND2 ASN A  21      14.532 -57.153  40.524  1.00 63.44           N  
ATOM    167  N   CYS A  22      15.940 -54.082  41.402  1.00 57.27           N  
ATOM    168  CA  CYS A  22      14.920 -53.128  41.846  1.00 57.29           C  
ATOM    169  C   CYS A  22      13.835 -52.893  40.799  1.00 57.36           C  
ATOM    170  O   CYS A  22      14.119 -52.597  39.636  1.00 57.08           O  
ATOM    171  CB  CYS A  22      15.536 -51.773  42.179  1.00 55.83           C  
ATOM    172  SG  CYS A  22      14.303 -50.661  42.927  1.00 55.77           S  
ATOM    173  N   THR A  23      12.587 -52.989  41.229  1.00 57.82           N  
ATOM    174  CA  THR A  23      11.473 -52.774  40.323  1.00 59.37           C  
ATOM    175  C   THR A  23      10.455 -51.801  40.891  1.00 59.04           C  
ATOM    176  O   THR A  23       9.922 -51.998  41.982  1.00 60.24           O  
ATOM    177  CB  THR A  23      10.764 -54.094  40.012  1.00 60.29           C  
ATOM    178  OG1 THR A  23      11.694 -54.983  39.378  1.00 60.76           O  
ATOM    179  CG2 THR A  23       9.571 -53.855  39.090  1.00 61.64           C  
ATOM    180  N   TYR A  24      10.163 -50.760  40.132  1.00 58.13           N  
ATOM    181  CA  TYR A  24       9.214 -49.769  40.587  1.00 57.29           C  
ATOM    182  C   TYR A  24       7.865 -49.913  39.909  1.00 57.69           C  
ATOM    183  O   TYR A  24       7.677 -50.757  39.029  1.00 58.67           O  
ATOM    184  CB  TYR A  24       9.772 -48.382  40.316  1.00 56.19           C  
ATOM    185  CG  TYR A  24       9.761 -47.980  38.862  1.00 54.25           C  
ATOM    186  CD1 TYR A  24       8.573 -47.621  38.229  1.00 54.64           C  
ATOM    187  CD2 TYR A  24      10.935 -47.938  38.123  1.00 52.41           C  
ATOM    188  CE1 TYR A  24       8.555 -47.227  36.895  1.00 54.34           C  
ATOM    189  CE2 TYR A  24      10.927 -47.545  36.789  1.00 52.53           C  
ATOM    190  CZ  TYR A  24       9.734 -47.189  36.176  1.00 52.62           C  
ATOM    191  OH  TYR A  24       9.710 -46.793  34.855  1.00 48.82           O  
ATOM    192  N   SER A  25       6.939 -49.058  40.326  1.00 58.28           N  
ATOM    193  CA  SER A  25       5.591 -49.037  39.787  1.00 59.39           C  
ATOM    194  C   SER A  25       4.905 -47.715  40.123  1.00 60.72           C  
ATOM    195  O   SER A  25       4.473 -47.518  41.262  1.00 62.12           O  
ATOM    196  CB  SER A  25       4.770 -50.177  40.383  1.00 59.16           C  
ATOM    197  OG  SER A  25       4.438 -49.904  41.730  1.00 56.93           O  
ATOM    198  N   THR A  26       4.795 -46.812  39.149  1.00 60.82           N  
ATOM    199  CA  THR A  26       4.138 -45.529  39.402  1.00 60.54           C  
ATOM    200  C   THR A  26       2.969 -45.254  38.474  1.00 60.27           C  
ATOM    201  O   THR A  26       2.575 -46.095  37.668  1.00 61.68           O  
ATOM    202  CB  THR A  26       5.105 -44.342  39.253  1.00 60.85           C  
ATOM    203  OG1 THR A  26       5.589 -44.290  37.911  1.00 57.82           O  
ATOM    204  CG2 THR A  26       6.279 -44.490  40.195  1.00 61.92           C  
ATOM    205  N   THR A  27       2.408 -44.063  38.608  1.00 58.18           N  
ATOM    206  CA  THR A  27       1.316 -43.646  37.758  1.00 54.69           C  
ATOM    207  C   THR A  27       1.799 -42.377  37.069  1.00 53.59           C  
ATOM    208  O   THR A  27       1.100 -41.827  36.224  1.00 56.04           O  
ATOM    209  CB  THR A  27       0.071 -43.310  38.561  1.00 52.91           C  
ATOM    210  OG1 THR A  27       0.386 -42.277  39.499  1.00 53.49           O  
ATOM    211  CG2 THR A  27      -0.437 -44.524  39.278  1.00 50.82           C  
ATOM    212  N   GLY A  28       3.001 -41.933  37.435  1.00 51.03           N  
ATOM    213  CA  GLY A  28       3.569 -40.726  36.870  1.00 48.37           C  
ATOM    214  C   GLY A  28       4.867 -40.958  36.120  1.00 47.24           C  
ATOM    215  O   GLY A  28       5.004 -41.954  35.414  1.00 47.15           O  
ATOM    216  N   TYR A  29       5.806 -40.022  36.252  1.00 45.14           N  
ATOM    217  CA  TYR A  29       7.107 -40.119  35.605  1.00 43.16           C  
ATOM    218  C   TYR A  29       8.135 -39.844  36.703  1.00 42.15           C  
ATOM    219  O   TYR A  29       8.722 -38.760  36.778  1.00 43.99           O  
ATOM    220  CB  TYR A  29       7.229 -39.090  34.479  1.00 44.32           C  
ATOM    221  CG  TYR A  29       6.075 -39.125  33.502  1.00 47.22           C  
ATOM    222  CD1 TYR A  29       4.817 -38.685  33.877  1.00 48.65           C  
ATOM    223  CD2 TYR A  29       6.224 -39.654  32.232  1.00 47.92           C  
ATOM    224  CE1 TYR A  29       3.728 -38.776  33.022  1.00 50.66           C  
ATOM    225  CE2 TYR A  29       5.141 -39.749  31.363  1.00 50.87           C  
ATOM    226  CZ  TYR A  29       3.890 -39.311  31.765  1.00 51.83           C  
ATOM    227  OH  TYR A  29       2.799 -39.425  30.911  1.00 53.27           O  
ATOM    228  N   PRO A  30       8.363 -40.836  37.575  1.00 38.95           N  
ATOM    229  CA  PRO A  30       9.282 -40.797  38.699  1.00 35.95           C  
ATOM    230  C   PRO A  30      10.756 -40.716  38.386  1.00 36.45           C  
ATOM    231  O   PRO A  30      11.202 -41.099  37.320  1.00 35.18           O  
ATOM    232  CB  PRO A  30       8.952 -42.079  39.427  1.00 36.66           C  
ATOM    233  CG  PRO A  30       8.704 -42.995  38.319  1.00 36.71           C  
ATOM    234  CD  PRO A  30       7.766 -42.173  37.484  1.00 37.65           C  
ATOM    235  N   THR A  31      11.506 -40.200  39.350  1.00 35.99           N  
ATOM    236  CA  THR A  31      12.950 -40.118  39.245  1.00 32.81           C  
ATOM    237  C   THR A  31      13.380 -41.303  40.093  1.00 33.16           C  
ATOM    238  O   THR A  31      12.759 -41.594  41.129  1.00 31.53           O  
ATOM    239  CB  THR A  31      13.486 -38.815  39.850  1.00 34.01           C  
ATOM    240  OG1 THR A  31      13.181 -37.727  38.974  1.00 35.72           O  
ATOM    241  CG2 THR A  31      14.982 -38.886  40.060  1.00 32.54           C  
ATOM    242  N   LEU A  32      14.420 -42.000  39.649  1.00 31.04           N  
ATOM    243  CA  LEU A  32      14.867 -43.159  40.392  1.00 29.15           C  
ATOM    244  C   LEU A  32      16.168 -42.898  41.065  1.00 28.99           C  
ATOM    245  O   LEU A  32      17.005 -42.233  40.505  1.00 28.53           O  
ATOM    246  CB  LEU A  32      14.985 -44.361  39.480  1.00 27.95           C  
ATOM    247  CG  LEU A  32      13.662 -44.660  38.768  1.00 28.27           C  
ATOM    248  CD1 LEU A  32      13.816 -45.946  37.998  1.00 30.08           C  
ATOM    249  CD2 LEU A  32      12.522 -44.772  39.748  1.00 26.36           C  
ATOM    250  N   PHE A  33      16.331 -43.399  42.285  1.00 31.29           N  
ATOM    251  CA  PHE A  33      17.570 -43.196  43.027  1.00 30.92           C  
ATOM    252  C   PHE A  33      18.109 -44.498  43.617  1.00 31.51           C  
ATOM    253  O   PHE A  33      17.416 -45.522  43.699  1.00 29.00           O  
ATOM    254  CB  PHE A  33      17.377 -42.245  44.227  1.00 30.18           C  
ATOM    255  CG  PHE A  33      16.440 -41.106  43.993  1.00 29.74           C  
ATOM    256  CD1 PHE A  33      15.069 -41.328  43.880  1.00 28.32           C  
ATOM    257  CD2 PHE A  33      16.928 -39.795  43.925  1.00 27.08           C  
ATOM    258  CE1 PHE A  33      14.189 -40.258  43.701  1.00 28.64           C  
ATOM    259  CE2 PHE A  33      16.062 -38.718  43.747  1.00 26.35           C  
ATOM    260  CZ  PHE A  33      14.688 -38.939  43.633  1.00 27.76           C  
ATOM    261  N   TRP A  34      19.367 -44.412  44.039  1.00 33.72           N  
ATOM    262  CA  TRP A  34      20.062 -45.484  44.746  1.00 34.96           C  
ATOM    263  C   TRP A  34      20.791 -44.798  45.909  1.00 36.81           C  
ATOM    264  O   TRP A  34      21.505 -43.791  45.733  1.00 33.97           O  
ATOM    265  CB  TRP A  34      21.083 -46.217  43.856  1.00 34.46           C  
ATOM    266  CG  TRP A  34      20.529 -47.455  43.208  1.00 34.71           C  
ATOM    267  CD1 TRP A  34      20.173 -47.599  41.908  1.00 36.68           C  
ATOM    268  CD2 TRP A  34      20.167 -48.694  43.850  1.00 33.66           C  
ATOM    269  NE1 TRP A  34      19.604 -48.837  41.698  1.00 35.87           N  
ATOM    270  CE2 TRP A  34      19.588 -49.525  42.873  1.00 32.51           C  
ATOM    271  CE3 TRP A  34      20.273 -49.175  45.147  1.00 34.60           C  
ATOM    272  CZ2 TRP A  34      19.117 -50.806  43.153  1.00 31.54           C  
ATOM    273  CZ3 TRP A  34      19.795 -50.475  45.425  1.00 33.13           C  
ATOM    274  CH2 TRP A  34      19.228 -51.262  44.435  1.00 29.75           C  
ATOM    275  N   TYR A  35      20.573 -45.318  47.109  1.00 38.61           N  
ATOM    276  CA  TYR A  35      21.250 -44.778  48.285  1.00 40.89           C  
ATOM    277  C   TYR A  35      22.075 -45.891  48.952  1.00 42.16           C  
ATOM    278  O   TYR A  35      21.609 -47.032  49.100  1.00 40.74           O  
ATOM    279  CB  TYR A  35      20.243 -44.181  49.306  1.00 40.00           C  
ATOM    280  CG  TYR A  35      19.593 -42.851  48.925  1.00 38.04           C  
ATOM    281  CD1 TYR A  35      18.437 -42.818  48.136  1.00 36.66           C  
ATOM    282  CD2 TYR A  35      20.156 -41.629  49.324  1.00 36.80           C  
ATOM    283  CE1 TYR A  35      17.855 -41.612  47.742  1.00 35.11           C  
ATOM    284  CE2 TYR A  35      19.586 -40.410  48.934  1.00 35.82           C  
ATOM    285  CZ  TYR A  35      18.434 -40.409  48.136  1.00 36.46           C  
ATOM    286  OH  TYR A  35      17.903 -39.209  47.694  1.00 34.02           O  
ATOM    287  N   VAL A  36      23.302 -45.544  49.336  1.00 44.19           N  
ATOM    288  CA  VAL A  36      24.198 -46.480  50.005  1.00 48.62           C  
ATOM    289  C   VAL A  36      24.345 -46.086  51.457  1.00 50.18           C  
ATOM    290  O   VAL A  36      24.709 -44.964  51.752  1.00 49.12           O  
ATOM    291  CB  VAL A  36      25.613 -46.499  49.380  1.00 49.06           C  
ATOM    292  CG1 VAL A  36      26.293 -45.150  49.537  1.00 48.91           C  
ATOM    293  CG2 VAL A  36      26.438 -47.593  50.033  1.00 49.79           C  
ATOM    294  N   GLN A  37      24.067 -47.009  52.366  1.00 53.48           N  
ATOM    295  CA  GLN A  37      24.181 -46.700  53.780  1.00 57.82           C  
ATOM    296  C   GLN A  37      25.241 -47.575  54.445  1.00 61.56           C  
ATOM    297  O   GLN A  37      25.039 -48.777  54.650  1.00 62.23           O  
ATOM    298  CB  GLN A  37      22.818 -46.881  54.462  1.00 57.12           C  
ATOM    299  CG  GLN A  37      22.803 -46.638  55.967  1.00 56.14           C  
ATOM    300  CD  GLN A  37      21.477 -47.000  56.603  1.00 55.77           C  
ATOM    301  OE1 GLN A  37      20.838 -47.977  56.216  1.00 54.80           O  
ATOM    302  NE2 GLN A  37      21.061 -46.219  57.596  1.00 56.16           N  
ATOM    303  N   TYR A  38      26.380 -46.963  54.765  1.00 64.85           N  
ATOM    304  CA  TYR A  38      27.480 -47.666  55.412  1.00 67.68           C  
ATOM    305  C   TYR A  38      27.198 -47.803  56.886  1.00 69.73           C  
ATOM    306  O   TYR A  38      26.857 -46.827  57.539  1.00 70.93           O  
ATOM    307  CB  TYR A  38      28.773 -46.897  55.220  1.00 68.63           C  
ATOM    308  CG  TYR A  38      29.175 -46.795  53.778  1.00 70.72           C  
ATOM    309  CD1 TYR A  38      29.118 -45.581  53.103  1.00 70.60           C  
ATOM    310  CD2 TYR A  38      29.620 -47.920  53.085  1.00 71.50           C  
ATOM    311  CE1 TYR A  38      29.498 -45.487  51.770  1.00 71.58           C  
ATOM    312  CE2 TYR A  38      30.001 -47.839  51.759  1.00 72.06           C  
ATOM    313  CZ  TYR A  38      29.940 -46.617  51.104  1.00 72.12           C  
ATOM    314  OH  TYR A  38      30.342 -46.531  49.792  1.00 72.46           O  
ATOM    315  N   SER A  39      27.353 -49.009  57.417  1.00 71.98           N  
ATOM    316  CA  SER A  39      27.090 -49.257  58.836  1.00 73.46           C  
ATOM    317  C   SER A  39      27.581 -48.134  59.754  1.00 73.93           C  
ATOM    318  O   SER A  39      28.752 -47.748  59.713  1.00 75.09           O  
ATOM    319  CB  SER A  39      27.738 -50.574  59.262  1.00 74.00           C  
ATOM    320  OG  SER A  39      27.283 -50.973  60.540  1.00 72.12           O  
ATOM    321  N   GLY A  40      26.674 -47.612  60.573  1.00 73.66           N  
ATOM    322  CA  GLY A  40      27.045 -46.557  61.493  1.00 73.72           C  
ATOM    323  C   GLY A  40      26.589 -45.166  61.103  1.00 73.98           C  
ATOM    324  O   GLY A  40      26.247 -44.336  61.957  1.00 73.44           O  
ATOM    325  N   GLU A  41      26.585 -44.895  59.809  1.00 73.86           N  
ATOM    326  CA  GLU A  41      26.163 -43.592  59.338  1.00 73.28           C  
ATOM    327  C   GLU A  41      24.767 -43.638  58.695  1.00 70.32           C  
ATOM    328  O   GLU A  41      24.145 -44.702  58.585  1.00 69.22           O  
ATOM    329  CB  GLU A  41      27.205 -43.054  58.365  1.00 75.73           C  
ATOM    330  CG  GLU A  41      27.843 -44.128  57.526  1.00 81.22           C  
ATOM    331  CD  GLU A  41      28.191 -43.637  56.134  1.00 85.47           C  
ATOM    332  OE1 GLU A  41      29.154 -42.841  56.004  1.00 88.09           O  
ATOM    333  OE2 GLU A  41      27.485 -44.038  55.169  1.00 86.03           O  
ATOM    334  N   GLY A  42      24.267 -42.474  58.302  1.00 67.16           N  
ATOM    335  CA  GLY A  42      22.962 -42.419  57.683  1.00 63.13           C  
ATOM    336  C   GLY A  42      23.117 -42.646  56.198  1.00 60.28           C  
ATOM    337  O   GLY A  42      24.228 -42.515  55.677  1.00 61.20           O  
ATOM    338  N   PRO A  43      22.034 -42.973  55.479  1.00 57.07           N  
ATOM    339  CA  PRO A  43      22.117 -43.212  54.044  1.00 55.41           C  
ATOM    340  C   PRO A  43      22.497 -41.981  53.248  1.00 55.28           C  
ATOM    341  O   PRO A  43      22.136 -40.860  53.592  1.00 54.46           O  
ATOM    342  CB  PRO A  43      20.737 -43.736  53.707  1.00 54.25           C  
ATOM    343  CG  PRO A  43      19.881 -43.004  54.660  1.00 54.61           C  
ATOM    344  CD  PRO A  43      20.643 -43.050  55.938  1.00 55.23           C  
ATOM    345  N   GLN A  44      23.263 -42.206  52.190  1.00 55.69           N  
ATOM    346  CA  GLN A  44      23.710 -41.134  51.328  1.00 56.46           C  
ATOM    347  C   GLN A  44      23.429 -41.538  49.901  1.00 55.84           C  
ATOM    348  O   GLN A  44      23.189 -42.711  49.613  1.00 56.66           O  
ATOM    349  CB  GLN A  44      25.194 -40.864  51.531  1.00 58.23           C  
ATOM    350  CG  GLN A  44      26.074 -42.057  51.329  1.00 63.09           C  
ATOM    351  CD  GLN A  44      27.465 -41.843  51.902  1.00 66.14           C  
ATOM    352  OE1 GLN A  44      28.157 -40.891  51.539  1.00 67.37           O  
ATOM    353  NE2 GLN A  44      27.881 -42.732  52.810  1.00 68.61           N  
ATOM    354  N   LEU A  45      23.446 -40.557  49.012  1.00 54.74           N  
ATOM    355  CA  LEU A  45      23.154 -40.792  47.610  1.00 53.34           C  
ATOM    356  C   LEU A  45      24.299 -41.389  46.842  1.00 53.42           C  
ATOM    357  O   LEU A  45      25.443 -40.940  46.955  1.00 54.84           O  
ATOM    358  CB  LEU A  45      22.758 -39.492  46.928  1.00 51.57           C  
ATOM    359  CG  LEU A  45      22.386 -39.661  45.467  1.00 47.69           C  
ATOM    360  CD1 LEU A  45      21.004 -40.273  45.373  1.00 48.19           C  
ATOM    361  CD2 LEU A  45      22.424 -38.337  44.784  1.00 46.77           C  
ATOM    362  N   LEU A  46      23.970 -42.397  46.043  1.00 52.93           N  
ATOM    363  CA  LEU A  46      24.951 -43.068  45.202  1.00 51.91           C  
ATOM    364  C   LEU A  46      24.744 -42.543  43.785  1.00 52.28           C  
ATOM    365  O   LEU A  46      25.636 -41.932  43.204  1.00 52.77           O  
ATOM    366  CB  LEU A  46      24.732 -44.580  45.248  1.00 49.87           C  
ATOM    367  CG  LEU A  46      25.634 -45.417  44.355  1.00 47.68           C  
ATOM    368  CD1 LEU A  46      27.061 -45.078  44.693  1.00 46.44           C  
ATOM    369  CD2 LEU A  46      25.359 -46.906  44.524  1.00 46.11           C  
ATOM    370  N   LEU A  47      23.555 -42.770  43.243  1.00 51.85           N  
ATOM    371  CA  LEU A  47      23.255 -42.308  41.906  1.00 53.09           C  
ATOM    372  C   LEU A  47      21.748 -42.203  41.681  1.00 54.38           C  
ATOM    373  O   LEU A  47      20.957 -42.883  42.357  1.00 54.05           O  
ATOM    374  CB  LEU A  47      23.890 -43.252  40.885  1.00 52.79           C  
ATOM    375  CG  LEU A  47      23.458 -44.715  40.987  1.00 53.35           C  
ATOM    376  CD1 LEU A  47      22.056 -44.873  40.429  1.00 53.62           C  
ATOM    377  CD2 LEU A  47      24.419 -45.595  40.222  1.00 52.50           C  
ATOM    378  N   GLN A  48      21.367 -41.361  40.720  1.00 54.72           N  
ATOM    379  CA  GLN A  48      19.967 -41.135  40.392  1.00 55.84           C  
ATOM    380  C   GLN A  48      19.721 -40.890  38.906  1.00 55.13           C  
ATOM    381  O   GLN A  48      20.636 -40.567  38.167  1.00 56.01           O  
ATOM    382  CB  GLN A  48      19.466 -39.940  41.154  1.00 57.71           C  
ATOM    383  CG  GLN A  48      20.153 -38.691  40.744  1.00 60.85           C  
ATOM    384  CD  GLN A  48      19.336 -37.495  41.085  1.00 63.46           C  
ATOM    385  OE1 GLN A  48      18.993 -37.287  42.249  1.00 66.73           O  
ATOM    386  NE2 GLN A  48      18.998 -36.698  40.079  1.00 63.38           N  
ATOM    387  N   VAL A  49      18.472 -41.033  38.477  1.00 54.70           N  
ATOM    388  CA  VAL A  49      18.115 -40.839  37.083  1.00 54.97           C  
ATOM    389  C   VAL A  49      16.726 -40.241  36.995  1.00 55.04           C  
ATOM    390  O   VAL A  49      15.746 -40.894  37.334  1.00 55.12           O  
ATOM    391  CB  VAL A  49      18.115 -42.170  36.322  1.00 55.21           C  
ATOM    392  CG1 VAL A  49      17.694 -41.946  34.891  1.00 55.75           C  
ATOM    393  CG2 VAL A  49      19.483 -42.784  36.366  1.00 55.55           C  
ATOM    394  N   THR A  50      16.644 -38.997  36.544  1.00 56.35           N  
ATOM    395  CA  THR A  50      15.356 -38.323  36.426  1.00 59.09           C  
ATOM    396  C   THR A  50      14.612 -38.730  35.173  1.00 60.06           C  
ATOM    397  O   THR A  50      13.457 -39.158  35.223  1.00 59.38           O  
ATOM    398  CB  THR A  50      15.519 -36.800  36.395  1.00 58.40           C  
ATOM    399  OG1 THR A  50      16.535 -36.460  35.461  1.00 60.33           O  
ATOM    400  CG2 THR A  50      15.917 -36.272  37.748  1.00 59.88           C  
ATOM    401  N   THR A  51      15.296 -38.588  34.047  1.00 62.42           N  
ATOM    402  CA  THR A  51      14.743 -38.904  32.735  1.00 64.82           C  
ATOM    403  C   THR A  51      14.694 -40.402  32.475  1.00 67.33           C  
ATOM    404  O   THR A  51      15.676 -41.101  32.715  1.00 68.63           O  
ATOM    405  CB  THR A  51      15.590 -38.259  31.656  1.00 63.74           C  
ATOM    406  OG1 THR A  51      15.703 -36.857  31.935  1.00 62.24           O  
ATOM    407  CG2 THR A  51      14.953 -38.466  30.297  1.00 61.57           C  
ATOM    408  N   ALA A  52      13.565 -40.898  31.973  1.00 68.56           N  
ATOM    409  CA  ALA A  52      13.459 -42.325  31.694  1.00 70.10           C  
ATOM    410  C   ALA A  52      14.508 -42.774  30.681  1.00 70.61           C  
ATOM    411  O   ALA A  52      15.214 -41.964  30.094  1.00 72.29           O  
ATOM    412  CB  ALA A  52      12.071 -42.669  31.187  1.00 68.57           C  
ATOM    413  N   ASN A  53      14.604 -44.085  30.510  1.00 72.34           N  
ATOM    414  CA  ASN A  53      15.532 -44.732  29.587  1.00 73.35           C  
ATOM    415  C   ASN A  53      16.927 -44.176  29.350  1.00 73.02           C  
ATOM    416  O   ASN A  53      17.211 -43.649  28.283  1.00 73.41           O  
ATOM    417  CB  ASN A  53      14.854 -44.930  28.233  1.00 73.51           C  
ATOM    418  CG  ASN A  53      13.749 -45.963  28.288  1.00 74.80           C  
ATOM    419  OD1 ASN A  53      12.600 -45.680  27.919  1.00 74.97           O  
ATOM    420  ND2 ASN A  53      14.088 -47.178  28.749  1.00 73.55           N  
ATOM    421  N   ASN A  54      17.786 -44.310  30.349  1.00 72.86           N  
ATOM    422  CA  ASN A  54      19.190 -43.916  30.265  1.00 73.76           C  
ATOM    423  C   ASN A  54      19.788 -44.149  31.625  1.00 73.02           C  
ATOM    424  O   ASN A  54      19.091 -44.122  32.622  1.00 72.59           O  
ATOM    425  CB  ASN A  54      19.429 -42.476  29.790  1.00 75.03           C  
ATOM    426  CG  ASN A  54      18.745 -41.466  30.636  1.00 76.67           C  
ATOM    427  OD1 ASN A  54      19.116 -40.288  30.645  1.00 78.91           O  
ATOM    428  ND2 ASN A  54      17.713 -41.902  31.343  1.00 77.62           N  
ATOM    429  N   LYS A  55      21.089 -44.397  31.647  1.00 73.43           N  
ATOM    430  CA  LYS A  55      21.785 -44.760  32.861  1.00 72.81           C  
ATOM    431  C   LYS A  55      22.592 -43.721  33.577  1.00 71.55           C  
ATOM    432  O   LYS A  55      23.116 -42.792  32.976  1.00 71.11           O  
ATOM    433  CB  LYS A  55      22.696 -45.956  32.575  1.00 76.37           C  
ATOM    434  CG  LYS A  55      23.765 -45.680  31.523  1.00 78.87           C  
ATOM    435  CD  LYS A  55      24.893 -46.702  31.592  1.00 81.82           C  
ATOM    436  CE  LYS A  55      26.007 -46.388  30.587  1.00 83.24           C  
ATOM    437  NZ  LYS A  55      27.238 -47.223  30.806  1.00 82.85           N  
ATOM    438  N   GLY A  56      22.702 -43.923  34.884  1.00 70.90           N  
ATOM    439  CA  GLY A  56      23.471 -43.034  35.725  1.00 70.95           C  
ATOM    440  C   GLY A  56      24.548 -43.877  36.356  1.00 70.75           C  
ATOM    441  O   GLY A  56      24.342 -45.060  36.607  1.00 71.02           O  
ATOM    442  N   SER A  57      25.700 -43.284  36.609  1.00 71.34           N  
ATOM    443  CA  SER A  57      26.774 -44.039  37.204  1.00 73.51           C  
ATOM    444  C   SER A  57      27.613 -43.160  38.103  1.00 74.35           C  
ATOM    445  O   SER A  57      27.801 -41.976  37.836  1.00 75.18           O  
ATOM    446  CB  SER A  57      27.651 -44.644  36.115  1.00 73.69           C  
ATOM    447  OG  SER A  57      28.234 -43.622  35.332  1.00 71.89           O  
ATOM    448  N   SER A  58      28.114 -43.755  39.176  1.00 75.00           N  
ATOM    449  CA  SER A  58      28.946 -43.047  40.129  1.00 75.07           C  
ATOM    450  C   SER A  58      29.848 -44.058  40.809  1.00 76.31           C  
ATOM    451  O   SER A  58      29.461 -45.219  40.986  1.00 76.22           O  
ATOM    452  CB  SER A  58      28.080 -42.340  41.173  1.00 74.72           C  
ATOM    453  OG  SER A  58      28.886 -41.684  42.137  1.00 72.26           O  
ATOM    454  N   ARG A  59      31.050 -43.609  41.169  1.00 75.39           N  
ATOM    455  CA  ARG A  59      32.056 -44.441  41.833  1.00 73.68           C  
ATOM    456  C   ARG A  59      31.941 -45.948  41.554  1.00 73.09           C  
ATOM    457  O   ARG A  59      31.705 -46.744  42.468  1.00 70.99           O  
ATOM    458  CB  ARG A  59      32.019 -44.189  43.338  1.00 75.47           C  
ATOM    459  CG  ARG A  59      32.065 -42.713  43.699  1.00 80.83           C  
ATOM    460  CD  ARG A  59      32.196 -42.508  45.193  1.00 84.08           C  
ATOM    461  NE  ARG A  59      31.420 -43.500  45.930  1.00 88.43           N  
ATOM    462  CZ  ARG A  59      31.301 -43.533  47.257  1.00 91.41           C  
ATOM    463  NH1 ARG A  59      31.903 -42.619  48.017  1.00 93.02           N  
ATOM    464  NH2 ARG A  59      30.592 -44.499  47.828  1.00 92.72           N  
ATOM    465  N   GLY A  60      32.091 -46.314  40.282  1.00 68.72           N  
ATOM    466  CA  GLY A  60      32.042 -47.703  39.875  1.00 64.86           C  
ATOM    467  C   GLY A  60      30.685 -48.350  39.732  1.00 63.26           C  
ATOM    468  O   GLY A  60      30.581 -49.484  39.237  1.00 63.07           O  
ATOM    469  N   PHE A  61      29.633 -47.666  40.161  1.00 61.22           N  
ATOM    470  CA  PHE A  61      28.307 -48.265  40.043  1.00 59.90           C  
ATOM    471  C   PHE A  61      27.593 -47.660  38.874  1.00 58.01           C  
ATOM    472  O   PHE A  61      27.988 -46.603  38.393  1.00 56.60           O  
ATOM    473  CB  PHE A  61      27.464 -48.045  41.316  1.00 57.18           C  
ATOM    474  CG  PHE A  61      28.002 -48.734  42.537  1.00 53.04           C  
ATOM    475  CD1 PHE A  61      29.134 -48.243  43.186  1.00 48.57           C  
ATOM    476  CD2 PHE A  61      27.380 -49.880  43.027  1.00 52.11           C  
ATOM    477  CE1 PHE A  61      29.637 -48.873  44.295  1.00 47.25           C  
ATOM    478  CE2 PHE A  61      27.878 -50.523  44.142  1.00 50.45           C  
ATOM    479  CZ  PHE A  61      29.012 -50.014  44.778  1.00 50.02           C  
ATOM    480  N   GLU A  62      26.552 -48.347  38.420  1.00 57.88           N  
ATOM    481  CA  GLU A  62      25.759 -47.861  37.312  1.00 57.70           C  
ATOM    482  C   GLU A  62      24.407 -48.549  37.250  1.00 54.86           C  
ATOM    483  O   GLU A  62      24.300 -49.749  37.477  1.00 54.41           O  
ATOM    484  CB  GLU A  62      26.505 -48.058  35.980  1.00 62.14           C  
ATOM    485  CG  GLU A  62      26.501 -49.487  35.425  1.00 66.21           C  
ATOM    486  CD  GLU A  62      26.024 -49.555  33.979  1.00 68.04           C  
ATOM    487  OE1 GLU A  62      26.669 -48.926  33.110  1.00 68.81           O  
ATOM    488  OE2 GLU A  62      25.005 -50.241  33.718  1.00 68.28           O  
ATOM    489  N   ALA A  63      23.374 -47.771  36.952  1.00 52.75           N  
ATOM    490  CA  ALA A  63      22.025 -48.301  36.844  1.00 52.15           C  
ATOM    491  C   ALA A  63      21.245 -47.618  35.733  1.00 50.70           C  
ATOM    492  O   ALA A  63      21.390 -46.426  35.484  1.00 48.11           O  
ATOM    493  CB  ALA A  63      21.293 -48.153  38.165  1.00 53.23           C  
ATOM    494  N   THR A  64      20.403 -48.400  35.080  1.00 51.66           N  
ATOM    495  CA  THR A  64      19.620 -47.928  33.965  1.00 54.03           C  
ATOM    496  C   THR A  64      18.129 -47.807  34.227  1.00 55.57           C  
ATOM    497  O   THR A  64      17.505 -48.691  34.826  1.00 56.41           O  
ATOM    498  CB  THR A  64      19.853 -48.853  32.760  1.00 55.64           C  
ATOM    499  OG1 THR A  64      21.165 -48.613  32.247  1.00 54.95           O  
ATOM    500  CG2 THR A  64      18.810 -48.631  31.676  1.00 55.30           C  
ATOM    501  N   TYR A  65      17.559 -46.709  33.749  1.00 56.81           N  
ATOM    502  CA  TYR A  65      16.149 -46.429  33.936  1.00 58.68           C  
ATOM    503  C   TYR A  65      15.348 -47.066  32.825  1.00 60.78           C  
ATOM    504  O   TYR A  65      14.962 -46.420  31.853  1.00 59.81           O  
ATOM    505  CB  TYR A  65      15.935 -44.910  33.969  1.00 56.69           C  
ATOM    506  CG  TYR A  65      14.567 -44.458  34.439  1.00 53.32           C  
ATOM    507  CD1 TYR A  65      14.396 -43.195  34.983  1.00 51.10           C  
ATOM    508  CD2 TYR A  65      13.444 -45.285  34.324  1.00 52.06           C  
ATOM    509  CE1 TYR A  65      13.158 -42.761  35.403  1.00 50.92           C  
ATOM    510  CE2 TYR A  65      12.193 -44.859  34.740  1.00 50.78           C  
ATOM    511  CZ  TYR A  65      12.060 -43.597  35.282  1.00 51.60           C  
ATOM    512  OH  TYR A  65      10.830 -43.171  35.733  1.00 53.74           O  
ATOM    513  N   ASP A  66      15.080 -48.347  32.994  1.00 64.76           N  
ATOM    514  CA  ASP A  66      14.339 -49.087  31.999  1.00 68.44           C  
ATOM    515  C   ASP A  66      12.837 -49.027  32.227  1.00 69.60           C  
ATOM    516  O   ASP A  66      12.308 -49.632  33.165  1.00 68.66           O  
ATOM    517  CB  ASP A  66      14.825 -50.535  31.989  1.00 70.06           C  
ATOM    518  CG  ASP A  66      14.322 -51.305  30.796  1.00 72.64           C  
ATOM    519  OD1 ASP A  66      14.503 -50.808  29.649  1.00 73.27           O  
ATOM    520  OD2 ASP A  66      13.752 -52.402  31.010  1.00 73.04           O  
ATOM    521  N   LYS A  67      12.156 -48.294  31.351  1.00 72.17           N  
ATOM    522  CA  LYS A  67      10.702 -48.131  31.430  1.00 74.77           C  
ATOM    523  C   LYS A  67       9.945 -49.393  30.990  1.00 74.64           C  
ATOM    524  O   LYS A  67       8.904 -49.742  31.564  1.00 74.00           O  
ATOM    525  CB  LYS A  67      10.268 -46.924  30.581  1.00 76.93           C  
ATOM    526  CG  LYS A  67       8.762 -46.706  30.535  1.00 80.94           C  
ATOM    527  CD  LYS A  67       8.150 -46.695  31.946  1.00 83.34           C  
ATOM    528  CE  LYS A  67       6.616 -46.799  31.915  1.00 85.10           C  
ATOM    529  NZ  LYS A  67       6.023 -47.016  33.274  1.00 83.40           N  
ATOM    530  N   GLY A  68      10.475 -50.071  29.973  1.00 74.07           N  
ATOM    531  CA  GLY A  68       9.842 -51.281  29.482  1.00 72.64           C  
ATOM    532  C   GLY A  68       9.750 -52.354  30.547  1.00 71.70           C  
ATOM    533  O   GLY A  68       8.820 -53.155  30.555  1.00 70.66           O  
ATOM    534  N   THR A  69      10.726 -52.360  31.447  1.00 71.33           N  
ATOM    535  CA  THR A  69      10.791 -53.324  32.539  1.00 71.52           C  
ATOM    536  C   THR A  69      10.496 -52.662  33.884  1.00 71.66           C  
ATOM    537  O   THR A  69      10.491 -53.338  34.920  1.00 73.16           O  
ATOM    538  CB  THR A  69      12.191 -53.932  32.666  1.00 71.52           C  
ATOM    539  OG1 THR A  69      12.649 -54.340  31.379  1.00 70.89           O  
ATOM    540  CG2 THR A  69      12.171 -55.133  33.611  1.00 71.38           C  
ATOM    541  N   THR A  70      10.273 -51.348  33.872  1.00 69.45           N  
ATOM    542  CA  THR A  70      10.014 -50.615  35.105  1.00 67.75           C  
ATOM    543  C   THR A  70      11.017 -51.092  36.152  1.00 66.95           C  
ATOM    544  O   THR A  70      10.642 -51.452  37.274  1.00 67.16           O  
ATOM    545  CB  THR A  70       8.589 -50.872  35.633  1.00 67.44           C  
ATOM    546  OG1 THR A  70       8.533 -52.139  36.299  1.00 66.50           O  
ATOM    547  CG2 THR A  70       7.609 -50.875  34.485  1.00 68.31           C  
ATOM    548  N   SER A  71      12.294 -51.105  35.770  1.00 65.19           N  
ATOM    549  CA  SER A  71      13.368 -51.566  36.648  1.00 61.57           C  
ATOM    550  C   SER A  71      14.525 -50.581  36.737  1.00 58.69           C  
ATOM    551  O   SER A  71      14.702 -49.723  35.871  1.00 57.88           O  
ATOM    552  CB  SER A  71      13.878 -52.914  36.151  1.00 62.31           C  
ATOM    553  OG  SER A  71      14.306 -52.823  34.804  1.00 62.23           O  
ATOM    554  N   PHE A  72      15.314 -50.712  37.794  1.00 55.29           N  
ATOM    555  CA  PHE A  72      16.452 -49.817  38.011  1.00 54.36           C  
ATOM    556  C   PHE A  72      17.535 -50.570  38.763  1.00 54.32           C  
ATOM    557  O   PHE A  72      18.020 -50.122  39.802  1.00 55.93           O  
ATOM    558  CB  PHE A  72      16.036 -48.605  38.844  1.00 51.67           C  
ATOM    559  CG  PHE A  72      17.005 -47.457  38.783  1.00 48.09           C  
ATOM    560  CD1 PHE A  72      17.340 -46.749  39.930  1.00 46.21           C  
ATOM    561  CD2 PHE A  72      17.530 -47.039  37.571  1.00 47.89           C  
ATOM    562  CE1 PHE A  72      18.175 -45.645  39.867  1.00 45.26           C  
ATOM    563  CE2 PHE A  72      18.373 -45.925  37.500  1.00 47.47           C  
ATOM    564  CZ  PHE A  72      18.692 -45.232  38.653  1.00 45.68           C  
ATOM    565  N   HIS A  73      17.906 -51.723  38.227  1.00 52.78           N  
ATOM    566  CA  HIS A  73      18.909 -52.569  38.837  1.00 49.98           C  
ATOM    567  C   HIS A  73      20.277 -51.928  38.940  1.00 48.81           C  
ATOM    568  O   HIS A  73      20.707 -51.220  38.040  1.00 47.08           O  
ATOM    569  CB  HIS A  73      19.001 -53.849  38.035  1.00 49.96           C  
ATOM    570  CG  HIS A  73      17.669 -54.431  37.695  1.00 49.98           C  
ATOM    571  ND1 HIS A  73      16.661 -54.565  38.625  1.00 49.68           N  
ATOM    572  CD2 HIS A  73      17.189 -54.945  36.536  1.00 48.82           C  
ATOM    573  CE1 HIS A  73      15.617 -55.139  38.053  1.00 49.24           C  
ATOM    574  NE2 HIS A  73      15.911 -55.380  36.787  1.00 48.53           N  
ATOM    575  N   LEU A  74      20.958 -52.212  40.046  1.00 49.47           N  
ATOM    576  CA  LEU A  74      22.298 -51.687  40.301  1.00 50.45           C  
ATOM    577  C   LEU A  74      23.377 -52.683  39.890  1.00 51.86           C  
ATOM    578  O   LEU A  74      23.335 -53.866  40.260  1.00 51.28           O  
ATOM    579  CB  LEU A  74      22.491 -51.341  41.790  1.00 48.76           C  
ATOM    580  CG  LEU A  74      23.842 -50.751  42.220  1.00 44.44           C  
ATOM    581  CD1 LEU A  74      23.999 -49.365  41.663  1.00 45.33           C  
ATOM    582  CD2 LEU A  74      23.940 -50.698  43.695  1.00 44.19           C  
ATOM    583  N   GLN A  75      24.350 -52.174  39.137  1.00 53.65           N  
ATOM    584  CA  GLN A  75      25.464 -52.964  38.656  1.00 55.05           C  
ATOM    585  C   GLN A  75      26.829 -52.405  39.015  1.00 56.27           C  
ATOM    586  O   GLN A  75      27.061 -51.192  39.060  1.00 54.87           O  
ATOM    587  CB  GLN A  75      25.372 -53.128  37.153  1.00 54.85           C  
ATOM    588  CG  GLN A  75      24.481 -54.247  36.730  1.00 57.24           C  
ATOM    589  CD  GLN A  75      24.369 -54.294  35.243  1.00 59.11           C  
ATOM    590  OE1 GLN A  75      25.300 -53.878  34.538  1.00 58.42           O  
ATOM    591  NE2 GLN A  75      23.236 -54.799  34.739  1.00 59.92           N  
ATOM    592  N   LYS A  76      27.733 -53.337  39.258  1.00 59.22           N  
ATOM    593  CA  LYS A  76      29.098 -53.039  39.618  1.00 62.63           C  
ATOM    594  C   LYS A  76      29.895 -54.208  39.057  1.00 67.17           C  
ATOM    595  O   LYS A  76      29.464 -55.363  39.173  1.00 69.17           O  
ATOM    596  CB  LYS A  76      29.219 -52.999  41.132  1.00 60.24           C  
ATOM    597  CG  LYS A  76      30.595 -52.740  41.673  1.00 55.82           C  
ATOM    598  CD  LYS A  76      31.011 -51.295  41.596  1.00 52.08           C  
ATOM    599  CE  LYS A  76      32.122 -51.066  42.607  1.00 50.91           C  
ATOM    600  NZ  LYS A  76      32.673 -49.697  42.697  1.00 51.57           N  
ATOM    601  N   THR A  77      31.042 -53.916  38.447  1.00 71.02           N  
ATOM    602  CA  THR A  77      31.876 -54.958  37.867  1.00 74.24           C  
ATOM    603  C   THR A  77      32.932 -55.427  38.852  1.00 76.33           C  
ATOM    604  O   THR A  77      33.013 -56.615  39.154  1.00 77.04           O  
ATOM    605  CB  THR A  77      32.556 -54.467  36.587  1.00 74.71           C  
ATOM    606  OG1 THR A  77      33.073 -53.150  36.807  1.00 77.29           O  
ATOM    607  CG2 THR A  77      31.572 -54.447  35.423  1.00 74.38           C  
ATOM    608  N   SER A  78      33.736 -54.502  39.364  1.00 78.37           N  
ATOM    609  CA  SER A  78      34.782 -54.873  40.312  1.00 81.52           C  
ATOM    610  C   SER A  78      34.419 -54.449  41.721  1.00 81.96           C  
ATOM    611  O   SER A  78      34.994 -53.507  42.264  1.00 82.02           O  
ATOM    612  CB  SER A  78      36.126 -54.237  39.919  1.00 84.08           C  
ATOM    613  OG  SER A  78      36.062 -52.821  39.950  1.00 86.89           O  
ATOM    614  N   VAL A  79      33.474 -55.157  42.323  1.00 82.65           N  
ATOM    615  CA  VAL A  79      33.044 -54.817  43.667  1.00 83.75           C  
ATOM    616  C   VAL A  79      34.163 -54.977  44.691  1.00 85.11           C  
ATOM    617  O   VAL A  79      34.621 -56.082  44.938  1.00 85.30           O  
ATOM    618  CB  VAL A  79      31.831 -55.668  44.073  1.00 83.41           C  
ATOM    619  CG1 VAL A  79      32.186 -57.126  44.061  1.00 83.30           C  
ATOM    620  CG2 VAL A  79      31.337 -55.236  45.418  1.00 83.95           C  
ATOM    621  N   GLN A  80      34.617 -53.864  45.266  1.00 87.26           N  
ATOM    622  CA  GLN A  80      35.674 -53.900  46.279  1.00 89.48           C  
ATOM    623  C   GLN A  80      35.065 -54.273  47.628  1.00 90.02           C  
ATOM    624  O   GLN A  80      33.847 -54.289  47.776  1.00 89.93           O  
ATOM    625  CB  GLN A  80      36.363 -52.543  46.401  1.00 90.77           C  
ATOM    626  CG  GLN A  80      37.869 -52.620  46.292  1.00 94.16           C  
ATOM    627  CD  GLN A  80      38.310 -52.978  44.886  1.00 95.83           C  
ATOM    628  OE1 GLN A  80      38.232 -52.156  43.970  1.00 96.67           O  
ATOM    629  NE2 GLN A  80      38.759 -54.216  44.702  1.00 96.70           N  
ATOM    630  N   GLU A  81      35.904 -54.567  48.614  1.00 90.46           N  
ATOM    631  CA  GLU A  81      35.386 -54.941  49.916  1.00 90.72           C  
ATOM    632  C   GLU A  81      34.846 -53.692  50.589  1.00 88.60           C  
ATOM    633  O   GLU A  81      34.040 -53.764  51.512  1.00 89.02           O  
ATOM    634  CB  GLU A  81      36.484 -55.578  50.773  1.00 94.44           C  
ATOM    635  CG  GLU A  81      37.481 -54.590  51.369  1.00 99.32           C  
ATOM    636  CD  GLU A  81      38.585 -55.278  52.180  1.00101.50           C  
ATOM    637  OE1 GLU A  81      39.198 -54.599  53.038  1.00101.31           O  
ATOM    638  OE2 GLU A  81      38.842 -56.485  51.950  1.00102.22           O  
ATOM    639  N   ILE A  82      35.289 -52.541  50.108  1.00 85.50           N  
ATOM    640  CA  ILE A  82      34.844 -51.273  50.659  1.00 82.24           C  
ATOM    641  C   ILE A  82      33.360 -51.048  50.390  1.00 79.13           C  
ATOM    642  O   ILE A  82      32.661 -50.464  51.205  1.00 79.53           O  
ATOM    643  CB  ILE A  82      35.614 -50.132  50.037  1.00 83.10           C  
ATOM    644  CG1 ILE A  82      37.100 -50.490  50.027  1.00 85.01           C  
ATOM    645  CG2 ILE A  82      35.356 -48.857  50.804  1.00 81.47           C  
ATOM    646  CD1 ILE A  82      37.954 -49.549  49.205  1.00 87.00           C  
ATOM    647  N   ASP A  83      32.884 -51.527  49.251  1.00 75.23           N  
ATOM    648  CA  ASP A  83      31.495 -51.370  48.884  1.00 72.08           C  
ATOM    649  C   ASP A  83      30.544 -52.173  49.747  1.00 69.99           C  
ATOM    650  O   ASP A  83      29.373 -52.307  49.413  1.00 70.40           O  
ATOM    651  CB  ASP A  83      31.276 -51.780  47.428  1.00 73.65           C  
ATOM    652  CG  ASP A  83      32.175 -51.039  46.464  1.00 74.95           C  
ATOM    653  OD1 ASP A  83      32.343 -49.803  46.612  1.00 75.61           O  
ATOM    654  OD2 ASP A  83      32.705 -51.696  45.540  1.00 75.77           O  
ATOM    655  N   SER A  84      31.025 -52.741  50.838  1.00 67.80           N  
ATOM    656  CA  SER A  84      30.123 -53.498  51.695  1.00 65.79           C  
ATOM    657  C   SER A  84      29.264 -52.486  52.460  1.00 64.09           C  
ATOM    658  O   SER A  84      29.793 -51.631  53.181  1.00 63.75           O  
ATOM    659  CB  SER A  84      30.912 -54.373  52.678  1.00 67.27           C  
ATOM    660  OG  SER A  84      31.599 -55.424  52.016  1.00 67.68           O  
ATOM    661  N   ALA A  85      27.945 -52.571  52.276  1.00 60.91           N  
ATOM    662  CA  ALA A  85      26.993 -51.678  52.940  1.00 57.15           C  
ATOM    663  C   ALA A  85      25.556 -52.076  52.608  1.00 55.50           C  
ATOM    664  O   ALA A  85      25.322 -53.139  52.035  1.00 53.74           O  
ATOM    665  CB  ALA A  85      27.249 -50.231  52.522  1.00 55.76           C  
ATOM    666  N   VAL A  86      24.592 -51.237  52.996  1.00 54.86           N  
ATOM    667  CA  VAL A  86      23.178 -51.508  52.697  1.00 53.78           C  
ATOM    668  C   VAL A  86      22.817 -50.573  51.558  1.00 53.09           C  
ATOM    669  O   VAL A  86      23.070 -49.359  51.629  1.00 52.12           O  
ATOM    670  CB  VAL A  86      22.216 -51.210  53.884  1.00 53.32           C  
ATOM    671  CG1 VAL A  86      20.892 -51.924  53.667  1.00 50.77           C  
ATOM    672  CG2 VAL A  86      22.838 -51.625  55.200  1.00 53.33           C  
ATOM    673  N   TYR A  87      22.240 -51.151  50.506  1.00 52.04           N  
ATOM    674  CA  TYR A  87      21.857 -50.387  49.330  1.00 51.68           C  
ATOM    675  C   TYR A  87      20.361 -50.220  49.211  1.00 50.58           C  
ATOM    676  O   TYR A  87      19.600 -51.194  49.202  1.00 49.94           O  
ATOM    677  CB  TYR A  87      22.456 -51.038  48.074  1.00 51.97           C  
ATOM    678  CG  TYR A  87      23.950 -50.821  47.983  1.00 53.44           C  
ATOM    679  CD1 TYR A  87      24.468 -49.639  47.460  1.00 54.30           C  
ATOM    680  CD2 TYR A  87      24.843 -51.745  48.514  1.00 53.39           C  
ATOM    681  CE1 TYR A  87      25.831 -49.382  47.474  1.00 54.36           C  
ATOM    682  CE2 TYR A  87      26.216 -51.494  48.537  1.00 54.30           C  
ATOM    683  CZ  TYR A  87      26.700 -50.311  48.018  1.00 55.35           C  
ATOM    684  OH  TYR A  87      28.054 -50.039  48.054  1.00 56.17           O  
ATOM    685  N   TYR A  88      19.951 -48.958  49.132  1.00 49.57           N  
ATOM    686  CA  TYR A  88      18.544 -48.614  49.028  1.00 48.49           C  
ATOM    687  C   TYR A  88      18.129 -48.066  47.677  1.00 47.40           C  
ATOM    688  O   TYR A  88      18.776 -47.179  47.105  1.00 46.07           O  
ATOM    689  CB  TYR A  88      18.171 -47.595  50.112  1.00 48.68           C  
ATOM    690  CG  TYR A  88      18.052 -48.158  51.508  1.00 48.13           C  
ATOM    691  CD1 TYR A  88      18.928 -47.751  52.502  1.00 47.59           C  
ATOM    692  CD2 TYR A  88      17.033 -49.068  51.847  1.00 47.88           C  
ATOM    693  CE1 TYR A  88      18.805 -48.218  53.801  1.00 48.91           C  
ATOM    694  CE2 TYR A  88      16.901 -49.547  53.152  1.00 47.80           C  
ATOM    695  CZ  TYR A  88      17.799 -49.108  54.126  1.00 49.12           C  
ATOM    696  OH  TYR A  88      17.719 -49.531  55.436  1.00 51.14           O  
ATOM    697  N   CYS A  89      17.028 -48.607  47.182  1.00 46.87           N  
ATOM    698  CA  CYS A  89      16.462 -48.184  45.916  1.00 48.17           C  
ATOM    699  C   CYS A  89      15.270 -47.286  46.241  1.00 47.83           C  
ATOM    700  O   CYS A  89      14.455 -47.624  47.100  1.00 45.70           O  
ATOM    701  CB  CYS A  89      15.999 -49.407  45.134  1.00 49.96           C  
ATOM    702  SG  CYS A  89      15.383 -49.034  43.462  1.00 56.44           S  
ATOM    703  N   ALA A  90      15.167 -46.140  45.571  1.00 48.52           N  
ATOM    704  CA  ALA A  90      14.052 -45.222  45.826  1.00 48.14           C  
ATOM    705  C   ALA A  90      13.539 -44.537  44.572  1.00 47.37           C  
ATOM    706  O   ALA A  90      14.284 -44.336  43.614  1.00 47.30           O  
ATOM    707  CB  ALA A  90      14.464 -44.184  46.845  1.00 49.43           C  
ATOM    708  N   ALA A  91      12.258 -44.178  44.603  1.00 46.20           N  
ATOM    709  CA  ALA A  91      11.601 -43.508  43.482  1.00 46.29           C  
ATOM    710  C   ALA A  91      10.680 -42.400  43.947  1.00 46.16           C  
ATOM    711  O   ALA A  91      10.031 -42.498  44.979  1.00 46.30           O  
ATOM    712  CB  ALA A  91      10.815 -44.492  42.676  1.00 45.30           C  
ATOM    713  N   ASN A  92      10.611 -41.337  43.169  1.00 46.80           N  
ATOM    714  CA  ASN A  92       9.761 -40.235  43.543  1.00 46.64           C  
ATOM    715  C   ASN A  92       9.135 -39.593  42.339  1.00 46.13           C  
ATOM    716  O   ASN A  92       9.812 -38.944  41.544  1.00 46.46           O  
ATOM    717  CB  ASN A  92      10.570 -39.192  44.323  1.00 47.59           C  
ATOM    718  CG  ASN A  92       9.785 -37.923  44.574  1.00 47.20           C  
ATOM    719  OD1 ASN A  92       8.562 -37.963  44.692  1.00 48.97           O  
ATOM    720  ND2 ASN A  92      10.474 -36.803  44.677  1.00 45.64           N  
ATOM    721  N   SER A  93       7.834 -39.794  42.196  1.00 46.41           N  
ATOM    722  CA  SER A  93       7.092 -39.187  41.094  1.00 47.37           C  
ATOM    723  C   SER A  93       6.127 -38.138  41.664  1.00 46.95           C  
ATOM    724  O   SER A  93       5.157 -37.758  41.002  1.00 49.07           O  
ATOM    725  CB  SER A  93       6.310 -40.254  40.306  1.00 47.90           C  
ATOM    726  OG  SER A  93       5.396 -40.979  41.119  1.00 46.72           O  
ATOM    727  N   GLY A  94       6.405 -37.679  42.888  1.00 45.24           N  
ATOM    728  CA  GLY A  94       5.555 -36.696  43.543  1.00 41.40           C  
ATOM    729  C   GLY A  94       6.306 -35.689  44.381  1.00 39.27           C  
ATOM    730  O   GLY A  94       7.142 -34.959  43.864  1.00 41.43           O  
ATOM    731  N   THR A  97       6.018 -35.620  45.670  1.00 36.91           N  
ATOM    732  CA  THR A  97       6.738 -34.655  46.491  1.00 37.62           C  
ATOM    733  C   THR A  97       7.824 -35.255  47.382  1.00 37.72           C  
ATOM    734  O   THR A  97       8.767 -34.560  47.775  1.00 38.65           O  
ATOM    735  CB  THR A  97       5.801 -33.840  47.397  1.00 37.52           C  
ATOM    736  OG1 THR A  97       4.894 -34.719  48.059  1.00 39.19           O  
ATOM    737  CG2 THR A  97       5.042 -32.820  46.614  1.00 35.99           C  
ATOM    738  N   TYR A  98       7.695 -36.537  47.704  1.00 36.81           N  
ATOM    739  CA  TYR A  98       8.670 -37.207  48.547  1.00 34.40           C  
ATOM    740  C   TYR A  98       9.082 -38.560  48.012  1.00 34.29           C  
ATOM    741  O   TYR A  98       8.290 -39.268  47.370  1.00 34.43           O  
ATOM    742  CB  TYR A  98       8.121 -37.378  49.953  1.00 34.45           C  
ATOM    743  CG  TYR A  98       6.919 -38.286  50.058  1.00 34.55           C  
ATOM    744  CD1 TYR A  98       5.637 -37.759  50.194  1.00 32.90           C  
ATOM    745  CD2 TYR A  98       7.069 -39.666  50.079  1.00 33.86           C  
ATOM    746  CE1 TYR A  98       4.534 -38.567  50.361  1.00 33.43           C  
ATOM    747  CE2 TYR A  98       5.975 -40.491  50.243  1.00 36.64           C  
ATOM    748  CZ  TYR A  98       4.697 -39.930  50.393  1.00 36.68           C  
ATOM    749  OH  TYR A  98       3.584 -40.736  50.640  1.00 38.45           O  
ATOM    750  N   GLN A  99      10.322 -38.931  48.318  1.00 33.96           N  
ATOM    751  CA  GLN A  99      10.900 -40.209  47.877  1.00 33.06           C  
ATOM    752  C   GLN A  99      10.524 -41.445  48.691  1.00 33.84           C  
ATOM    753  O   GLN A  99      10.676 -41.467  49.906  1.00 32.20           O  
ATOM    754  CB  GLN A  99      12.419 -40.100  47.878  1.00 29.56           C  
ATOM    755  CG  GLN A  99      12.904 -38.916  47.127  1.00 27.17           C  
ATOM    756  CD  GLN A  99      14.391 -38.899  47.030  1.00 26.22           C  
ATOM    757  OE1 GLN A  99      15.035 -39.949  47.103  1.00 26.81           O  
ATOM    758  NE2 GLN A  99      14.959 -37.712  46.850  1.00 23.22           N  
ATOM    759  N   ARG A 100      10.029 -42.477  48.026  1.00 35.21           N  
ATOM    760  CA  ARG A 100       9.732 -43.699  48.745  1.00 37.87           C  
ATOM    761  C   ARG A 100      10.927 -44.624  48.538  1.00 39.61           C  
ATOM    762  O   ARG A 100      11.592 -44.594  47.472  1.00 39.10           O  
ATOM    763  CB  ARG A 100       8.461 -44.374  48.246  1.00 39.04           C  
ATOM    764  CG  ARG A 100       7.198 -43.736  48.757  1.00 41.36           C  
ATOM    765  CD  ARG A 100       6.024 -44.622  48.469  1.00 46.26           C  
ATOM    766  NE  ARG A 100       4.771 -44.036  48.915  1.00 53.81           N  
ATOM    767  CZ  ARG A 100       3.574 -44.592  48.730  1.00 58.46           C  
ATOM    768  NH1 ARG A 100       3.467 -45.760  48.103  1.00 60.28           N  
ATOM    769  NH2 ARG A 100       2.476 -43.975  49.170  1.00 60.78           N  
ATOM    770  N   PHE A 101      11.210 -45.420  49.570  1.00 39.86           N  
ATOM    771  CA  PHE A 101      12.331 -46.338  49.538  1.00 40.82           C  
ATOM    772  C   PHE A 101      11.903 -47.769  49.466  1.00 44.19           C  
ATOM    773  O   PHE A 101      10.755 -48.082  49.734  1.00 46.45           O  
ATOM    774  CB  PHE A 101      13.205 -46.157  50.763  1.00 36.34           C  
ATOM    775  CG  PHE A 101      14.010 -44.928  50.725  1.00 32.13           C  
ATOM    776  CD1 PHE A 101      13.445 -43.715  51.025  1.00 29.77           C  
ATOM    777  CD2 PHE A 101      15.333 -44.978  50.340  1.00 30.54           C  
ATOM    778  CE1 PHE A 101      14.194 -42.561  50.936  1.00 31.85           C  
ATOM    779  CE2 PHE A 101      16.086 -43.836  50.250  1.00 30.22           C  
ATOM    780  CZ  PHE A 101      15.523 -42.621  50.545  1.00 31.47           C  
ATOM    781  N   GLY A 102      12.839 -48.629  49.079  1.00 47.67           N  
ATOM    782  CA  GLY A 102      12.570 -50.046  48.992  1.00 50.43           C  
ATOM    783  C   GLY A 102      12.949 -50.651  50.329  1.00 53.20           C  
ATOM    784  O   GLY A 102      13.317 -49.926  51.261  1.00 52.21           O  
ATOM    785  N   THR A 103      12.875 -51.976  50.428  1.00 55.98           N  
ATOM    786  CA  THR A 103      13.196 -52.669  51.677  1.00 56.74           C  
ATOM    787  C   THR A 103      14.663 -52.470  52.028  1.00 57.02           C  
ATOM    788  O   THR A 103      15.004 -52.017  53.112  1.00 58.21           O  
ATOM    789  CB  THR A 103      12.889 -54.165  51.560  1.00 57.04           C  
ATOM    790  OG1 THR A 103      11.936 -54.383  50.503  1.00 59.33           O  
ATOM    791  CG2 THR A 103      12.285 -54.668  52.849  1.00 57.38           C  
ATOM    792  N   GLY A 104      15.537 -52.791  51.092  1.00 57.98           N  
ATOM    793  CA  GLY A 104      16.953 -52.614  51.336  1.00 57.53           C  
ATOM    794  C   GLY A 104      17.678 -53.893  51.014  1.00 57.16           C  
ATOM    795  O   GLY A 104      17.092 -54.977  51.079  1.00 56.83           O  
ATOM    796  N   THR A 105      18.951 -53.763  50.659  1.00 57.07           N  
ATOM    797  CA  THR A 105      19.780 -54.918  50.344  1.00 57.12           C  
ATOM    798  C   THR A 105      21.170 -54.757  50.966  1.00 57.56           C  
ATOM    799  O   THR A 105      21.861 -53.763  50.716  1.00 56.95           O  
ATOM    800  CB  THR A 105      19.900 -55.101  48.820  1.00 56.88           C  
ATOM    801  OG1 THR A 105      18.593 -55.247  48.240  1.00 56.24           O  
ATOM    802  CG2 THR A 105      20.708 -56.333  48.511  1.00 56.99           C  
ATOM    803  N   LYS A 106      21.565 -55.729  51.790  1.00 58.76           N  
ATOM    804  CA  LYS A 106      22.871 -55.694  52.453  1.00 60.30           C  
ATOM    805  C   LYS A 106      23.917 -56.417  51.632  1.00 60.36           C  
ATOM    806  O   LYS A 106      23.741 -57.571  51.242  1.00 59.23           O  
ATOM    807  CB  LYS A 106      22.826 -56.342  53.842  1.00 62.01           C  
ATOM    808  CG  LYS A 106      24.035 -55.974  54.717  1.00 63.60           C  
ATOM    809  CD  LYS A 106      24.221 -56.931  55.884  1.00 65.07           C  
ATOM    810  CE  LYS A 106      24.761 -58.268  55.399  1.00 66.33           C  
ATOM    811  NZ  LYS A 106      24.962 -59.239  56.495  1.00 67.10           N  
ATOM    812  N   LEU A 107      25.017 -55.721  51.396  1.00 61.50           N  
ATOM    813  CA  LEU A 107      26.117 -56.253  50.622  1.00 63.97           C  
ATOM    814  C   LEU A 107      27.351 -56.530  51.473  1.00 67.53           C  
ATOM    815  O   LEU A 107      27.887 -55.631  52.135  1.00 67.99           O  
ATOM    816  CB  LEU A 107      26.502 -55.275  49.521  1.00 62.15           C  
ATOM    817  CG  LEU A 107      27.702 -55.708  48.690  1.00 60.18           C  
ATOM    818  CD1 LEU A 107      27.266 -56.801  47.743  1.00 58.20           C  
ATOM    819  CD2 LEU A 107      28.281 -54.527  47.935  1.00 58.71           C  
ATOM    820  N   GLN A 108      27.810 -57.778  51.435  1.00 70.89           N  
ATOM    821  CA  GLN A 108      28.989 -58.183  52.179  1.00 72.58           C  
ATOM    822  C   GLN A 108      30.043 -58.650  51.183  1.00 73.54           C  
ATOM    823  O   GLN A 108      29.901 -59.697  50.554  1.00 72.81           O  
ATOM    824  CB  GLN A 108      28.629 -59.309  53.147  1.00 74.56           C  
ATOM    825  CG  GLN A 108      29.611 -59.440  54.289  1.00 76.29           C  
ATOM    826  CD  GLN A 108      29.802 -58.128  55.028  1.00 77.44           C  
ATOM    827  OE1 GLN A 108      28.882 -57.628  55.679  1.00 79.34           O  
ATOM    828  NE2 GLN A 108      30.998 -57.556  54.922  1.00 77.47           N  
ATOM    829  N   VAL A 109      31.090 -57.848  51.035  1.00 75.64           N  
ATOM    830  CA  VAL A 109      32.175 -58.158  50.114  1.00 78.52           C  
ATOM    831  C   VAL A 109      33.400 -58.650  50.873  1.00 81.20           C  
ATOM    832  O   VAL A 109      34.174 -57.851  51.420  1.00 81.41           O  
ATOM    833  CB  VAL A 109      32.586 -56.920  49.300  1.00 78.68           C  
ATOM    834  CG1 VAL A 109      33.652 -57.285  48.300  1.00 78.72           C  
ATOM    835  CG2 VAL A 109      31.390 -56.352  48.597  1.00 78.98           C  
ATOM    836  N   VAL A 110      33.577 -59.969  50.885  1.00 82.40           N  
ATOM    837  CA  VAL A 110      34.692 -60.603  51.581  1.00 83.94           C  
ATOM    838  C   VAL A 110      36.021 -60.440  50.880  1.00 87.48           C  
ATOM    839  O   VAL A 110      36.121 -60.608  49.666  1.00 88.76           O  
ATOM    840  CB  VAL A 110      34.469 -62.089  51.735  1.00 82.89           C  
ATOM    841  CG1 VAL A 110      33.284 -62.333  52.631  1.00 83.06           C  
ATOM    842  CG2 VAL A 110      34.245 -62.712  50.369  1.00 81.44           C  
ATOM    843  N   PRO A 111      37.074 -60.128  51.642  1.00 89.98           N  
ATOM    844  CA  PRO A 111      38.408 -59.947  51.063  1.00 91.06           C  
ATOM    845  C   PRO A 111      38.944 -61.273  50.545  1.00 93.63           C  
ATOM    846  O   PRO A 111      38.401 -62.332  50.858  1.00 93.48           O  
ATOM    847  CB  PRO A 111      39.226 -59.417  52.235  1.00 91.29           C  
ATOM    848  CG  PRO A 111      38.177 -58.780  53.128  1.00 90.73           C  
ATOM    849  CD  PRO A 111      37.066 -59.772  53.066  1.00 89.82           C  
ATOM    850  N   ASN A 112      40.006 -61.210  49.750  1.00 96.75           N  
ATOM    851  CA  ASN A 112      40.609 -62.418  49.202  1.00100.18           C  
ATOM    852  C   ASN A 112      41.836 -62.857  49.992  1.00103.91           C  
ATOM    853  O   ASN A 112      42.854 -62.161  50.014  1.00104.66           O  
ATOM    854  CB  ASN A 112      40.979 -62.205  47.740  1.00 97.73           C  
ATOM    855  CG  ASN A 112      39.771 -62.222  46.841  1.00 95.71           C  
ATOM    856  OD1 ASN A 112      39.008 -63.190  46.836  1.00 93.34           O  
ATOM    857  ND2 ASN A 112      39.584 -61.153  46.074  1.00 94.39           N  
ATOM    858  N   ILE A 113      41.724 -64.012  50.647  1.00107.31           N  
ATOM    859  CA  ILE A 113      42.814 -64.557  51.440  1.00110.35           C  
ATOM    860  C   ILE A 113      43.846 -65.194  50.527  1.00112.67           C  
ATOM    861  O   ILE A 113      43.578 -66.214  49.888  1.00111.70           O  
ATOM    862  CB  ILE A 113      42.313 -65.625  52.441  1.00110.88           C  
ATOM    863  CG1 ILE A 113      41.469 -64.970  53.535  1.00112.12           C  
ATOM    864  CG2 ILE A 113      43.497 -66.342  53.078  1.00112.59           C  
ATOM    865  CD1 ILE A 113      42.235 -63.964  54.385  1.00113.17           C  
ATOM    866  N   GLN A 114      45.027 -64.581  50.482  1.00115.91           N  
ATOM    867  CA  GLN A 114      46.133 -65.053  49.652  1.00120.02           C  
ATOM    868  C   GLN A 114      46.665 -66.410  50.120  1.00121.81           C  
ATOM    869  O   GLN A 114      46.962 -67.286  49.297  1.00123.18           O  
ATOM    870  CB  GLN A 114      47.268 -64.020  49.662  1.00121.62           C  
ATOM    871  CG  GLN A 114      48.475 -64.401  48.805  1.00123.31           C  
ATOM    872  CD  GLN A 114      49.609 -63.386  48.898  1.00123.95           C  
ATOM    873  OE1 GLN A 114      49.454 -62.222  48.515  1.00124.17           O  
ATOM    874  NE2 GLN A 114      50.757 -63.825  49.414  1.00124.01           N  
ATOM    875  N   ASN A 115      46.790 -66.573  51.438  1.00123.30           N  
ATOM    876  CA  ASN A 115      47.278 -67.818  52.032  1.00122.35           C  
ATOM    877  C   ASN A 115      46.545 -68.180  53.324  1.00120.80           C  
ATOM    878  O   ASN A 115      46.790 -67.595  54.372  1.00119.65           O  
ATOM    879  CB  ASN A 115      48.789 -67.722  52.292  1.00123.67           C  
ATOM    880  CG  ASN A 115      49.210 -66.366  52.834  1.00125.25           C  
ATOM    881  OD1 ASN A 115      48.774 -65.944  53.908  1.00125.58           O  
ATOM    882  ND2 ASN A 115      50.071 -65.676  52.088  1.00125.58           N  
ATOM    883  N   PRO A 116      45.633 -69.161  53.258  1.00119.70           N  
ATOM    884  CA  PRO A 116      44.866 -69.601  54.427  1.00119.28           C  
ATOM    885  C   PRO A 116      45.788 -69.877  55.613  1.00118.60           C  
ATOM    886  O   PRO A 116      47.008 -69.779  55.483  1.00119.05           O  
ATOM    887  CB  PRO A 116      44.170 -70.867  53.924  1.00119.67           C  
ATOM    888  CG  PRO A 116      43.952 -70.569  52.471  1.00120.11           C  
ATOM    889  CD  PRO A 116      45.282 -69.961  52.071  1.00120.13           C  
ATOM    890  N   ASP A 117      45.199 -70.217  56.760  1.00116.89           N  
ATOM    891  CA  ASP A 117      45.954 -70.518  57.979  1.00114.22           C  
ATOM    892  C   ASP A 117      44.995 -70.792  59.131  1.00112.31           C  
ATOM    893  O   ASP A 117      45.125 -70.232  60.220  1.00112.11           O  
ATOM    894  CB  ASP A 117      46.885 -69.348  58.327  1.00114.39           C  
ATOM    895  CG  ASP A 117      47.694 -69.592  59.582  1.00114.08           C  
ATOM    896  OD1 ASP A 117      48.020 -70.766  59.860  1.00114.13           O  
ATOM    897  OD2 ASP A 117      48.014 -68.604  60.280  1.00114.22           O  
ATOM    898  N   PRO A 118      44.020 -71.678  58.904  1.00110.86           N  
ATOM    899  CA  PRO A 118      43.047 -72.003  59.949  1.00110.09           C  
ATOM    900  C   PRO A 118      43.678 -72.366  61.293  1.00109.14           C  
ATOM    901  O   PRO A 118      44.463 -73.306  61.381  1.00109.67           O  
ATOM    902  CB  PRO A 118      42.250 -73.154  59.330  1.00110.00           C  
ATOM    903  CG  PRO A 118      43.230 -73.783  58.391  1.00110.49           C  
ATOM    904  CD  PRO A 118      43.887 -72.593  57.759  1.00110.12           C  
ATOM    905  N   ALA A 119      43.331 -71.600  62.329  1.00108.25           N  
ATOM    906  CA  ALA A 119      43.833 -71.807  63.693  1.00107.69           C  
ATOM    907  C   ALA A 119      42.762 -71.454  64.742  1.00107.36           C  
ATOM    908  O   ALA A 119      41.844 -70.689  64.463  1.00107.89           O  
ATOM    909  CB  ALA A 119      45.084 -70.961  63.923  1.00107.20           C  
ATOM    910  N   VAL A 120      42.884 -72.011  65.944  1.00106.53           N  
ATOM    911  CA  VAL A 120      41.930 -71.758  67.023  1.00104.75           C  
ATOM    912  C   VAL A 120      42.688 -71.622  68.322  1.00105.19           C  
ATOM    913  O   VAL A 120      42.997 -72.622  68.953  1.00104.64           O  
ATOM    914  CB  VAL A 120      40.949 -72.923  67.193  1.00103.91           C  
ATOM    915  CG1 VAL A 120      40.006 -72.642  68.341  1.00103.93           C  
ATOM    916  CG2 VAL A 120      40.186 -73.146  65.910  1.00104.54           C  
ATOM    917  N   TYR A 121      42.977 -70.393  68.726  1.00105.68           N  
ATOM    918  CA  TYR A 121      43.723 -70.146  69.955  1.00107.12           C  
ATOM    919  C   TYR A 121      42.806 -69.882  71.145  1.00108.37           C  
ATOM    920  O   TYR A 121      41.599 -70.074  71.051  1.00107.86           O  
ATOM    921  CB  TYR A 121      44.648 -68.956  69.747  1.00107.23           C  
ATOM    922  CG  TYR A 121      45.415 -69.022  68.449  1.00108.31           C  
ATOM    923  CD1 TYR A 121      46.489 -69.892  68.289  1.00108.81           C  
ATOM    924  CD2 TYR A 121      45.061 -68.220  67.377  1.00108.51           C  
ATOM    925  CE1 TYR A 121      47.190 -69.954  67.086  1.00108.43           C  
ATOM    926  CE2 TYR A 121      45.752 -68.277  66.177  1.00108.40           C  
ATOM    927  CZ  TYR A 121      46.813 -69.140  66.038  1.00108.20           C  
ATOM    928  OH  TYR A 121      47.496 -69.169  64.850  1.00108.10           O  
ATOM    929  N   GLN A 122      43.383 -69.446  72.264  1.00109.84           N  
ATOM    930  CA  GLN A 122      42.608 -69.151  73.470  1.00110.68           C  
ATOM    931  C   GLN A 122      43.097 -67.850  74.093  1.00110.63           C  
ATOM    932  O   GLN A 122      44.205 -67.411  73.816  1.00110.51           O  
ATOM    933  CB  GLN A 122      42.750 -70.295  74.477  1.00111.78           C  
ATOM    934  CG  GLN A 122      41.941 -70.114  75.756  1.00114.62           C  
ATOM    935  CD  GLN A 122      42.078 -71.289  76.727  1.00115.97           C  
ATOM    936  OE1 GLN A 122      43.173 -71.581  77.226  1.00116.78           O  
ATOM    937  NE2 GLN A 122      40.961 -71.967  76.998  1.00116.26           N  
ATOM    938  N   LEU A 123      42.270 -67.220  74.919  1.00111.25           N  
ATOM    939  CA  LEU A 123      42.673 -65.970  75.561  1.00112.46           C  
ATOM    940  C   LEU A 123      42.147 -65.838  76.982  1.00112.94           C  
ATOM    941  O   LEU A 123      41.000 -66.174  77.262  1.00113.16           O  
ATOM    942  CB  LEU A 123      42.199 -64.768  74.739  1.00113.27           C  
ATOM    943  CG  LEU A 123      42.757 -64.619  73.320  1.00113.31           C  
ATOM    944  CD1 LEU A 123      42.011 -65.539  72.367  1.00112.96           C  
ATOM    945  CD2 LEU A 123      42.605 -63.176  72.877  1.00113.20           C  
ATOM    946  N   ARG A 124      42.988 -65.345  77.881  1.00113.27           N  
ATOM    947  CA  ARG A 124      42.589 -65.163  79.271  1.00114.48           C  
ATOM    948  C   ARG A 124      42.536 -63.674  79.568  1.00114.20           C  
ATOM    949  O   ARG A 124      43.503 -62.962  79.331  1.00113.34           O  
ATOM    950  CB  ARG A 124      43.595 -65.851  80.200  1.00115.78           C  
ATOM    951  CG  ARG A 124      43.572 -67.383  80.139  1.00119.01           C  
ATOM    952  CD  ARG A 124      44.705 -68.007  80.967  1.00121.02           C  
ATOM    953  NE  ARG A 124      44.555 -69.456  81.147  1.00121.67           N  
ATOM    954  CZ  ARG A 124      44.534 -70.350  80.158  1.00121.99           C  
ATOM    955  NH1 ARG A 124      44.656 -69.961  78.896  1.00122.67           N  
ATOM    956  NH2 ARG A 124      44.392 -71.641  80.427  1.00121.23           N  
ATOM    957  N   ASP A 125      41.414 -63.193  80.086  1.00114.99           N  
ATOM    958  CA  ASP A 125      41.298 -61.767  80.374  1.00116.70           C  
ATOM    959  C   ASP A 125      42.215 -61.288  81.487  1.00117.74           C  
ATOM    960  O   ASP A 125      42.758 -62.084  82.254  1.00118.26           O  
ATOM    961  CB  ASP A 125      39.853 -61.391  80.724  1.00116.99           C  
ATOM    962  CG  ASP A 125      39.340 -62.114  81.950  1.00117.26           C  
ATOM    963  OD1 ASP A 125      38.240 -61.763  82.437  1.00117.83           O  
ATOM    964  OD2 ASP A 125      40.030 -63.037  82.425  1.00117.46           O  
ATOM    965  N   SER A 126      42.378 -59.971  81.558  1.00119.12           N  
ATOM    966  CA  SER A 126      43.213 -59.337  82.567  1.00119.84           C  
ATOM    967  C   SER A 126      42.416 -59.193  83.862  1.00120.31           C  
ATOM    968  O   SER A 126      42.970 -58.833  84.903  1.00120.28           O  
ATOM    969  CB  SER A 126      43.673 -57.959  82.079  1.00119.64           C  
ATOM    970  OG  SER A 126      44.358 -58.059  80.842  1.00118.46           O  
ATOM    971  N   LYS A 127      41.113 -59.464  83.782  1.00120.18           N  
ATOM    972  CA  LYS A 127      40.224 -59.398  84.943  1.00120.46           C  
ATOM    973  C   LYS A 127      40.567 -60.585  85.845  1.00120.69           C  
ATOM    974  O   LYS A 127      41.232 -60.425  86.868  1.00121.32           O  
ATOM    975  CB  LYS A 127      38.752 -59.486  84.499  1.00120.92           C  
ATOM    976  CG  LYS A 127      37.743 -59.645  85.639  1.00119.68           C  
ATOM    977  CD  LYS A 127      36.363 -60.024  85.107  1.00119.11           C  
ATOM    978  CE  LYS A 127      35.387 -60.311  86.239  1.00119.23           C  
ATOM    979  NZ  LYS A 127      35.248 -59.159  87.173  1.00119.08           N  
ATOM    980  N   SER A 128      40.113 -61.774  85.451  1.00120.21           N  
ATOM    981  CA  SER A 128      40.388 -62.998  86.196  1.00119.86           C  
ATOM    982  C   SER A 128      41.427 -63.771  85.409  1.00119.99           C  
ATOM    983  O   SER A 128      42.474 -63.238  85.047  1.00119.92           O  
ATOM    984  CB  SER A 128      39.129 -63.852  86.330  1.00119.80           C  
ATOM    985  OG  SER A 128      38.114 -63.166  87.039  1.00121.65           O  
ATOM    986  N   SER A 129      41.132 -65.033  85.138  1.00119.81           N  
ATOM    987  CA  SER A 129      42.039 -65.871  84.367  1.00120.08           C  
ATOM    988  C   SER A 129      41.324 -67.164  84.024  1.00119.93           C  
ATOM    989  O   SER A 129      41.683 -67.849  83.064  1.00119.52           O  
ATOM    990  CB  SER A 129      43.308 -66.172  85.164  1.00120.36           C  
ATOM    991  OG  SER A 129      44.243 -66.878  84.361  1.00121.37           O  
ATOM    992  N   ASP A 130      40.304 -67.477  84.821  1.00120.30           N  
ATOM    993  CA  ASP A 130      39.498 -68.682  84.642  1.00120.23           C  
ATOM    994  C   ASP A 130      38.539 -68.480  83.479  1.00119.64           C  
ATOM    995  O   ASP A 130      38.077 -69.444  82.874  1.00119.04           O  
ATOM    996  CB  ASP A 130      38.709 -68.980  85.921  1.00121.22           C  
ATOM    997  CG  ASP A 130      39.212 -68.178  87.121  1.00121.98           C  
ATOM    998  OD1 ASP A 130      39.027 -66.939  87.126  1.00121.96           O  
ATOM    999  OD2 ASP A 130      39.794 -68.783  88.053  1.00121.75           O  
ATOM   1000  N   LYS A 131      38.251 -67.215  83.181  1.00119.75           N  
ATOM   1001  CA  LYS A 131      37.363 -66.848  82.085  1.00119.47           C  
ATOM   1002  C   LYS A 131      38.218 -66.653  80.828  1.00118.42           C  
ATOM   1003  O   LYS A 131      39.094 -65.785  80.779  1.00117.61           O  
ATOM   1004  CB  LYS A 131      36.597 -65.553  82.417  1.00119.83           C  
ATOM   1005  CG  LYS A 131      35.340 -65.318  81.559  1.00120.34           C  
ATOM   1006  CD  LYS A 131      34.332 -66.456  81.735  1.00120.48           C  
ATOM   1007  CE  LYS A 131      33.155 -66.351  80.780  1.00120.41           C  
ATOM   1008  NZ  LYS A 131      32.213 -67.496  80.982  1.00120.75           N  
ATOM   1009  N   SER A 132      37.961 -67.477  79.818  1.00117.84           N  
ATOM   1010  CA  SER A 132      38.712 -67.412  78.578  1.00117.05           C  
ATOM   1011  C   SER A 132      37.828 -67.180  77.362  1.00116.38           C  
ATOM   1012  O   SER A 132      36.615 -66.980  77.480  1.00116.41           O  
ATOM   1013  CB  SER A 132      39.511 -68.703  78.379  1.00117.59           C  
ATOM   1014  OG  SER A 132      38.653 -69.833  78.311  1.00117.95           O  
ATOM   1015  N   VAL A 133      38.462 -67.223  76.193  1.00114.73           N  
ATOM   1016  CA  VAL A 133      37.793 -67.010  74.917  1.00112.97           C  
ATOM   1017  C   VAL A 133      38.593 -67.679  73.799  1.00111.85           C  
ATOM   1018  O   VAL A 133      39.820 -67.575  73.766  1.00111.09           O  
ATOM   1019  CB  VAL A 133      37.669 -65.490  74.632  1.00112.84           C  
ATOM   1020  CG1 VAL A 133      37.574 -65.235  73.148  1.00113.64           C  
ATOM   1021  CG2 VAL A 133      36.441 -64.934  75.322  1.00113.06           C  
ATOM   1022  N   CYS A 134      37.898 -68.372  72.898  1.00110.49           N  
ATOM   1023  CA  CYS A 134      38.553 -69.036  71.771  1.00109.51           C  
ATOM   1024  C   CYS A 134      38.421 -68.154  70.530  1.00107.48           C  
ATOM   1025  O   CYS A 134      37.332 -67.698  70.212  1.00105.87           O  
ATOM   1026  CB  CYS A 134      37.911 -70.396  71.481  1.00111.45           C  
ATOM   1027  SG  CYS A 134      37.812 -71.566  72.882  1.00115.31           S  
ATOM   1028  N   LEU A 135      39.528 -67.932  69.828  1.00106.13           N  
ATOM   1029  CA  LEU A 135      39.541 -67.081  68.642  1.00105.00           C  
ATOM   1030  C   LEU A 135      39.821 -67.816  67.340  1.00104.35           C  
ATOM   1031  O   LEU A 135      40.972 -68.055  67.001  1.00104.93           O  
ATOM   1032  CB  LEU A 135      40.596 -65.983  68.809  1.00105.14           C  
ATOM   1033  CG  LEU A 135      40.829 -65.050  67.618  1.00105.56           C  
ATOM   1034  CD1 LEU A 135      39.606 -64.174  67.421  1.00106.71           C  
ATOM   1035  CD2 LEU A 135      42.056 -64.183  67.860  1.00106.04           C  
ATOM   1036  N   PHE A 136      38.775 -68.156  66.601  1.00103.96           N  
ATOM   1037  CA  PHE A 136      38.941 -68.841  65.322  1.00104.02           C  
ATOM   1038  C   PHE A 136      39.241 -67.822  64.218  1.00105.78           C  
ATOM   1039  O   PHE A 136      38.325 -67.231  63.637  1.00106.54           O  
ATOM   1040  CB  PHE A 136      37.674 -69.622  65.001  1.00101.55           C  
ATOM   1041  CG  PHE A 136      37.630 -70.164  63.611  1.00 98.67           C  
ATOM   1042  CD1 PHE A 136      38.779 -70.642  62.998  1.00 97.79           C  
ATOM   1043  CD2 PHE A 136      36.422 -70.241  62.931  1.00 97.29           C  
ATOM   1044  CE1 PHE A 136      38.723 -71.190  61.729  1.00 97.59           C  
ATOM   1045  CE2 PHE A 136      36.351 -70.787  61.667  1.00 96.19           C  
ATOM   1046  CZ  PHE A 136      37.502 -71.264  61.061  1.00 97.18           C  
ATOM   1047  N   THR A 137      40.526 -67.637  63.921  1.00107.17           N  
ATOM   1048  CA  THR A 137      40.946 -66.665  62.920  1.00108.03           C  
ATOM   1049  C   THR A 137      41.791 -67.224  61.779  1.00108.59           C  
ATOM   1050  O   THR A 137      42.106 -68.410  61.738  1.00107.45           O  
ATOM   1051  CB  THR A 137      41.726 -65.516  63.602  1.00107.92           C  
ATOM   1052  OG1 THR A 137      42.106 -64.535  62.631  1.00109.56           O  
ATOM   1053  CG2 THR A 137      42.964 -66.052  64.287  1.00107.31           C  
ATOM   1054  N   ASP A 138      42.129 -66.333  60.850  1.00110.10           N  
ATOM   1055  CA  ASP A 138      42.949 -66.617  59.675  1.00111.69           C  
ATOM   1056  C   ASP A 138      42.333 -67.521  58.597  1.00112.95           C  
ATOM   1057  O   ASP A 138      42.923 -67.706  57.530  1.00112.92           O  
ATOM   1058  CB  ASP A 138      44.320 -67.160  60.113  1.00111.92           C  
ATOM   1059  CG  ASP A 138      45.210 -66.084  60.739  1.00112.04           C  
ATOM   1060  OD1 ASP A 138      44.877 -65.579  61.832  1.00112.66           O  
ATOM   1061  OD2 ASP A 138      46.247 -65.739  60.134  1.00111.84           O  
ATOM   1062  N   PHE A 139      41.145 -68.061  58.855  1.00114.07           N  
ATOM   1063  CA  PHE A 139      40.484 -68.925  57.880  1.00114.70           C  
ATOM   1064  C   PHE A 139      40.259 -68.202  56.549  1.00115.44           C  
ATOM   1065  O   PHE A 139      40.026 -66.996  56.516  1.00115.41           O  
ATOM   1066  CB  PHE A 139      39.160 -69.445  58.451  1.00115.50           C  
ATOM   1067  CG  PHE A 139      38.221 -68.366  58.912  1.00116.98           C  
ATOM   1068  CD1 PHE A 139      37.273 -67.840  58.048  1.00117.54           C  
ATOM   1069  CD2 PHE A 139      38.276 -67.884  60.220  1.00117.69           C  
ATOM   1070  CE1 PHE A 139      36.392 -66.853  58.477  1.00118.03           C  
ATOM   1071  CE2 PHE A 139      37.396 -66.893  60.659  1.00117.30           C  
ATOM   1072  CZ  PHE A 139      36.454 -66.380  59.787  1.00117.61           C  
ATOM   1073  N   ASP A 140      40.350 -68.945  55.452  1.00116.07           N  
ATOM   1074  CA  ASP A 140      40.179 -68.385  54.115  1.00116.06           C  
ATOM   1075  C   ASP A 140      38.780 -67.831  53.932  1.00116.06           C  
ATOM   1076  O   ASP A 140      37.833 -68.313  54.550  1.00116.22           O  
ATOM   1077  CB  ASP A 140      40.398 -69.460  53.068  1.00116.91           C  
ATOM   1078  CG  ASP A 140      39.241 -70.421  52.997  1.00118.16           C  
ATOM   1079  OD1 ASP A 140      38.925 -71.041  54.033  1.00118.12           O  
ATOM   1080  OD2 ASP A 140      38.641 -70.548  51.910  1.00119.62           O  
ATOM   1081  N   SER A 141      38.656 -66.837  53.057  1.00115.86           N  
ATOM   1082  CA  SER A 141      37.371 -66.201  52.780  1.00115.21           C  
ATOM   1083  C   SER A 141      36.467 -67.022  51.869  1.00115.02           C  
ATOM   1084  O   SER A 141      36.408 -66.792  50.662  1.00114.60           O  
ATOM   1085  CB  SER A 141      37.583 -64.813  52.164  1.00115.19           C  
ATOM   1086  OG  SER A 141      38.016 -63.875  53.131  1.00113.95           O  
ATOM   1087  N   GLN A 142      35.766 -67.980  52.463  1.00114.93           N  
ATOM   1088  CA  GLN A 142      34.839 -68.828  51.734  1.00115.32           C  
ATOM   1089  C   GLN A 142      34.205 -69.833  52.663  1.00115.41           C  
ATOM   1090  O   GLN A 142      33.184 -70.432  52.334  1.00115.42           O  
ATOM   1091  CB  GLN A 142      35.535 -69.562  50.594  1.00116.02           C  
ATOM   1092  CG  GLN A 142      35.200 -68.990  49.230  1.00117.43           C  
ATOM   1093  CD  GLN A 142      33.718 -68.671  49.082  1.00117.56           C  
ATOM   1094  OE1 GLN A 142      32.860 -69.474  49.447  1.00117.11           O  
ATOM   1095  NE2 GLN A 142      33.414 -67.494  48.540  1.00117.66           N  
ATOM   1096  N   THR A 143      34.824 -70.017  53.823  1.00115.57           N  
ATOM   1097  CA  THR A 143      34.316 -70.945  54.822  1.00116.04           C  
ATOM   1098  C   THR A 143      33.112 -70.318  55.525  1.00115.84           C  
ATOM   1099  O   THR A 143      33.012 -69.097  55.621  1.00115.18           O  
ATOM   1100  CB  THR A 143      35.413 -71.296  55.852  1.00116.59           C  
ATOM   1101  OG1 THR A 143      36.117 -70.105  56.233  1.00116.76           O  
ATOM   1102  CG2 THR A 143      36.399 -72.297  55.256  1.00117.07           C  
ATOM   1103  N   ASN A 144      32.193 -71.151  56.001  1.00116.19           N  
ATOM   1104  CA  ASN A 144      31.001 -70.649  56.670  1.00116.27           C  
ATOM   1105  C   ASN A 144      31.005 -70.897  58.166  1.00116.04           C  
ATOM   1106  O   ASN A 144      30.999 -72.043  58.617  1.00115.88           O  
ATOM   1107  CB  ASN A 144      29.740 -71.270  56.058  1.00116.48           C  
ATOM   1108  CG  ASN A 144      29.531 -70.857  54.613  1.00117.04           C  
ATOM   1109  OD1 ASN A 144      29.492 -69.664  54.298  1.00117.24           O  
ATOM   1110  ND2 ASN A 144      29.395 -71.840  53.727  1.00116.82           N  
ATOM   1111  N   VAL A 145      31.007 -69.807  58.928  1.00116.34           N  
ATOM   1112  CA  VAL A 145      31.001 -69.865  60.389  1.00116.99           C  
ATOM   1113  C   VAL A 145      29.556 -69.908  60.893  1.00118.73           C  
ATOM   1114  O   VAL A 145      28.880 -68.878  60.942  1.00119.58           O  
ATOM   1115  CB  VAL A 145      31.708 -68.622  61.009  1.00115.40           C  
ATOM   1116  CG1 VAL A 145      31.761 -68.752  62.511  1.00113.20           C  
ATOM   1117  CG2 VAL A 145      33.109 -68.471  60.450  1.00113.52           C  
ATOM   1118  N   SER A 146      29.083 -71.100  61.253  1.00120.54           N  
ATOM   1119  CA  SER A 146      27.721 -71.269  61.761  1.00122.35           C  
ATOM   1120  C   SER A 146      27.620 -70.762  63.196  1.00123.46           C  
ATOM   1121  O   SER A 146      28.633 -70.496  63.841  1.00122.97           O  
ATOM   1122  CB  SER A 146      27.297 -72.747  61.730  1.00122.64           C  
ATOM   1123  OG  SER A 146      27.076 -73.223  60.414  1.00123.47           O  
ATOM   1124  N   GLN A 147      26.391 -70.645  63.690  1.00124.66           N  
ATOM   1125  CA  GLN A 147      26.144 -70.177  65.046  1.00125.94           C  
ATOM   1126  C   GLN A 147      26.302 -71.336  66.015  1.00126.49           C  
ATOM   1127  O   GLN A 147      27.107 -72.234  65.789  1.00126.09           O  
ATOM   1128  CB  GLN A 147      24.729 -69.603  65.152  1.00126.36           C  
ATOM   1129  CG  GLN A 147      24.419 -68.495  64.148  1.00128.80           C  
ATOM   1130  CD  GLN A 147      25.247 -67.234  64.370  1.00130.52           C  
ATOM   1131  OE1 GLN A 147      26.479 -67.264  64.321  1.00131.16           O  
ATOM   1132  NE2 GLN A 147      24.567 -66.116  64.613  1.00131.34           N  
ATOM   1133  N   SER A 148      25.533 -71.313  67.096  1.00127.73           N  
ATOM   1134  CA  SER A 148      25.596 -72.374  68.089  1.00129.01           C  
ATOM   1135  C   SER A 148      24.298 -73.162  68.072  1.00129.74           C  
ATOM   1136  O   SER A 148      23.250 -72.642  68.450  1.00130.25           O  
ATOM   1137  CB  SER A 148      25.818 -71.788  69.480  1.00130.01           C  
ATOM   1138  OG  SER A 148      25.820 -72.815  70.455  1.00131.79           O  
ATOM   1139  N   LYS A 149      24.372 -74.415  67.632  1.00130.52           N  
ATOM   1140  CA  LYS A 149      23.195 -75.283  67.555  1.00130.93           C  
ATOM   1141  C   LYS A 149      22.674 -75.598  68.955  1.00131.26           C  
ATOM   1142  O   LYS A 149      21.518 -76.002  69.126  1.00131.49           O  
ATOM   1143  CB  LYS A 149      23.554 -76.578  66.816  1.00131.10           C  
ATOM   1144  CG  LYS A 149      22.371 -77.359  66.247  1.00131.56           C  
ATOM   1145  CD  LYS A 149      21.671 -78.215  67.294  1.00131.94           C  
ATOM   1146  CE  LYS A 149      20.584 -79.074  66.657  1.00132.26           C  
ATOM   1147  NZ  LYS A 149      19.941 -79.987  67.636  1.00131.93           N  
ATOM   1148  N   ASP A 150      23.539 -75.407  69.949  1.00131.29           N  
ATOM   1149  CA  ASP A 150      23.197 -75.648  71.349  1.00131.22           C  
ATOM   1150  C   ASP A 150      22.331 -74.492  71.856  1.00130.87           C  
ATOM   1151  O   ASP A 150      21.182 -74.336  71.430  1.00131.58           O  
ATOM   1152  CB  ASP A 150      24.477 -75.760  72.190  1.00131.61           C  
ATOM   1153  CG  ASP A 150      24.202 -76.163  73.622  1.00131.32           C  
ATOM   1154  OD1 ASP A 150      23.659 -77.268  73.836  1.00131.45           O  
ATOM   1155  OD2 ASP A 150      24.530 -75.375  74.534  1.00131.48           O  
ATOM   1156  N   SER A 151      22.882 -73.683  72.757  1.00129.72           N  
ATOM   1157  CA  SER A 151      22.149 -72.544  73.298  1.00127.69           C  
ATOM   1158  C   SER A 151      22.982 -71.789  74.317  1.00126.14           C  
ATOM   1159  O   SER A 151      22.951 -70.564  74.367  1.00125.20           O  
ATOM   1160  CB  SER A 151      20.847 -73.011  73.949  1.00127.73           C  
ATOM   1161  OG  SER A 151      20.035 -71.909  74.306  1.00128.07           O  
ATOM   1162  N   ASP A 152      23.734 -72.527  75.121  1.00124.81           N  
ATOM   1163  CA  ASP A 152      24.564 -71.920  76.148  1.00123.64           C  
ATOM   1164  C   ASP A 152      25.870 -71.388  75.564  1.00121.48           C  
ATOM   1165  O   ASP A 152      26.656 -70.737  76.259  1.00121.47           O  
ATOM   1166  CB  ASP A 152      24.857 -72.946  77.246  1.00125.67           C  
ATOM   1167  CG  ASP A 152      25.105 -72.298  78.600  1.00127.74           C  
ATOM   1168  OD1 ASP A 152      26.071 -71.510  78.714  1.00128.91           O  
ATOM   1169  OD2 ASP A 152      24.328 -72.574  79.547  1.00128.23           O  
ATOM   1170  N   VAL A 153      26.095 -71.668  74.285  1.00119.09           N  
ATOM   1171  CA  VAL A 153      27.303 -71.220  73.598  1.00116.40           C  
ATOM   1172  C   VAL A 153      26.984 -70.036  72.687  1.00114.38           C  
ATOM   1173  O   VAL A 153      25.892 -69.947  72.120  1.00114.13           O  
ATOM   1174  CB  VAL A 153      27.915 -72.352  72.744  1.00116.45           C  
ATOM   1175  CG1 VAL A 153      29.304 -71.952  72.259  1.00116.07           C  
ATOM   1176  CG2 VAL A 153      27.960 -73.632  73.547  1.00115.91           C  
ATOM   1177  N   TYR A 154      27.943 -69.127  72.551  1.00111.49           N  
ATOM   1178  CA  TYR A 154      27.757 -67.951  71.721  1.00107.67           C  
ATOM   1179  C   TYR A 154      28.860 -67.844  70.683  1.00104.96           C  
ATOM   1180  O   TYR A 154      30.036 -67.992  71.003  1.00104.61           O  
ATOM   1181  CB  TYR A 154      27.747 -66.694  72.593  1.00108.17           C  
ATOM   1182  CG  TYR A 154      26.722 -66.723  73.711  1.00109.24           C  
ATOM   1183  CD1 TYR A 154      25.376 -67.001  73.453  1.00109.52           C  
ATOM   1184  CD2 TYR A 154      27.099 -66.480  75.031  1.00109.43           C  
ATOM   1185  CE1 TYR A 154      24.435 -67.039  74.489  1.00109.86           C  
ATOM   1186  CE2 TYR A 154      26.168 -66.514  76.070  1.00109.71           C  
ATOM   1187  CZ  TYR A 154      24.843 -66.796  75.795  1.00109.91           C  
ATOM   1188  OH  TYR A 154      23.942 -66.862  76.833  1.00110.47           O  
ATOM   1189  N   ILE A 155      28.471 -67.589  69.437  1.00101.91           N  
ATOM   1190  CA  ILE A 155      29.425 -67.453  68.343  1.00 99.10           C  
ATOM   1191  C   ILE A 155      29.092 -66.261  67.446  1.00 97.62           C  
ATOM   1192  O   ILE A 155      27.967 -66.144  66.958  1.00 97.75           O  
ATOM   1193  CB  ILE A 155      29.439 -68.703  67.472  1.00 98.80           C  
ATOM   1194  CG1 ILE A 155      29.573 -69.943  68.342  1.00 98.51           C  
ATOM   1195  CG2 ILE A 155      30.599 -68.639  66.506  1.00 98.88           C  
ATOM   1196  CD1 ILE A 155      29.437 -71.220  67.571  1.00 99.59           C  
ATOM   1197  N   THR A 156      30.075 -65.389  67.217  1.00 95.57           N  
ATOM   1198  CA  THR A 156      29.882 -64.204  66.372  1.00 93.73           C  
ATOM   1199  C   THR A 156      30.189 -64.512  64.910  1.00 93.71           C  
ATOM   1200  O   THR A 156      31.018 -65.359  64.616  1.00 93.45           O  
ATOM   1201  CB  THR A 156      30.793 -63.031  66.803  1.00 92.45           C  
ATOM   1202  OG1 THR A 156      32.088 -63.186  66.218  1.00 90.83           O  
ATOM   1203  CG2 THR A 156      30.933 -62.983  68.306  1.00 91.37           C  
ATOM   1204  N   ASP A 157      29.533 -63.815  63.991  1.00 94.27           N  
ATOM   1205  CA  ASP A 157      29.777 -64.044  62.571  1.00 95.36           C  
ATOM   1206  C   ASP A 157      31.168 -63.558  62.152  1.00 94.81           C  
ATOM   1207  O   ASP A 157      31.845 -62.874  62.918  1.00 95.24           O  
ATOM   1208  CB  ASP A 157      28.695 -63.356  61.726  1.00 96.98           C  
ATOM   1209  CG  ASP A 157      27.295 -63.944  61.959  1.00 99.26           C  
ATOM   1210  OD1 ASP A 157      27.123 -65.190  61.852  1.00 99.34           O  
ATOM   1211  OD2 ASP A 157      26.364 -63.156  62.240  1.00 99.63           O  
ATOM   1212  N   LYS A 158      31.586 -63.919  60.939  1.00 93.64           N  
ATOM   1213  CA  LYS A 158      32.900 -63.546  60.410  1.00 92.95           C  
ATOM   1214  C   LYS A 158      33.243 -62.094  60.665  1.00 92.88           C  
ATOM   1215  O   LYS A 158      32.363 -61.259  60.839  1.00 92.93           O  
ATOM   1216  CB  LYS A 158      32.967 -63.792  58.904  1.00 92.66           C  
ATOM   1217  CG  LYS A 158      32.367 -65.108  58.439  1.00 92.70           C  
ATOM   1218  CD  LYS A 158      32.471 -65.256  56.925  1.00 92.49           C  
ATOM   1219  CE  LYS A 158      31.787 -66.531  56.453  1.00 93.27           C  
ATOM   1220  NZ  LYS A 158      31.927 -66.751  54.982  1.00 92.91           N  
ATOM   1221  N   CYS A 159      34.535 -61.795  60.668  1.00 93.82           N  
ATOM   1222  CA  CYS A 159      34.991 -60.433  60.902  1.00 94.82           C  
ATOM   1223  C   CYS A 159      36.308 -60.218  60.198  1.00 95.78           C  
ATOM   1224  O   CYS A 159      37.276 -60.919  60.474  1.00 95.92           O  
ATOM   1225  CB  CYS A 159      35.188 -60.180  62.391  1.00 94.59           C  
ATOM   1226  SG  CYS A 159      34.810 -58.452  62.788  1.00 93.80           S  
ATOM   1227  N   VAL A 160      36.356 -59.237  59.308  1.00 97.21           N  
ATOM   1228  CA  VAL A 160      37.577 -58.970  58.567  1.00 99.12           C  
ATOM   1229  C   VAL A 160      38.502 -57.960  59.224  1.00101.62           C  
ATOM   1230  O   VAL A 160      38.213 -56.772  59.242  1.00101.70           O  
ATOM   1231  CB  VAL A 160      37.251 -58.502  57.160  1.00 98.13           C  
ATOM   1232  CG1 VAL A 160      38.523 -58.079  56.443  1.00 97.79           C  
ATOM   1233  CG2 VAL A 160      36.556 -59.626  56.411  1.00 97.60           C  
ATOM   1234  N   LEU A 161      39.623 -58.445  59.752  1.00105.35           N  
ATOM   1235  CA  LEU A 161      40.613 -57.591  60.412  1.00109.45           C  
ATOM   1236  C   LEU A 161      41.567 -57.039  59.339  1.00112.55           C  
ATOM   1237  O   LEU A 161      41.773 -57.682  58.305  1.00113.31           O  
ATOM   1238  CB  LEU A 161      41.388 -58.419  61.453  1.00108.92           C  
ATOM   1239  CG  LEU A 161      42.121 -57.719  62.605  1.00107.43           C  
ATOM   1240  CD1 LEU A 161      43.289 -56.908  62.090  1.00106.26           C  
ATOM   1241  CD2 LEU A 161      41.141 -56.837  63.357  1.00107.09           C  
ATOM   1242  N   ASP A 162      42.140 -55.858  59.571  1.00116.05           N  
ATOM   1243  CA  ASP A 162      43.063 -55.271  58.598  1.00119.31           C  
ATOM   1244  C   ASP A 162      44.204 -54.454  59.196  1.00121.86           C  
ATOM   1245  O   ASP A 162      43.994 -53.378  59.755  1.00121.21           O  
ATOM   1246  CB  ASP A 162      42.290 -54.412  57.592  1.00118.99           C  
ATOM   1247  CG  ASP A 162      43.201 -53.708  56.595  1.00119.13           C  
ATOM   1248  OD1 ASP A 162      43.894 -52.750  56.993  1.00119.18           O  
ATOM   1249  OD2 ASP A 162      43.230 -54.112  55.415  1.00119.05           O  
ATOM   1250  N   MET A 163      45.417 -54.984  59.058  1.00125.43           N  
ATOM   1251  CA  MET A 163      46.631 -54.335  59.550  1.00129.24           C  
ATOM   1252  C   MET A 163      47.146 -53.407  58.453  1.00131.60           C  
ATOM   1253  O   MET A 163      47.983 -53.791  57.634  1.00131.79           O  
ATOM   1254  CB  MET A 163      47.689 -55.391  59.872  1.00130.15           C  
ATOM   1255  CG  MET A 163      47.208 -56.461  60.839  1.00130.87           C  
ATOM   1256  SD  MET A 163      48.376 -57.808  61.082  1.00130.67           S  
ATOM   1257  CE  MET A 163      49.366 -57.131  62.413  1.00131.13           C  
ATOM   1258  N   ARG A 164      46.636 -52.182  58.449  1.00134.38           N  
ATOM   1259  CA  ARG A 164      47.005 -51.194  57.447  1.00136.27           C  
ATOM   1260  C   ARG A 164      48.511 -51.097  57.207  1.00136.51           C  
ATOM   1261  O   ARG A 164      49.016 -51.610  56.210  1.00135.91           O  
ATOM   1262  CB  ARG A 164      46.432 -49.829  57.846  1.00137.89           C  
ATOM   1263  CG  ARG A 164      46.490 -48.773  56.748  1.00141.22           C  
ATOM   1264  CD  ARG A 164      45.573 -47.591  57.056  1.00143.02           C  
ATOM   1265  NE  ARG A 164      44.167 -47.990  57.141  1.00144.72           N  
ATOM   1266  CZ  ARG A 164      43.451 -48.470  56.125  1.00145.00           C  
ATOM   1267  NH1 ARG A 164      44.003 -48.615  54.928  1.00145.00           N  
ATOM   1268  NH2 ARG A 164      42.178 -48.809  56.308  1.00145.20           N  
ATOM   1269  N   SER A 165      49.225 -50.444  58.118  1.00137.40           N  
ATOM   1270  CA  SER A 165      50.674 -50.284  57.990  1.00138.68           C  
ATOM   1271  C   SER A 165      51.376 -51.628  58.157  1.00139.06           C  
ATOM   1272  O   SER A 165      52.240 -51.794  59.023  1.00139.71           O  
ATOM   1273  CB  SER A 165      51.194 -49.291  59.040  1.00139.49           C  
ATOM   1274  OG  SER A 165      52.582 -49.037  58.878  1.00139.50           O  
ATOM   1275  N   MET A 166      50.998 -52.583  57.317  1.00139.10           N  
ATOM   1276  CA  MET A 166      51.572 -53.915  57.369  1.00138.43           C  
ATOM   1277  C   MET A 166      51.080 -54.663  56.145  1.00137.27           C  
ATOM   1278  O   MET A 166      51.667 -55.663  55.739  1.00136.34           O  
ATOM   1279  CB  MET A 166      51.096 -54.637  58.633  1.00139.30           C  
ATOM   1280  CG  MET A 166      52.034 -55.713  59.158  1.00140.89           C  
ATOM   1281  SD  MET A 166      53.440 -55.013  60.071  1.00141.96           S  
ATOM   1282  CE  MET A 166      52.690 -54.718  61.685  1.00141.86           C  
ATOM   1283  N   ASP A 167      49.999 -54.158  55.558  1.00136.13           N  
ATOM   1284  CA  ASP A 167      49.396 -54.780  54.388  1.00135.62           C  
ATOM   1285  C   ASP A 167      49.036 -56.227  54.713  1.00134.61           C  
ATOM   1286  O   ASP A 167      49.721 -57.156  54.284  1.00135.19           O  
ATOM   1287  CB  ASP A 167      50.367 -54.759  53.205  1.00136.72           C  
ATOM   1288  CG  ASP A 167      49.798 -55.449  51.966  1.00137.45           C  
ATOM   1289  OD1 ASP A 167      50.560 -55.661  50.995  1.00137.53           O  
ATOM   1290  OD2 ASP A 167      48.589 -55.778  51.960  1.00137.80           O  
ATOM   1291  N   PHE A 168      47.968 -56.428  55.475  1.00132.68           N  
ATOM   1292  CA  PHE A 168      47.569 -57.784  55.818  1.00130.30           C  
ATOM   1293  C   PHE A 168      46.131 -57.845  56.317  1.00128.14           C  
ATOM   1294  O   PHE A 168      45.782 -57.215  57.314  1.00127.42           O  
ATOM   1295  CB  PHE A 168      48.514 -58.362  56.884  1.00130.78           C  
ATOM   1296  CG  PHE A 168      48.393 -59.851  57.054  1.00131.14           C  
ATOM   1297  CD1 PHE A 168      48.820 -60.717  56.046  1.00131.46           C  
ATOM   1298  CD2 PHE A 168      47.815 -60.389  58.196  1.00130.96           C  
ATOM   1299  CE1 PHE A 168      48.668 -62.097  56.169  1.00130.99           C  
ATOM   1300  CE2 PHE A 168      47.657 -61.768  58.329  1.00131.23           C  
ATOM   1301  CZ  PHE A 168      48.084 -62.624  57.311  1.00131.19           C  
ATOM   1302  N   LYS A 169      45.299 -58.601  55.608  1.00126.03           N  
ATOM   1303  CA  LYS A 169      43.901 -58.768  55.987  1.00123.58           C  
ATOM   1304  C   LYS A 169      43.689 -60.223  56.374  1.00121.14           C  
ATOM   1305  O   LYS A 169      44.218 -61.133  55.730  1.00120.41           O  
ATOM   1306  CB  LYS A 169      42.967 -58.414  54.826  1.00124.43           C  
ATOM   1307  CG  LYS A 169      43.041 -56.976  54.337  1.00125.73           C  
ATOM   1308  CD  LYS A 169      42.190 -56.788  53.080  1.00126.60           C  
ATOM   1309  CE  LYS A 169      42.332 -55.383  52.502  1.00127.28           C  
ATOM   1310  NZ  LYS A 169      41.667 -55.247  51.172  1.00127.00           N  
ATOM   1311  N   SER A 170      42.908 -60.442  57.424  1.00118.86           N  
ATOM   1312  CA  SER A 170      42.640 -61.791  57.901  1.00116.46           C  
ATOM   1313  C   SER A 170      41.325 -61.846  58.658  1.00114.12           C  
ATOM   1314  O   SER A 170      41.049 -60.999  59.506  1.00113.40           O  
ATOM   1315  CB  SER A 170      43.772 -62.244  58.817  1.00117.38           C  
ATOM   1316  OG  SER A 170      43.960 -61.315  59.870  1.00118.41           O  
ATOM   1317  N   ASN A 171      40.519 -62.852  58.351  1.00112.16           N  
ATOM   1318  CA  ASN A 171      39.232 -63.015  59.006  1.00110.27           C  
ATOM   1319  C   ASN A 171      39.360 -63.272  60.507  1.00109.58           C  
ATOM   1320  O   ASN A 171      40.418 -63.048  61.097  1.00109.33           O  
ATOM   1321  CB  ASN A 171      38.468 -64.156  58.344  1.00109.71           C  
ATOM   1322  CG  ASN A 171      38.021 -63.812  56.945  1.00109.31           C  
ATOM   1323  OD1 ASN A 171      37.255 -62.866  56.740  1.00109.13           O  
ATOM   1324  ND2 ASN A 171      38.496 -64.573  55.969  1.00109.37           N  
ATOM   1325  N   SER A 172      38.262 -63.721  61.114  1.00108.80           N  
ATOM   1326  CA  SER A 172      38.204 -64.034  62.543  1.00107.51           C  
ATOM   1327  C   SER A 172      36.789 -64.459  62.904  1.00106.89           C  
ATOM   1328  O   SER A 172      35.906 -64.474  62.056  1.00107.36           O  
ATOM   1329  CB  SER A 172      38.586 -62.823  63.397  1.00107.09           C  
ATOM   1330  OG  SER A 172      37.502 -61.922  63.512  1.00105.37           O  
ATOM   1331  N   ALA A 173      36.581 -64.800  64.167  1.00105.88           N  
ATOM   1332  CA  ALA A 173      35.273 -65.230  64.639  1.00104.99           C  
ATOM   1333  C   ALA A 173      35.405 -65.698  66.082  1.00105.13           C  
ATOM   1334  O   ALA A 173      35.869 -66.801  66.345  1.00105.95           O  
ATOM   1335  CB  ALA A 173      34.747 -66.363  63.770  1.00104.28           C  
ATOM   1336  N   VAL A 174      34.989 -64.857  67.018  1.00104.38           N  
ATOM   1337  CA  VAL A 174      35.081 -65.184  68.430  1.00102.80           C  
ATOM   1338  C   VAL A 174      33.910 -66.039  68.900  1.00103.16           C  
ATOM   1339  O   VAL A 174      32.819 -65.961  68.351  1.00102.67           O  
ATOM   1340  CB  VAL A 174      35.135 -63.901  69.255  1.00102.47           C  
ATOM   1341  CG1 VAL A 174      35.296 -64.227  70.718  1.00103.02           C  
ATOM   1342  CG2 VAL A 174      36.276 -63.029  68.766  1.00102.90           C  
ATOM   1343  N   ALA A 175      34.153 -66.868  69.909  1.00103.78           N  
ATOM   1344  CA  ALA A 175      33.121 -67.729  70.478  1.00104.96           C  
ATOM   1345  C   ALA A 175      33.409 -67.912  71.966  1.00106.14           C  
ATOM   1346  O   ALA A 175      34.567 -67.917  72.388  1.00106.24           O  
ATOM   1347  CB  ALA A 175      33.099 -69.074  69.772  1.00104.34           C  
ATOM   1348  N   TRP A 176      32.355 -68.055  72.763  1.00107.62           N  
ATOM   1349  CA  TRP A 176      32.518 -68.226  74.202  1.00108.79           C  
ATOM   1350  C   TRP A 176      31.296 -68.897  74.826  1.00110.59           C  
ATOM   1351  O   TRP A 176      30.345 -69.253  74.128  1.00111.05           O  
ATOM   1352  CB  TRP A 176      32.768 -66.865  74.862  1.00106.58           C  
ATOM   1353  CG  TRP A 176      31.562 -65.952  74.885  1.00104.82           C  
ATOM   1354  CD1 TRP A 176      30.475 -66.057  75.696  1.00104.23           C  
ATOM   1355  CD2 TRP A 176      31.313 -64.824  74.034  1.00104.09           C  
ATOM   1356  NE1 TRP A 176      29.566 -65.073  75.405  1.00103.48           N  
ATOM   1357  CE2 TRP A 176      30.055 -64.304  74.387  1.00103.46           C  
ATOM   1358  CE3 TRP A 176      32.029 -64.207  73.006  1.00104.18           C  
ATOM   1359  CZ2 TRP A 176      29.497 -63.199  73.749  1.00103.47           C  
ATOM   1360  CZ3 TRP A 176      31.471 -63.106  72.371  1.00103.75           C  
ATOM   1361  CH2 TRP A 176      30.219 -62.615  72.745  1.00103.50           C  
ATOM   1362  N   SER A 177      31.334 -69.073  76.143  1.00112.81           N  
ATOM   1363  CA  SER A 177      30.231 -69.680  76.878  1.00115.02           C  
ATOM   1364  C   SER A 177      30.453 -69.580  78.378  1.00117.13           C  
ATOM   1365  O   SER A 177      31.538 -69.878  78.877  1.00117.19           O  
ATOM   1366  CB  SER A 177      30.056 -71.142  76.490  1.00113.95           C  
ATOM   1367  OG  SER A 177      29.054 -71.744  77.284  1.00112.93           O  
ATOM   1368  N   ASN A 178      29.420 -69.150  79.093  1.00120.26           N  
ATOM   1369  CA  ASN A 178      29.498 -69.011  80.542  1.00123.43           C  
ATOM   1370  C   ASN A 178      29.534 -70.396  81.161  1.00124.59           C  
ATOM   1371  O   ASN A 178      29.854 -70.555  82.340  1.00125.03           O  
ATOM   1372  CB  ASN A 178      28.290 -68.227  81.071  1.00125.22           C  
ATOM   1373  CG  ASN A 178      26.975 -68.953  80.849  1.00126.84           C  
ATOM   1374  OD1 ASN A 178      26.689 -69.962  81.500  1.00127.26           O  
ATOM   1375  ND2 ASN A 178      26.167 -68.443  79.919  1.00127.48           N  
ATOM   1376  N   LYS A 179      29.200 -71.395  80.347  1.00125.31           N  
ATOM   1377  CA  LYS A 179      29.190 -72.785  80.784  1.00125.03           C  
ATOM   1378  C   LYS A 179      30.616 -73.160  81.185  1.00124.86           C  
ATOM   1379  O   LYS A 179      31.540 -73.065  80.379  1.00125.28           O  
ATOM   1380  CB  LYS A 179      28.688 -73.677  79.644  1.00124.79           C  
ATOM   1381  CG  LYS A 179      28.240 -75.062  80.072  1.00125.46           C  
ATOM   1382  CD  LYS A 179      27.693 -75.856  78.884  1.00126.53           C  
ATOM   1383  CE  LYS A 179      27.390 -77.304  79.261  1.00126.94           C  
ATOM   1384  NZ  LYS A 179      27.003 -78.127  78.080  1.00127.26           N  
ATOM   1385  N   SER A 180      30.783 -73.572  82.438  1.00124.27           N  
ATOM   1386  CA  SER A 180      32.085 -73.948  82.984  1.00123.63           C  
ATOM   1387  C   SER A 180      32.915 -74.832  82.060  1.00123.05           C  
ATOM   1388  O   SER A 180      34.048 -74.494  81.717  1.00123.07           O  
ATOM   1389  CB  SER A 180      31.899 -74.653  84.332  1.00124.52           C  
ATOM   1390  OG  SER A 180      33.145 -74.915  84.952  1.00125.06           O  
ATOM   1391  N   ASP A 181      32.352 -75.965  81.660  1.00121.43           N  
ATOM   1392  CA  ASP A 181      33.053 -76.883  80.780  1.00119.21           C  
ATOM   1393  C   ASP A 181      32.884 -76.506  79.309  1.00117.78           C  
ATOM   1394  O   ASP A 181      31.834 -76.752  78.718  1.00117.26           O  
ATOM   1395  CB  ASP A 181      32.547 -78.300  81.005  1.00119.74           C  
ATOM   1396  CG  ASP A 181      33.353 -79.309  80.251  1.00120.97           C  
ATOM   1397  OD1 ASP A 181      34.583 -79.342  80.459  1.00121.41           O  
ATOM   1398  OD2 ASP A 181      32.767 -80.061  79.447  1.00122.30           O  
ATOM   1399  N   PHE A 182      33.927 -75.919  78.724  1.00115.81           N  
ATOM   1400  CA  PHE A 182      33.899 -75.496  77.326  1.00114.46           C  
ATOM   1401  C   PHE A 182      35.309 -75.429  76.752  1.00114.08           C  
ATOM   1402  O   PHE A 182      36.087 -74.555  77.117  1.00114.43           O  
ATOM   1403  CB  PHE A 182      33.212 -74.128  77.221  1.00113.80           C  
ATOM   1404  CG  PHE A 182      33.184 -73.554  75.826  1.00113.11           C  
ATOM   1405  CD1 PHE A 182      34.068 -72.544  75.454  1.00112.82           C  
ATOM   1406  CD2 PHE A 182      32.270 -74.016  74.884  1.00112.34           C  
ATOM   1407  CE1 PHE A 182      34.041 -72.002  74.163  1.00112.40           C  
ATOM   1408  CE2 PHE A 182      32.236 -73.480  73.593  1.00111.99           C  
ATOM   1409  CZ  PHE A 182      33.124 -72.472  73.235  1.00111.99           C  
ATOM   1410  N   ALA A 183      35.636 -76.356  75.857  1.00113.63           N  
ATOM   1411  CA  ALA A 183      36.961 -76.396  75.243  1.00113.25           C  
ATOM   1412  C   ALA A 183      36.915 -75.786  73.856  1.00112.81           C  
ATOM   1413  O   ALA A 183      35.859 -75.729  73.240  1.00112.26           O  
ATOM   1414  CB  ALA A 183      37.450 -77.827  75.157  1.00113.74           C  
ATOM   1415  N   CYS A 184      38.063 -75.340  73.361  1.00112.58           N  
ATOM   1416  CA  CYS A 184      38.109 -74.737  72.039  1.00113.27           C  
ATOM   1417  C   CYS A 184      37.955 -75.740  70.902  1.00113.27           C  
ATOM   1418  O   CYS A 184      38.091 -75.378  69.735  1.00113.13           O  
ATOM   1419  CB  CYS A 184      39.410 -73.972  71.845  1.00113.42           C  
ATOM   1420  SG  CYS A 184      39.607 -72.536  72.939  1.00115.31           S  
ATOM   1421  N   ALA A 185      37.676 -76.996  71.236  1.00113.85           N  
ATOM   1422  CA  ALA A 185      37.516 -78.025  70.216  1.00114.33           C  
ATOM   1423  C   ALA A 185      36.045 -78.284  69.937  1.00114.94           C  
ATOM   1424  O   ALA A 185      35.695 -79.062  69.054  1.00115.13           O  
ATOM   1425  CB  ALA A 185      38.196 -79.306  70.657  1.00113.70           C  
ATOM   1426  N   ASN A 186      35.183 -77.620  70.694  1.00116.58           N  
ATOM   1427  CA  ASN A 186      33.744 -77.778  70.527  1.00118.59           C  
ATOM   1428  C   ASN A 186      33.120 -76.450  70.105  1.00119.63           C  
ATOM   1429  O   ASN A 186      31.968 -76.397  69.671  1.00120.27           O  
ATOM   1430  CB  ASN A 186      33.111 -78.229  71.842  1.00119.11           C  
ATOM   1431  CG  ASN A 186      33.888 -79.322  72.506  1.00118.40           C  
ATOM   1432  OD1 ASN A 186      34.139 -80.368  71.912  1.00117.84           O  
ATOM   1433  ND2 ASN A 186      34.279 -79.090  73.750  1.00119.28           N  
ATOM   1434  N   ALA A 187      33.890 -75.380  70.244  1.00120.05           N  
ATOM   1435  CA  ALA A 187      33.422 -74.052  69.899  1.00120.41           C  
ATOM   1436  C   ALA A 187      32.815 -73.992  68.500  1.00121.02           C  
ATOM   1437  O   ALA A 187      31.893 -73.219  68.253  1.00120.90           O  
ATOM   1438  CB  ALA A 187      34.567 -73.053  70.022  1.00119.99           C  
ATOM   1439  N   PHE A 188      33.325 -74.806  67.584  1.00121.90           N  
ATOM   1440  CA  PHE A 188      32.805 -74.803  66.224  1.00123.20           C  
ATOM   1441  C   PHE A 188      32.642 -76.217  65.687  1.00124.62           C  
ATOM   1442  O   PHE A 188      33.146 -76.548  64.616  1.00124.94           O  
ATOM   1443  CB  PHE A 188      33.733 -74.008  65.301  1.00122.12           C  
ATOM   1444  CG  PHE A 188      34.140 -72.661  65.847  1.00120.73           C  
ATOM   1445  CD1 PHE A 188      35.283 -72.529  66.632  1.00120.20           C  
ATOM   1446  CD2 PHE A 188      33.387 -71.524  65.565  1.00120.04           C  
ATOM   1447  CE1 PHE A 188      35.671 -71.285  67.125  1.00119.78           C  
ATOM   1448  CE2 PHE A 188      33.767 -70.279  66.053  1.00119.66           C  
ATOM   1449  CZ  PHE A 188      34.911 -70.159  66.834  1.00119.63           C  
ATOM   1450  N   ASN A 189      31.931 -77.050  66.438  1.00126.45           N  
ATOM   1451  CA  ASN A 189      31.707 -78.431  66.033  1.00128.57           C  
ATOM   1452  C   ASN A 189      30.874 -78.550  64.769  1.00129.77           C  
ATOM   1453  O   ASN A 189      31.329 -79.117  63.780  1.00130.80           O  
ATOM   1454  CB  ASN A 189      31.035 -79.207  67.162  1.00129.49           C  
ATOM   1455  CG  ASN A 189      32.004 -79.594  68.251  1.00129.51           C  
ATOM   1456  OD1 ASN A 189      31.601 -79.977  69.350  1.00129.95           O  
ATOM   1457  ND2 ASN A 189      33.298 -79.507  67.949  1.00129.04           N  
ATOM   1458  N   ASN A 190      29.656 -78.019  64.798  1.00130.53           N  
ATOM   1459  CA  ASN A 190      28.779 -78.097  63.636  1.00130.84           C  
ATOM   1460  C   ASN A 190      29.108 -77.013  62.615  1.00130.42           C  
ATOM   1461  O   ASN A 190      28.263 -76.630  61.802  1.00130.53           O  
ATOM   1462  CB  ASN A 190      27.329 -77.951  64.065  1.00131.67           C  
ATOM   1463  CG  ASN A 190      27.045 -76.597  64.656  1.00133.03           C  
ATOM   1464  OD1 ASN A 190      25.888 -76.215  64.824  1.00134.45           O  
ATOM   1465  ND2 ASN A 190      28.103 -75.855  64.979  1.00133.25           N  
ATOM   1466  N   SER A 191      30.340 -76.522  62.665  1.00129.27           N  
ATOM   1467  CA  SER A 191      30.798 -75.489  61.747  1.00128.72           C  
ATOM   1468  C   SER A 191      31.779 -76.079  60.735  1.00128.98           C  
ATOM   1469  O   SER A 191      32.907 -76.432  61.087  1.00128.93           O  
ATOM   1470  CB  SER A 191      31.476 -74.368  62.533  1.00128.86           C  
ATOM   1471  OG  SER A 191      30.626 -73.890  63.555  1.00128.22           O  
ATOM   1472  N   ILE A 192      31.344 -76.189  59.483  1.00128.35           N  
ATOM   1473  CA  ILE A 192      32.193 -76.738  58.432  1.00126.23           C  
ATOM   1474  C   ILE A 192      33.416 -75.854  58.248  1.00127.17           C  
ATOM   1475  O   ILE A 192      33.405 -74.944  57.430  1.00125.81           O  
ATOM   1476  CB  ILE A 192      31.459 -76.818  57.077  1.00126.72           C  
ATOM   1477  CG1 ILE A 192      30.229 -77.728  57.182  1.00127.00           C  
ATOM   1478  CG2 ILE A 192      32.411 -77.337  56.018  1.00126.61           C  
ATOM   1479  CD1 ILE A 192      29.066 -77.130  57.955  1.00127.33           C  
ATOM   1480  N   ILE A 193      34.467 -76.133  59.011  1.00127.37           N  
ATOM   1481  CA  ILE A 193      35.699 -75.358  58.942  1.00126.56           C  
ATOM   1482  C   ILE A 193      36.859 -76.199  58.393  1.00129.06           C  
ATOM   1483  O   ILE A 193      36.826 -77.429  58.459  1.00129.55           O  
ATOM   1484  CB  ILE A 193      36.107 -74.843  60.338  1.00128.32           C  
ATOM   1485  CG1 ILE A 193      36.447 -76.032  61.239  1.00127.81           C  
ATOM   1486  CG2 ILE A 193      34.977 -74.019  60.945  1.00126.90           C  
ATOM   1487  CD1 ILE A 193      37.622 -75.780  62.156  1.00127.99           C  
ATOM   1488  N   PRO A 194      37.908 -75.539  57.855  1.00130.21           N  
ATOM   1489  CA  PRO A 194      39.079 -76.224  57.298  1.00128.34           C  
ATOM   1490  C   PRO A 194      39.594 -77.363  58.173  1.00130.19           C  
ATOM   1491  O   PRO A 194      39.936 -77.161  59.340  1.00130.44           O  
ATOM   1492  CB  PRO A 194      40.097 -75.097  57.158  1.00129.00           C  
ATOM   1493  CG  PRO A 194      39.241 -73.946  56.791  1.00128.76           C  
ATOM   1494  CD  PRO A 194      38.081 -74.078  57.762  1.00129.12           C  
ATOM   1495  N   GLU A 195      39.640 -78.561  57.595  1.00130.99           N  
ATOM   1496  CA  GLU A 195      40.128 -79.744  58.296  1.00130.54           C  
ATOM   1497  C   GLU A 195      41.637 -79.657  58.478  1.00129.99           C  
ATOM   1498  O   GLU A 195      42.272 -80.616  58.901  1.00129.16           O  
ATOM   1499  CB  GLU A 195      39.767 -81.015  57.516  1.00131.39           C  
ATOM   1500  CG  GLU A 195      39.923 -80.915  55.995  1.00132.56           C  
ATOM   1501  CD  GLU A 195      41.354 -80.671  55.534  1.00132.86           C  
ATOM   1502  OE1 GLU A 195      42.211 -81.556  55.733  1.00132.73           O  
ATOM   1503  OE2 GLU A 195      41.619 -79.591  54.963  1.00133.42           O  
ATOM   1504  N   ASP A 196      42.198 -78.495  58.159  1.00129.84           N  
ATOM   1505  CA  ASP A 196      43.632 -78.257  58.279  1.00128.92           C  
ATOM   1506  C   ASP A 196      43.869 -77.148  59.299  1.00127.42           C  
ATOM   1507  O   ASP A 196      44.798 -76.353  59.160  1.00126.90           O  
ATOM   1508  CB  ASP A 196      44.209 -77.843  56.917  1.00130.44           C  
ATOM   1509  CG  ASP A 196      45.729 -77.835  56.900  1.00132.55           C  
ATOM   1510  OD1 ASP A 196      46.316 -77.485  55.847  1.00133.37           O  
ATOM   1511  OD2 ASP A 196      46.336 -78.184  57.939  1.00133.96           O  
ATOM   1512  N   THR A 197      43.023 -77.104  60.324  1.00126.12           N  
ATOM   1513  CA  THR A 197      43.125 -76.083  61.362  1.00125.01           C  
ATOM   1514  C   THR A 197      44.119 -76.458  62.463  1.00124.34           C  
ATOM   1515  O   THR A 197      44.147 -77.596  62.925  1.00124.40           O  
ATOM   1516  CB  THR A 197      41.742 -75.806  61.998  1.00125.31           C  
ATOM   1517  OG1 THR A 197      40.814 -75.411  60.979  1.00124.63           O  
ATOM   1518  CG2 THR A 197      41.843 -74.695  63.035  1.00124.91           C  
ATOM   1519  N   PHE A 198      44.929 -75.484  62.871  1.00123.16           N  
ATOM   1520  CA  PHE A 198      45.943 -75.662  63.909  1.00122.16           C  
ATOM   1521  C   PHE A 198      45.350 -75.558  65.321  1.00122.33           C  
ATOM   1522  O   PHE A 198      44.940 -74.482  65.747  1.00122.91           O  
ATOM   1523  CB  PHE A 198      47.042 -74.604  63.731  1.00121.48           C  
ATOM   1524  CG  PHE A 198      48.048 -74.563  64.851  1.00121.02           C  
ATOM   1525  CD1 PHE A 198      48.879 -75.650  65.100  1.00120.73           C  
ATOM   1526  CD2 PHE A 198      48.162 -73.434  65.662  1.00120.44           C  
ATOM   1527  CE1 PHE A 198      49.810 -75.616  66.139  1.00120.50           C  
ATOM   1528  CE2 PHE A 198      49.091 -73.389  66.707  1.00120.16           C  
ATOM   1529  CZ  PHE A 198      49.914 -74.481  66.944  1.00120.32           C  
ATOM   1530  N   PHE A 199      45.307 -76.675  66.042  1.00121.88           N  
ATOM   1531  CA  PHE A 199      44.774 -76.703  67.404  1.00120.65           C  
ATOM   1532  C   PHE A 199      45.905 -76.819  68.421  1.00120.44           C  
ATOM   1533  O   PHE A 199      46.278 -77.915  68.820  1.00120.49           O  
ATOM   1534  CB  PHE A 199      43.835 -77.896  67.593  1.00120.35           C  
ATOM   1535  CG  PHE A 199      42.532 -77.781  66.854  1.00119.74           C  
ATOM   1536  CD1 PHE A 199      42.496 -77.758  65.464  1.00119.50           C  
ATOM   1537  CD2 PHE A 199      41.331 -77.730  67.555  1.00119.36           C  
ATOM   1538  CE1 PHE A 199      41.284 -77.689  64.787  1.00119.25           C  
ATOM   1539  CE2 PHE A 199      40.118 -77.661  66.886  1.00118.90           C  
ATOM   1540  CZ  PHE A 199      40.094 -77.642  65.501  1.00118.96           C  
ATOM   1541  N   PRO A 200      46.454 -75.689  68.868  1.00120.62           N  
ATOM   1542  CA  PRO A 200      47.545 -75.721  69.842  1.00120.72           C  
ATOM   1543  C   PRO A 200      47.124 -76.228  71.217  1.00120.53           C  
ATOM   1544  O   PRO A 200      45.939 -76.286  71.533  1.00120.91           O  
ATOM   1545  CB  PRO A 200      47.992 -74.264  69.896  1.00120.43           C  
ATOM   1546  CG  PRO A 200      46.710 -73.531  69.706  1.00120.98           C  
ATOM   1547  CD  PRO A 200      46.056 -74.304  68.572  1.00120.77           C  
ATOM   1548  N   SER A 201      48.114 -76.554  72.041  1.00118.59           N  
ATOM   1549  CA  SER A 201      47.886 -77.010  73.409  1.00117.62           C  
ATOM   1550  C   SER A 201      49.160 -77.592  73.998  1.00117.09           C  
ATOM   1551  O   SER A 201      49.631 -77.027  75.007  1.00117.39           O  
ATOM   1552  CB  SER A 201      46.776 -78.056  73.479  1.00116.30           C  
ATOM   1553  OG  SER A 201      46.376 -78.238  74.828  1.00114.69           O  
ATOM   1554  OXT SER A 201      49.667 -78.594  73.448  1.00115.90           O  
TER    1555      SER A 201                                                      
ATOM   1556  N   ALA B   1      25.218 -28.589  57.256  1.00 74.09           N  
ATOM   1557  CA  ALA B   1      24.642 -29.963  57.128  1.00 74.83           C  
ATOM   1558  C   ALA B   1      23.478 -30.202  58.081  1.00 74.00           C  
ATOM   1559  O   ALA B   1      22.913 -29.268  58.635  1.00 73.80           O  
ATOM   1560  CB  ALA B   1      25.730 -31.010  57.363  1.00 76.16           C  
ATOM   1561  N   VAL B   2      23.121 -31.463  58.263  1.00 73.88           N  
ATOM   1562  CA  VAL B   2      22.015 -31.802  59.139  1.00 74.71           C  
ATOM   1563  C   VAL B   2      22.455 -32.647  60.330  1.00 74.32           C  
ATOM   1564  O   VAL B   2      23.256 -33.575  60.184  1.00 75.74           O  
ATOM   1565  CB  VAL B   2      20.934 -32.569  58.380  1.00 75.04           C  
ATOM   1566  CG1 VAL B   2      21.563 -33.723  57.648  1.00 76.38           C  
ATOM   1567  CG2 VAL B   2      19.880 -33.082  59.343  1.00 75.49           C  
ATOM   1568  N   THR B   3      21.907 -32.323  61.502  1.00 73.01           N  
ATOM   1569  CA  THR B   3      22.212 -33.017  62.750  1.00 70.53           C  
ATOM   1570  C   THR B   3      20.953 -33.263  63.587  1.00 70.20           C  
ATOM   1571  O   THR B   3      20.058 -32.424  63.646  1.00 69.49           O  
ATOM   1572  CB  THR B   3      23.223 -32.219  63.567  1.00 68.67           C  
ATOM   1573  OG1 THR B   3      22.831 -30.849  63.599  1.00 67.18           O  
ATOM   1574  CG2 THR B   3      24.598 -32.322  62.950  1.00 67.92           C  
ATOM   1575  N   GLN B   4      20.900 -34.425  64.228  1.00 70.65           N  
ATOM   1576  CA  GLN B   4      19.762 -34.830  65.054  1.00 71.48           C  
ATOM   1577  C   GLN B   4      20.083 -34.911  66.565  1.00 73.02           C  
ATOM   1578  O   GLN B   4      21.114 -35.450  66.959  1.00 73.30           O  
ATOM   1579  CB  GLN B   4      19.259 -36.201  64.584  1.00 69.91           C  
ATOM   1580  CG  GLN B   4      18.965 -36.284  63.098  1.00 68.33           C  
ATOM   1581  CD  GLN B   4      18.601 -37.685  62.630  1.00 66.66           C  
ATOM   1582  OE1 GLN B   4      17.756 -38.352  63.213  1.00 64.60           O  
ATOM   1583  NE2 GLN B   4      19.232 -38.125  61.558  1.00 66.73           N  
ATOM   1584  N   SER B   5      19.199 -34.372  67.402  1.00 73.73           N  
ATOM   1585  CA  SER B   5      19.372 -34.411  68.850  1.00 73.42           C  
ATOM   1586  C   SER B   5      18.053 -34.885  69.406  1.00 72.74           C  
ATOM   1587  O   SER B   5      17.013 -34.304  69.120  1.00 74.19           O  
ATOM   1588  CB  SER B   5      19.671 -33.022  69.431  1.00 74.74           C  
ATOM   1589  OG  SER B   5      20.948 -32.548  69.035  1.00 73.97           O  
ATOM   1590  N   PRO B   6      18.066 -35.943  70.222  1.00 72.44           N  
ATOM   1591  CA  PRO B   6      19.204 -36.745  70.675  1.00 73.21           C  
ATOM   1592  C   PRO B   6      19.626 -37.845  69.680  1.00 74.56           C  
ATOM   1593  O   PRO B   6      18.782 -38.377  68.961  1.00 76.48           O  
ATOM   1594  CB  PRO B   6      18.673 -37.338  71.971  1.00 72.15           C  
ATOM   1595  CG  PRO B   6      17.251 -37.641  71.598  1.00 69.75           C  
ATOM   1596  CD  PRO B   6      16.829 -36.372  70.895  1.00 71.82           C  
ATOM   1597  N   ARG B   7      20.916 -38.200  69.660  1.00 73.70           N  
ATOM   1598  CA  ARG B   7      21.421 -39.239  68.758  1.00 72.34           C  
ATOM   1599  C   ARG B   7      20.821 -40.591  69.168  1.00 73.90           C  
ATOM   1600  O   ARG B   7      20.565 -41.471  68.333  1.00 74.45           O  
ATOM   1601  CB  ARG B   7      22.953 -39.323  68.821  1.00 69.67           C  
ATOM   1602  CG  ARG B   7      23.696 -38.014  68.586  1.00 68.48           C  
ATOM   1603  CD  ARG B   7      23.805 -37.599  67.117  1.00 67.92           C  
ATOM   1604  NE  ARG B   7      24.843 -38.325  66.388  1.00 65.91           N  
ATOM   1605  CZ  ARG B   7      24.670 -39.513  65.816  1.00 64.39           C  
ATOM   1606  NH1 ARG B   7      23.493 -40.114  65.876  1.00 63.93           N  
ATOM   1607  NH2 ARG B   7      25.678 -40.115  65.200  1.00 62.48           N  
ATOM   1608  N   ASN B   8      20.592 -40.748  70.466  1.00 74.30           N  
ATOM   1609  CA  ASN B   8      20.036 -41.981  71.007  1.00 74.55           C  
ATOM   1610  C   ASN B   8      19.443 -41.694  72.378  1.00 75.10           C  
ATOM   1611  O   ASN B   8      19.969 -40.875  73.129  1.00 74.00           O  
ATOM   1612  CB  ASN B   8      21.135 -43.055  71.091  1.00 74.63           C  
ATOM   1613  CG  ASN B   8      22.546 -42.457  71.168  1.00 75.37           C  
ATOM   1614  OD1 ASN B   8      23.501 -43.011  70.615  1.00 74.71           O  
ATOM   1615  ND2 ASN B   8      22.678 -41.322  71.854  1.00 75.16           N  
ATOM   1616  N   LYS B   9      18.331 -42.351  72.683  1.00 76.57           N  
ATOM   1617  CA  LYS B   9      17.662 -42.159  73.957  1.00 78.51           C  
ATOM   1618  C   LYS B   9      16.684 -43.287  74.235  1.00 78.55           C  
ATOM   1619  O   LYS B   9      16.137 -43.908  73.317  1.00 76.71           O  
ATOM   1620  CB  LYS B   9      16.909 -40.820  73.984  1.00 81.23           C  
ATOM   1621  CG  LYS B   9      17.218 -39.932  75.197  1.00 84.05           C  
ATOM   1622  CD  LYS B   9      18.671 -39.474  75.172  1.00 85.71           C  
ATOM   1623  CE  LYS B   9      18.948 -38.366  76.168  1.00 87.31           C  
ATOM   1624  NZ  LYS B   9      20.326 -37.816  75.957  1.00 88.01           N  
ATOM   1625  N   VAL B  10      16.480 -43.545  75.525  1.00 79.32           N  
ATOM   1626  CA  VAL B  10      15.571 -44.589  75.983  1.00 78.85           C  
ATOM   1627  C   VAL B  10      14.376 -43.914  76.618  1.00 78.15           C  
ATOM   1628  O   VAL B  10      14.498 -42.837  77.214  1.00 79.33           O  
ATOM   1629  CB  VAL B  10      16.218 -45.484  77.050  1.00 79.63           C  
ATOM   1630  CG1 VAL B  10      15.392 -46.755  77.219  1.00 79.20           C  
ATOM   1631  CG2 VAL B  10      17.659 -45.794  76.680  1.00 79.89           C  
ATOM   1632  N   ALA B  11      13.223 -44.555  76.504  1.00 76.48           N  
ATOM   1633  CA  ALA B  11      12.017 -43.988  77.061  1.00 75.13           C  
ATOM   1634  C   ALA B  11      11.004 -45.055  77.394  1.00 74.47           C  
ATOM   1635  O   ALA B  11      10.879 -46.060  76.698  1.00 72.73           O  
ATOM   1636  CB  ALA B  11      11.423 -43.002  76.091  1.00 76.38           C  
ATOM   1637  N   VAL B  12      10.268 -44.810  78.467  1.00 73.78           N  
ATOM   1638  CA  VAL B  12       9.265 -45.739  78.944  1.00 72.37           C  
ATOM   1639  C   VAL B  12       7.970 -45.592  78.180  1.00 70.85           C  
ATOM   1640  O   VAL B  12       7.556 -44.482  77.871  1.00 69.75           O  
ATOM   1641  CB  VAL B  12       8.992 -45.492  80.420  1.00 73.48           C  
ATOM   1642  CG1 VAL B  12       8.582 -44.036  80.621  1.00 74.20           C  
ATOM   1643  CG2 VAL B  12       7.925 -46.462  80.916  1.00 74.41           C  
ATOM   1644  N   THR B  13       7.331 -46.721  77.894  1.00 69.71           N  
ATOM   1645  CA  THR B  13       6.067 -46.744  77.161  1.00 69.98           C  
ATOM   1646  C   THR B  13       5.149 -45.661  77.721  1.00 69.85           C  
ATOM   1647  O   THR B  13       5.304 -45.256  78.867  1.00 70.52           O  
ATOM   1648  CB  THR B  13       5.384 -48.142  77.280  1.00 70.16           C  
ATOM   1649  OG1 THR B  13       4.391 -48.293  76.261  1.00 70.44           O  
ATOM   1650  CG2 THR B  13       4.699 -48.310  78.642  1.00 72.00           C  
ATOM   1651  N   GLY B  14       4.205 -45.188  76.914  1.00 69.40           N  
ATOM   1652  CA  GLY B  14       3.299 -44.146  77.366  1.00 69.59           C  
ATOM   1653  C   GLY B  14       3.968 -42.800  77.624  1.00 70.15           C  
ATOM   1654  O   GLY B  14       3.289 -41.828  77.967  1.00 70.79           O  
ATOM   1655  N   GLY B  15       5.290 -42.738  77.461  1.00 70.22           N  
ATOM   1656  CA  GLY B  15       6.028 -41.506  77.690  1.00 70.63           C  
ATOM   1657  C   GLY B  15       5.761 -40.427  76.656  1.00 71.19           C  
ATOM   1658  O   GLY B  15       4.673 -40.335  76.114  1.00 71.48           O  
ATOM   1659  N   LYS B  16       6.764 -39.609  76.371  1.00 71.41           N  
ATOM   1660  CA  LYS B  16       6.610 -38.529  75.413  1.00 71.39           C  
ATOM   1661  C   LYS B  16       7.980 -38.109  74.892  1.00 71.32           C  
ATOM   1662  O   LYS B  16       8.730 -37.384  75.558  1.00 71.03           O  
ATOM   1663  CB  LYS B  16       5.938 -37.343  76.088  1.00 71.71           C  
ATOM   1664  CG  LYS B  16       5.954 -36.064  75.279  1.00 71.71           C  
ATOM   1665  CD  LYS B  16       4.753 -35.977  74.369  1.00 71.45           C  
ATOM   1666  CE  LYS B  16       4.791 -34.694  73.558  1.00 71.72           C  
ATOM   1667  NZ  LYS B  16       5.106 -33.492  74.377  1.00 71.23           N  
ATOM   1668  N   VAL B  17       8.296 -38.543  73.679  1.00 70.95           N  
ATOM   1669  CA  VAL B  17       9.588 -38.229  73.094  1.00 70.02           C  
ATOM   1670  C   VAL B  17       9.534 -37.101  72.077  1.00 68.87           C  
ATOM   1671  O   VAL B  17       8.521 -36.906  71.410  1.00 67.54           O  
ATOM   1672  CB  VAL B  17      10.171 -39.465  72.399  1.00 69.77           C  
ATOM   1673  CG1 VAL B  17      11.675 -39.296  72.245  1.00 68.97           C  
ATOM   1674  CG2 VAL B  17       9.814 -40.727  73.185  1.00 67.85           C  
ATOM   1675  N   THR B  18      10.636 -36.367  71.969  1.00 68.07           N  
ATOM   1676  CA  THR B  18      10.735 -35.282  71.010  1.00 69.03           C  
ATOM   1677  C   THR B  18      12.063 -35.289  70.264  1.00 68.29           C  
ATOM   1678  O   THR B  18      13.099 -34.883  70.800  1.00 66.85           O  
ATOM   1679  CB  THR B  18      10.543 -33.897  71.683  1.00 70.76           C  
ATOM   1680  OG1 THR B  18       9.161 -33.718  72.013  1.00 73.61           O  
ATOM   1681  CG2 THR B  18      10.971 -32.762  70.748  1.00 71.36           C  
ATOM   1682  N   LEU B  19      12.020 -35.749  69.018  1.00 67.36           N  
ATOM   1683  CA  LEU B  19      13.218 -35.796  68.196  1.00 66.98           C  
ATOM   1684  C   LEU B  19      13.387 -34.487  67.448  1.00 66.27           C  
ATOM   1685  O   LEU B  19      12.485 -34.051  66.742  1.00 65.93           O  
ATOM   1686  CB  LEU B  19      13.125 -36.949  67.215  1.00 67.80           C  
ATOM   1687  CG  LEU B  19      13.128 -38.281  67.949  1.00 68.67           C  
ATOM   1688  CD1 LEU B  19      12.820 -39.431  66.997  1.00 69.31           C  
ATOM   1689  CD2 LEU B  19      14.494 -38.444  68.600  1.00 68.84           C  
ATOM   1690  N   SER B  20      14.547 -33.867  67.615  1.00 65.71           N  
ATOM   1691  CA  SER B  20      14.846 -32.595  66.983  1.00 66.60           C  
ATOM   1692  C   SER B  20      15.816 -32.755  65.813  1.00 66.55           C  
ATOM   1693  O   SER B  20      16.618 -33.690  65.790  1.00 67.23           O  
ATOM   1694  CB  SER B  20      15.435 -31.632  68.024  1.00 67.85           C  
ATOM   1695  OG  SER B  20      15.894 -30.423  67.432  1.00 69.98           O  
ATOM   1696  N   CYS B  21      15.735 -31.838  64.844  1.00 65.29           N  
ATOM   1697  CA  CYS B  21      16.603 -31.860  63.667  1.00 62.26           C  
ATOM   1698  C   CYS B  21      16.930 -30.473  63.179  1.00 61.16           C  
ATOM   1699  O   CYS B  21      16.040 -29.668  62.964  1.00 61.29           O  
ATOM   1700  CB  CYS B  21      15.933 -32.592  62.528  1.00 59.76           C  
ATOM   1701  SG  CYS B  21      17.051 -32.845  61.103  1.00 58.37           S  
ATOM   1702  N   ASN B  22      18.205 -30.199  62.966  1.00 60.72           N  
ATOM   1703  CA  ASN B  22      18.571 -28.881  62.505  1.00 62.00           C  
ATOM   1704  C   ASN B  22      19.576 -28.886  61.376  1.00 63.44           C  
ATOM   1705  O   ASN B  22      20.727 -29.271  61.563  1.00 64.31           O  
ATOM   1706  CB  ASN B  22      19.103 -28.051  63.668  1.00 59.43           C  
ATOM   1707  CG  ASN B  22      19.654 -26.719  63.217  1.00 58.14           C  
ATOM   1708  OD1 ASN B  22      20.760 -26.648  62.678  1.00 56.86           O  
ATOM   1709  ND2 ASN B  22      18.879 -25.653  63.420  1.00 55.11           N  
ATOM   1710  N   GLN B  23      19.139 -28.429  60.206  1.00 64.47           N  
ATOM   1711  CA  GLN B  23      20.006 -28.379  59.037  1.00 65.09           C  
ATOM   1712  C   GLN B  23      20.508 -26.973  58.718  1.00 66.57           C  
ATOM   1713  O   GLN B  23      19.787 -25.983  58.883  1.00 66.27           O  
ATOM   1714  CB  GLN B  23      19.279 -28.952  57.817  1.00 63.94           C  
ATOM   1715  CG  GLN B  23      19.143 -27.979  56.656  1.00 60.38           C  
ATOM   1716  CD  GLN B  23      17.781 -27.340  56.589  1.00 58.53           C  
ATOM   1717  OE1 GLN B  23      17.583 -26.351  55.892  1.00 55.81           O  
ATOM   1718  NE2 GLN B  23      16.823 -27.914  57.308  1.00 57.40           N  
ATOM   1719  N   THR B  24      21.752 -26.910  58.250  1.00 68.21           N  
ATOM   1720  CA  THR B  24      22.397 -25.659  57.876  1.00 70.20           C  
ATOM   1721  C   THR B  24      21.927 -25.272  56.482  1.00 71.01           C  
ATOM   1722  O   THR B  24      21.171 -24.311  56.316  1.00 71.41           O  
ATOM   1723  CB  THR B  24      23.940 -25.803  57.858  1.00 71.34           C  
ATOM   1724  OG1 THR B  24      24.410 -26.128  59.173  1.00 72.34           O  
ATOM   1725  CG2 THR B  24      24.604 -24.509  57.398  1.00 72.31           C  
ATOM   1726  N   ASN B  25      22.371 -26.029  55.482  1.00 71.88           N  
ATOM   1727  CA  ASN B  25      21.991 -25.781  54.087  1.00 72.69           C  
ATOM   1728  C   ASN B  25      20.532 -25.364  53.948  1.00 71.86           C  
ATOM   1729  O   ASN B  25      19.626 -26.101  54.321  1.00 72.28           O  
ATOM   1730  CB  ASN B  25      22.267 -27.026  53.240  1.00 73.80           C  
ATOM   1731  CG  ASN B  25      22.173 -28.311  54.045  1.00 75.32           C  
ATOM   1732  OD1 ASN B  25      21.101 -28.691  54.510  1.00 76.25           O  
ATOM   1733  ND2 ASN B  25      23.306 -28.984  54.218  1.00 75.67           N  
ATOM   1734  N   ASN B  26      20.327 -24.168  53.413  1.00 70.93           N  
ATOM   1735  CA  ASN B  26      19.000 -23.606  53.237  1.00 70.11           C  
ATOM   1736  C   ASN B  26      18.087 -24.449  52.380  1.00 67.55           C  
ATOM   1737  O   ASN B  26      17.855 -24.145  51.222  1.00 68.68           O  
ATOM   1738  CB  ASN B  26      19.115 -22.214  52.641  1.00 72.82           C  
ATOM   1739  CG  ASN B  26      19.898 -21.286  53.528  1.00 76.28           C  
ATOM   1740  OD1 ASN B  26      20.138 -20.132  53.181  1.00 78.33           O  
ATOM   1741  ND2 ASN B  26      20.306 -21.791  54.697  1.00 77.11           N  
ATOM   1742  N   HIS B  27      17.558 -25.508  52.964  1.00 64.70           N  
ATOM   1743  CA  HIS B  27      16.665 -26.394  52.257  1.00 61.02           C  
ATOM   1744  C   HIS B  27      15.249 -26.096  52.698  1.00 59.73           C  
ATOM   1745  O   HIS B  27      14.999 -25.866  53.879  1.00 59.83           O  
ATOM   1746  CB  HIS B  27      17.020 -27.838  52.578  1.00 60.13           C  
ATOM   1747  CG  HIS B  27      18.244 -28.327  51.878  1.00 57.87           C  
ATOM   1748  ND1 HIS B  27      18.891 -29.491  52.234  1.00 56.01           N  
ATOM   1749  CD2 HIS B  27      18.916 -27.833  50.814  1.00 57.53           C  
ATOM   1750  CE1 HIS B  27      19.909 -29.693  51.419  1.00 55.96           C  
ATOM   1751  NE2 HIS B  27      19.946 -28.702  50.547  1.00 56.91           N  
ATOM   1752  N   ASN B  28      14.319 -26.118  51.751  1.00 57.83           N  
ATOM   1753  CA  ASN B  28      12.934 -25.817  52.068  1.00 55.31           C  
ATOM   1754  C   ASN B  28      12.202 -27.014  52.633  1.00 53.31           C  
ATOM   1755  O   ASN B  28      11.439 -26.893  53.593  1.00 52.65           O  
ATOM   1756  CB  ASN B  28      12.213 -25.295  50.821  1.00 54.79           C  
ATOM   1757  CG  ASN B  28      13.010 -24.210  50.108  1.00 54.89           C  
ATOM   1758  OD1 ASN B  28      13.906 -24.496  49.306  1.00 55.11           O  
ATOM   1759  ND2 ASN B  28      12.709 -22.962  50.418  1.00 54.21           N  
ATOM   1760  N   ASN B  29      12.444 -28.177  52.044  1.00 51.12           N  
ATOM   1761  CA  ASN B  29      11.766 -29.368  52.501  1.00 49.15           C  
ATOM   1762  C   ASN B  29      12.568 -30.109  53.565  1.00 48.88           C  
ATOM   1763  O   ASN B  29      13.806 -30.049  53.588  1.00 48.79           O  
ATOM   1764  CB  ASN B  29      11.473 -30.286  51.324  1.00 47.31           C  
ATOM   1765  CG  ASN B  29      10.580 -29.645  50.296  1.00 47.89           C  
ATOM   1766  OD1 ASN B  29      10.071 -30.313  49.414  1.00 48.78           O  
ATOM   1767  ND2 ASN B  29      10.387 -28.343  50.398  1.00 49.82           N  
ATOM   1768  N   MET B  30      11.844 -30.783  54.460  1.00 47.22           N  
ATOM   1769  CA  MET B  30      12.443 -31.568  55.526  1.00 45.28           C  
ATOM   1770  C   MET B  30      11.627 -32.815  55.733  1.00 44.77           C  
ATOM   1771  O   MET B  30      10.403 -32.763  55.619  1.00 44.79           O  
ATOM   1772  CB  MET B  30      12.524 -30.767  56.813  1.00 45.02           C  
ATOM   1773  CG  MET B  30      13.576 -29.662  56.733  1.00 44.45           C  
ATOM   1774  SD  MET B  30      14.115 -29.110  58.322  1.00 41.29           S  
ATOM   1775  CE  MET B  30      15.385 -30.271  58.680  1.00 37.39           C  
ATOM   1776  N   TYR B  31      12.303 -33.933  56.020  1.00 44.02           N  
ATOM   1777  CA  TYR B  31      11.623 -35.219  56.202  1.00 43.35           C  
ATOM   1778  C   TYR B  31      12.068 -35.990  57.446  1.00 43.22           C  
ATOM   1779  O   TYR B  31      13.179 -35.801  57.946  1.00 41.41           O  
ATOM   1780  CB  TYR B  31      11.833 -36.124  54.971  1.00 41.80           C  
ATOM   1781  CG  TYR B  31      11.632 -35.455  53.636  1.00 41.82           C  
ATOM   1782  CD1 TYR B  31      12.480 -34.418  53.216  1.00 39.77           C  
ATOM   1783  CD2 TYR B  31      10.568 -35.828  52.803  1.00 42.60           C  
ATOM   1784  CE1 TYR B  31      12.268 -33.765  52.010  1.00 41.42           C  
ATOM   1785  CE2 TYR B  31      10.342 -35.183  51.586  1.00 42.61           C  
ATOM   1786  CZ  TYR B  31      11.189 -34.149  51.194  1.00 43.26           C  
ATOM   1787  OH  TYR B  31      10.951 -33.480  50.009  1.00 42.24           O  
ATOM   1788  N   TRP B  32      11.175 -36.852  57.930  1.00 43.25           N  
ATOM   1789  CA  TRP B  32      11.429 -37.692  59.083  1.00 44.87           C  
ATOM   1790  C   TRP B  32      11.089 -39.100  58.713  1.00 46.02           C  
ATOM   1791  O   TRP B  32       9.918 -39.467  58.612  1.00 44.77           O  
ATOM   1792  CB  TRP B  32      10.591 -37.290  60.309  1.00 48.86           C  
ATOM   1793  CG  TRP B  32      11.318 -36.347  61.254  1.00 51.20           C  
ATOM   1794  CD1 TRP B  32      11.084 -35.018  61.419  1.00 51.47           C  
ATOM   1795  CD2 TRP B  32      12.486 -36.642  62.032  1.00 52.11           C  
ATOM   1796  NE1 TRP B  32      12.036 -34.459  62.231  1.00 51.77           N  
ATOM   1797  CE2 TRP B  32      12.910 -35.434  62.620  1.00 52.57           C  
ATOM   1798  CE3 TRP B  32      13.219 -37.807  62.279  1.00 52.50           C  
ATOM   1799  CZ2 TRP B  32      14.035 -35.357  63.440  1.00 53.70           C  
ATOM   1800  CZ3 TRP B  32      14.334 -37.726  63.094  1.00 53.66           C  
ATOM   1801  CH2 TRP B  32      14.733 -36.508  63.664  1.00 53.09           C  
ATOM   1802  N   TYR B  33      12.133 -39.893  58.506  1.00 48.80           N  
ATOM   1803  CA  TYR B  33      11.995 -41.301  58.147  1.00 49.66           C  
ATOM   1804  C   TYR B  33      12.320 -42.193  59.335  1.00 52.07           C  
ATOM   1805  O   TYR B  33      13.081 -41.818  60.240  1.00 51.20           O  
ATOM   1806  CB  TYR B  33      12.961 -41.651  57.017  1.00 46.14           C  
ATOM   1807  CG  TYR B  33      12.573 -41.175  55.658  1.00 42.11           C  
ATOM   1808  CD1 TYR B  33      13.199 -40.080  55.080  1.00 41.48           C  
ATOM   1809  CD2 TYR B  33      11.619 -41.850  54.928  1.00 39.96           C  
ATOM   1810  CE1 TYR B  33      12.882 -39.672  53.791  1.00 39.96           C  
ATOM   1811  CE2 TYR B  33      11.292 -41.459  53.653  1.00 39.92           C  
ATOM   1812  CZ  TYR B  33      11.920 -40.376  53.081  1.00 39.94           C  
ATOM   1813  OH  TYR B  33      11.572 -40.025  51.791  1.00 39.70           O  
ATOM   1814  N   ARG B  34      11.763 -43.394  59.291  1.00 55.36           N  
ATOM   1815  CA  ARG B  34      11.975 -44.400  60.321  1.00 59.52           C  
ATOM   1816  C   ARG B  34      12.504 -45.711  59.706  1.00 60.32           C  
ATOM   1817  O   ARG B  34      11.830 -46.357  58.903  1.00 59.16           O  
ATOM   1818  CB  ARG B  34      10.654 -44.643  61.053  1.00 62.08           C  
ATOM   1819  CG  ARG B  34      10.673 -45.788  62.029  1.00 67.15           C  
ATOM   1820  CD  ARG B  34       9.293 -46.003  62.618  1.00 71.14           C  
ATOM   1821  NE  ARG B  34       9.139 -47.343  63.171  1.00 72.91           N  
ATOM   1822  CZ  ARG B  34       7.997 -47.827  63.642  1.00 74.51           C  
ATOM   1823  NH1 ARG B  34       6.892 -47.081  63.638  1.00 74.31           N  
ATOM   1824  NH2 ARG B  34       7.960 -49.070  64.098  1.00 74.76           N  
ATOM   1825  N   GLN B  35      13.712 -46.099  60.093  1.00 62.42           N  
ATOM   1826  CA  GLN B  35      14.329 -47.322  59.590  1.00 64.05           C  
ATOM   1827  C   GLN B  35      14.035 -48.558  60.428  1.00 65.23           C  
ATOM   1828  O   GLN B  35      14.101 -48.529  61.650  1.00 64.82           O  
ATOM   1829  CB  GLN B  35      15.833 -47.150  59.514  1.00 64.30           C  
ATOM   1830  CG  GLN B  35      16.560 -48.361  59.019  1.00 65.15           C  
ATOM   1831  CD  GLN B  35      18.017 -48.062  58.794  1.00 67.12           C  
ATOM   1832  OE1 GLN B  35      18.689 -47.522  59.672  1.00 67.91           O  
ATOM   1833  NE2 GLN B  35      18.521 -48.405  57.612  1.00 68.60           N  
ATOM   1834  N   ASP B  36      13.721 -49.651  59.750  1.00 67.66           N  
ATOM   1835  CA  ASP B  36      13.423 -50.902  60.416  1.00 69.74           C  
ATOM   1836  C   ASP B  36      13.864 -52.026  59.506  1.00 71.12           C  
ATOM   1837  O   ASP B  36      14.504 -51.795  58.483  1.00 74.12           O  
ATOM   1838  CB  ASP B  36      11.930 -51.022  60.680  1.00 70.96           C  
ATOM   1839  CG  ASP B  36      11.312 -49.706  61.064  1.00 72.51           C  
ATOM   1840  OD1 ASP B  36      10.789 -49.021  60.150  1.00 74.87           O  
ATOM   1841  OD2 ASP B  36      11.357 -49.344  62.261  1.00 71.57           O  
ATOM   1842  N   THR B  37      13.519 -53.248  59.873  1.00 70.95           N  
ATOM   1843  CA  THR B  37      13.892 -54.390  59.070  1.00 70.02           C  
ATOM   1844  C   THR B  37      12.647 -54.874  58.370  1.00 69.68           C  
ATOM   1845  O   THR B  37      11.575 -54.905  58.962  1.00 69.99           O  
ATOM   1846  CB  THR B  37      14.467 -55.497  59.948  1.00 69.51           C  
ATOM   1847  OG1 THR B  37      15.696 -55.049  60.526  1.00 69.12           O  
ATOM   1848  CG2 THR B  37      14.714 -56.741  59.138  1.00 70.18           C  
ATOM   1849  N   GLY B  38      12.781 -55.231  57.100  1.00 69.06           N  
ATOM   1850  CA  GLY B  38      11.625 -55.701  56.359  1.00 68.90           C  
ATOM   1851  C   GLY B  38      10.750 -54.565  55.855  1.00 68.63           C  
ATOM   1852  O   GLY B  38       9.672 -54.797  55.290  1.00 67.41           O  
ATOM   1853  N   HIS B  39      11.227 -53.336  56.062  1.00 68.41           N  
ATOM   1854  CA  HIS B  39      10.522 -52.127  55.644  1.00 67.05           C  
ATOM   1855  C   HIS B  39      11.500 -51.041  55.197  1.00 64.56           C  
ATOM   1856  O   HIS B  39      11.091 -50.035  54.635  1.00 65.41           O  
ATOM   1857  CB  HIS B  39       9.657 -51.584  56.788  1.00 68.97           C  
ATOM   1858  CG  HIS B  39       8.724 -52.598  57.375  1.00 70.60           C  
ATOM   1859  ND1 HIS B  39       7.802 -53.285  56.617  1.00 71.07           N  
ATOM   1860  CD2 HIS B  39       8.581 -53.048  58.644  1.00 71.34           C  
ATOM   1861  CE1 HIS B  39       7.131 -54.115  57.395  1.00 72.57           C  
ATOM   1862  NE2 HIS B  39       7.585 -53.991  58.630  1.00 71.90           N  
ATOM   1863  N   GLY B  40      12.789 -51.251  55.441  1.00 61.77           N  
ATOM   1864  CA  GLY B  40      13.780 -50.265  55.049  1.00 58.54           C  
ATOM   1865  C   GLY B  40      13.417 -48.909  55.594  1.00 56.23           C  
ATOM   1866  O   GLY B  40      13.126 -48.793  56.776  1.00 56.35           O  
ATOM   1867  N   LEU B  41      13.432 -47.882  54.743  1.00 55.26           N  
ATOM   1868  CA  LEU B  41      13.059 -46.526  55.166  1.00 53.02           C  
ATOM   1869  C   LEU B  41      11.594 -46.197  54.849  1.00 52.72           C  
ATOM   1870  O   LEU B  41      11.093 -46.482  53.759  1.00 52.48           O  
ATOM   1871  CB  LEU B  41      13.958 -45.490  54.503  1.00 50.59           C  
ATOM   1872  CG  LEU B  41      15.432 -45.581  54.837  1.00 49.12           C  
ATOM   1873  CD1 LEU B  41      16.188 -44.385  54.318  1.00 50.29           C  
ATOM   1874  CD2 LEU B  41      15.561 -45.628  56.298  1.00 50.02           C  
ATOM   1875  N   ARG B  42      10.915 -45.602  55.824  1.00 52.77           N  
ATOM   1876  CA  ARG B  42       9.520 -45.203  55.681  1.00 52.60           C  
ATOM   1877  C   ARG B  42       9.335 -43.757  56.141  1.00 52.33           C  
ATOM   1878  O   ARG B  42       9.908 -43.330  57.156  1.00 52.05           O  
ATOM   1879  CB  ARG B  42       8.614 -46.152  56.457  1.00 50.92           C  
ATOM   1880  CG  ARG B  42       8.590 -47.539  55.831  1.00 52.57           C  
ATOM   1881  CD  ARG B  42       7.726 -48.511  56.599  1.00 53.62           C  
ATOM   1882  NE  ARG B  42       8.153 -48.547  57.993  1.00 56.72           N  
ATOM   1883  CZ  ARG B  42       7.510 -49.185  58.960  1.00 55.83           C  
ATOM   1884  NH1 ARG B  42       6.401 -49.860  58.689  1.00 55.73           N  
ATOM   1885  NH2 ARG B  42       7.967 -49.114  60.202  1.00 55.48           N  
ATOM   1886  N   LEU B  43       8.558 -42.996  55.364  1.00 50.75           N  
ATOM   1887  CA  LEU B  43       8.317 -41.590  55.672  1.00 47.59           C  
ATOM   1888  C   LEU B  43       7.154 -41.412  56.623  1.00 45.97           C  
ATOM   1889  O   LEU B  43       6.089 -42.009  56.456  1.00 44.29           O  
ATOM   1890  CB  LEU B  43       8.051 -40.809  54.400  1.00 46.44           C  
ATOM   1891  CG  LEU B  43       7.890 -39.315  54.614  1.00 46.90           C  
ATOM   1892  CD1 LEU B  43       9.239 -38.616  54.717  1.00 45.91           C  
ATOM   1893  CD2 LEU B  43       7.112 -38.774  53.442  1.00 46.89           C  
ATOM   1894  N   ILE B  44       7.372 -40.579  57.629  1.00 45.38           N  
ATOM   1895  CA  ILE B  44       6.344 -40.305  58.625  1.00 45.06           C  
ATOM   1896  C   ILE B  44       5.754 -38.907  58.407  1.00 42.32           C  
ATOM   1897  O   ILE B  44       4.551 -38.747  58.287  1.00 42.69           O  
ATOM   1898  CB  ILE B  44       6.908 -40.359  60.060  1.00 46.63           C  
ATOM   1899  CG1 ILE B  44       7.616 -41.687  60.294  1.00 48.78           C  
ATOM   1900  CG2 ILE B  44       5.784 -40.206  61.061  1.00 46.78           C  
ATOM   1901  CD1 ILE B  44       8.370 -41.751  61.614  1.00 50.01           C  
ATOM   1902  N   HIS B  45       6.606 -37.902  58.354  1.00 37.89           N  
ATOM   1903  CA  HIS B  45       6.126 -36.562  58.183  1.00 36.60           C  
ATOM   1904  C   HIS B  45       7.141 -35.719  57.460  1.00 35.20           C  
ATOM   1905  O   HIS B  45       8.345 -35.920  57.625  1.00 34.99           O  
ATOM   1906  CB  HIS B  45       5.855 -35.898  59.538  1.00 39.10           C  
ATOM   1907  CG  HIS B  45       4.569 -36.310  60.164  1.00 42.52           C  
ATOM   1908  ND1 HIS B  45       4.466 -36.695  61.484  1.00 41.76           N  
ATOM   1909  CD2 HIS B  45       3.335 -36.452  59.631  1.00 44.46           C  
ATOM   1910  CE1 HIS B  45       3.223 -37.066  61.733  1.00 43.02           C  
ATOM   1911  NE2 HIS B  45       2.518 -36.928  60.625  1.00 45.52           N  
ATOM   1912  N   TYR B  46       6.657 -34.768  56.665  1.00 31.87           N  
ATOM   1913  CA  TYR B  46       7.550 -33.877  55.983  1.00 28.47           C  
ATOM   1914  C   TYR B  46       7.005 -32.476  56.024  1.00 26.95           C  
ATOM   1915  O   TYR B  46       5.920 -32.262  56.547  1.00 23.50           O  
ATOM   1916  CB  TYR B  46       7.827 -34.332  54.558  1.00 27.62           C  
ATOM   1917  CG  TYR B  46       6.634 -34.543  53.677  1.00 26.06           C  
ATOM   1918  CD1 TYR B  46       6.465 -33.769  52.526  1.00 26.31           C  
ATOM   1919  CD2 TYR B  46       5.721 -35.554  53.933  1.00 23.95           C  
ATOM   1920  CE1 TYR B  46       5.423 -33.999  51.638  1.00 25.77           C  
ATOM   1921  CE2 TYR B  46       4.666 -35.795  53.051  1.00 26.01           C  
ATOM   1922  CZ  TYR B  46       4.524 -35.014  51.899  1.00 25.88           C  
ATOM   1923  OH  TYR B  46       3.501 -35.249  51.007  1.00 23.96           O  
ATOM   1924  N   SER B  47       7.757 -31.530  55.468  1.00 26.56           N  
ATOM   1925  CA  SER B  47       7.366 -30.131  55.500  1.00 26.14           C  
ATOM   1926  C   SER B  47       7.895 -29.323  54.307  1.00 27.50           C  
ATOM   1927  O   SER B  47       9.064 -29.422  53.974  1.00 29.75           O  
ATOM   1928  CB  SER B  47       7.893 -29.543  56.796  1.00 25.27           C  
ATOM   1929  OG  SER B  47       8.223 -28.186  56.650  1.00 27.50           O  
ATOM   1930  N   TYR B  48       7.051 -28.512  53.667  1.00 28.71           N  
ATOM   1931  CA  TYR B  48       7.521 -27.709  52.530  1.00 29.41           C  
ATOM   1932  C   TYR B  48       8.179 -26.401  53.027  1.00 32.43           C  
ATOM   1933  O   TYR B  48       8.757 -25.630  52.255  1.00 32.90           O  
ATOM   1934  CB  TYR B  48       6.366 -27.394  51.566  1.00 25.15           C  
ATOM   1935  CG  TYR B  48       5.716 -28.627  50.964  1.00 24.90           C  
ATOM   1936  CD1 TYR B  48       6.466 -29.553  50.267  1.00 24.41           C  
ATOM   1937  CD2 TYR B  48       4.355 -28.880  51.125  1.00 23.75           C  
ATOM   1938  CE1 TYR B  48       5.895 -30.698  49.751  1.00 24.46           C  
ATOM   1939  CE2 TYR B  48       3.765 -30.021  50.611  1.00 23.15           C  
ATOM   1940  CZ  TYR B  48       4.543 -30.927  49.924  1.00 27.35           C  
ATOM   1941  OH  TYR B  48       3.972 -32.078  49.393  1.00 31.37           O  
ATOM   1942  N   GLY B  49       8.090 -26.166  54.330  1.00 33.92           N  
ATOM   1943  CA  GLY B  49       8.668 -24.973  54.905  1.00 36.04           C  
ATOM   1944  C   GLY B  49       8.059 -24.685  56.261  1.00 37.30           C  
ATOM   1945  O   GLY B  49       7.174 -25.444  56.726  1.00 34.69           O  
ATOM   1946  N   ALA B  50       8.538 -23.590  56.882  1.00 38.27           N  
ATOM   1947  CA  ALA B  50       8.072 -23.119  58.203  1.00 39.28           C  
ATOM   1948  C   ALA B  50       6.546 -23.102  58.254  1.00 39.97           C  
ATOM   1949  O   ALA B  50       5.893 -22.633  57.331  1.00 41.92           O  
ATOM   1950  CB  ALA B  50       8.603 -21.749  58.470  1.00 36.26           C  
ATOM   1951  N   GLY B  51       5.979 -23.633  59.323  1.00 41.03           N  
ATOM   1952  CA  GLY B  51       4.537 -23.662  59.427  1.00 44.03           C  
ATOM   1953  C   GLY B  51       3.910 -24.818  58.669  1.00 46.61           C  
ATOM   1954  O   GLY B  51       2.726 -25.118  58.844  1.00 46.73           O  
ATOM   1955  N   SER B  52       4.697 -25.480  57.828  1.00 48.75           N  
ATOM   1956  CA  SER B  52       4.182 -26.602  57.063  1.00 51.86           C  
ATOM   1957  C   SER B  52       4.546 -27.963  57.631  1.00 52.39           C  
ATOM   1958  O   SER B  52       5.621 -28.146  58.182  1.00 52.28           O  
ATOM   1959  CB  SER B  52       4.692 -26.526  55.622  1.00 55.36           C  
ATOM   1960  OG  SER B  52       4.521 -27.773  54.933  1.00 57.58           O  
ATOM   1961  N   THR B  53       3.629 -28.912  57.499  1.00 53.34           N  
ATOM   1962  CA  THR B  53       3.866 -30.290  57.923  1.00 55.00           C  
ATOM   1963  C   THR B  53       2.882 -31.148  57.163  1.00 55.68           C  
ATOM   1964  O   THR B  53       1.680 -30.861  57.139  1.00 56.11           O  
ATOM   1965  CB  THR B  53       3.673 -30.538  59.422  1.00 54.46           C  
ATOM   1966  OG1 THR B  53       2.385 -30.080  59.822  1.00 58.54           O  
ATOM   1967  CG2 THR B  53       4.756 -29.851  60.213  1.00 53.72           C  
ATOM   1968  N   GLU B  54       3.403 -32.198  56.536  1.00 56.40           N  
ATOM   1969  CA  GLU B  54       2.585 -33.085  55.736  1.00 56.07           C  
ATOM   1970  C   GLU B  54       2.708 -34.514  56.202  1.00 55.39           C  
ATOM   1971  O   GLU B  54       3.751 -34.921  56.684  1.00 54.49           O  
ATOM   1972  CB  GLU B  54       3.027 -32.973  54.287  1.00 57.59           C  
ATOM   1973  CG  GLU B  54       1.894 -32.794  53.298  1.00 59.84           C  
ATOM   1974  CD  GLU B  54       1.104 -31.529  53.530  1.00 60.13           C  
ATOM   1975  OE1 GLU B  54       1.723 -30.451  53.668  1.00 60.67           O  
ATOM   1976  OE2 GLU B  54      -0.138 -31.617  53.564  1.00 60.68           O  
ATOM   1977  N   LYS B  55       1.635 -35.275  56.052  1.00 56.35           N  
ATOM   1978  CA  LYS B  55       1.647 -36.674  56.450  1.00 58.04           C  
ATOM   1979  C   LYS B  55       2.353 -37.574  55.420  1.00 58.91           C  
ATOM   1980  O   LYS B  55       2.127 -37.459  54.201  1.00 59.21           O  
ATOM   1981  CB  LYS B  55       0.218 -37.174  56.671  1.00 57.48           C  
ATOM   1982  CG  LYS B  55      -0.456 -36.531  57.850  1.00 58.45           C  
ATOM   1983  CD  LYS B  55      -1.901 -36.956  57.978  1.00 59.11           C  
ATOM   1984  CE  LYS B  55      -2.610 -36.106  59.018  1.00 60.01           C  
ATOM   1985  NZ  LYS B  55      -4.036 -36.491  59.114  1.00 63.75           N  
ATOM   1986  N   GLY B  56       3.214 -38.457  55.931  1.00 58.52           N  
ATOM   1987  CA  GLY B  56       3.942 -39.388  55.090  1.00 56.74           C  
ATOM   1988  C   GLY B  56       3.121 -40.652  54.925  1.00 56.04           C  
ATOM   1989  O   GLY B  56       1.899 -40.595  54.954  1.00 54.99           O  
ATOM   1990  N   ASP B  57       3.777 -41.794  54.772  1.00 55.90           N  
ATOM   1991  CA  ASP B  57       3.067 -43.048  54.588  1.00 55.33           C  
ATOM   1992  C   ASP B  57       2.626 -43.702  55.888  1.00 56.04           C  
ATOM   1993  O   ASP B  57       1.674 -44.478  55.911  1.00 55.26           O  
ATOM   1994  CB  ASP B  57       3.941 -43.986  53.795  1.00 56.30           C  
ATOM   1995  CG  ASP B  57       4.332 -43.402  52.470  1.00 57.64           C  
ATOM   1996  OD1 ASP B  57       3.433 -43.188  51.642  1.00 57.46           O  
ATOM   1997  OD2 ASP B  57       5.538 -43.145  52.267  1.00 59.27           O  
ATOM   1998  N   ILE B  58       3.321 -43.368  56.968  1.00 57.08           N  
ATOM   1999  CA  ILE B  58       3.030 -43.882  58.307  1.00 56.74           C  
ATOM   2000  C   ILE B  58       3.065 -42.723  59.317  1.00 58.76           C  
ATOM   2001  O   ILE B  58       4.025 -42.564  60.077  1.00 58.73           O  
ATOM   2002  CB  ILE B  58       4.066 -44.935  58.724  1.00 56.44           C  
ATOM   2003  CG1 ILE B  58       5.485 -44.406  58.480  1.00 56.05           C  
ATOM   2004  CG2 ILE B  58       3.818 -46.212  57.972  1.00 54.08           C  
ATOM   2005  CD1 ILE B  58       6.595 -45.321  58.978  1.00 55.51           C  
ATOM   2006  N   PRO B  59       2.013 -41.892  59.324  1.00 59.73           N  
ATOM   2007  CA  PRO B  59       1.899 -40.737  60.220  1.00 59.75           C  
ATOM   2008  C   PRO B  59       1.300 -41.047  61.588  1.00 61.12           C  
ATOM   2009  O   PRO B  59       1.501 -40.293  62.555  1.00 60.93           O  
ATOM   2010  CB  PRO B  59       1.024 -39.793  59.422  1.00 59.88           C  
ATOM   2011  CG  PRO B  59       0.051 -40.750  58.797  1.00 60.06           C  
ATOM   2012  CD  PRO B  59       0.918 -41.898  58.336  1.00 59.45           C  
ATOM   2013  N   ASP B  60       0.563 -42.154  61.657  1.00 60.61           N  
ATOM   2014  CA  ASP B  60      -0.085 -42.571  62.893  1.00 60.79           C  
ATOM   2015  C   ASP B  60       0.841 -42.611  64.096  1.00 61.00           C  
ATOM   2016  O   ASP B  60       1.936 -43.168  64.045  1.00 63.13           O  
ATOM   2017  CB  ASP B  60      -0.728 -43.936  62.712  1.00 62.32           C  
ATOM   2018  CG  ASP B  60      -2.043 -43.858  61.989  1.00 65.02           C  
ATOM   2019  OD1 ASP B  60      -2.625 -44.929  61.699  1.00 66.97           O  
ATOM   2020  OD2 ASP B  60      -2.500 -42.727  61.713  1.00 64.97           O  
ATOM   2021  N   GLY B  61       0.388 -42.021  65.187  1.00 59.00           N  
ATOM   2022  CA  GLY B  61       1.204 -42.029  66.362  1.00 57.49           C  
ATOM   2023  C   GLY B  61       2.247 -40.945  66.392  1.00 57.99           C  
ATOM   2024  O   GLY B  61       2.906 -40.780  67.413  1.00 59.75           O  
ATOM   2025  N   TYR B  62       2.434 -40.192  65.314  1.00 58.23           N  
ATOM   2026  CA  TYR B  62       3.451 -39.124  65.375  1.00 59.35           C  
ATOM   2027  C   TYR B  62       2.902 -37.735  65.015  1.00 59.67           C  
ATOM   2028  O   TYR B  62       1.869 -37.611  64.354  1.00 60.69           O  
ATOM   2029  CB  TYR B  62       4.650 -39.438  64.448  1.00 58.89           C  
ATOM   2030  CG  TYR B  62       5.351 -40.773  64.646  1.00 55.32           C  
ATOM   2031  CD1 TYR B  62       4.719 -41.968  64.309  1.00 53.32           C  
ATOM   2032  CD2 TYR B  62       6.665 -40.832  65.121  1.00 52.47           C  
ATOM   2033  CE1 TYR B  62       5.378 -43.188  64.435  1.00 52.69           C  
ATOM   2034  CE2 TYR B  62       7.335 -42.050  65.251  1.00 50.74           C  
ATOM   2035  CZ  TYR B  62       6.689 -43.226  64.907  1.00 51.42           C  
ATOM   2036  OH  TYR B  62       7.341 -44.440  65.020  1.00 49.43           O  
ATOM   2037  N   LYS B  63       3.606 -36.701  65.464  1.00 58.42           N  
ATOM   2038  CA  LYS B  63       3.235 -35.325  65.172  1.00 58.09           C  
ATOM   2039  C   LYS B  63       4.486 -34.615  64.696  1.00 57.41           C  
ATOM   2040  O   LYS B  63       5.591 -34.949  65.121  1.00 58.96           O  
ATOM   2041  CB  LYS B  63       2.729 -34.612  66.416  1.00 59.92           C  
ATOM   2042  CG  LYS B  63       1.286 -34.861  66.746  1.00 62.83           C  
ATOM   2043  CD  LYS B  63       0.895 -33.958  67.897  1.00 67.50           C  
ATOM   2044  CE  LYS B  63      -0.425 -34.384  68.536  1.00 69.78           C  
ATOM   2045  NZ  LYS B  63      -0.634 -33.724  69.867  1.00 70.21           N  
ATOM   2046  N   ALA B  64       4.334 -33.622  63.832  1.00 55.01           N  
ATOM   2047  CA  ALA B  64       5.507 -32.934  63.346  1.00 51.97           C  
ATOM   2048  C   ALA B  64       5.362 -31.452  63.492  1.00 51.09           C  
ATOM   2049  O   ALA B  64       4.256 -30.944  63.556  1.00 51.10           O  
ATOM   2050  CB  ALA B  64       5.737 -33.296  61.914  1.00 54.78           C  
ATOM   2051  N   SER B  65       6.485 -30.755  63.533  1.00 51.14           N  
ATOM   2052  CA  SER B  65       6.458 -29.317  63.691  1.00 53.17           C  
ATOM   2053  C   SER B  65       7.601 -28.618  62.959  1.00 53.25           C  
ATOM   2054  O   SER B  65       8.760 -28.963  63.138  1.00 53.23           O  
ATOM   2055  CB  SER B  65       6.503 -28.986  65.186  1.00 55.39           C  
ATOM   2056  OG  SER B  65       6.646 -27.590  65.420  1.00 61.16           O  
ATOM   2057  N   ARG B  66       7.277 -27.630  62.133  1.00 54.68           N  
ATOM   2058  CA  ARG B  66       8.307 -26.907  61.398  1.00 55.52           C  
ATOM   2059  C   ARG B  66       8.334 -25.454  61.855  1.00 58.67           C  
ATOM   2060  O   ARG B  66       8.067 -24.537  61.072  1.00 59.58           O  
ATOM   2061  CB  ARG B  66       8.037 -26.972  59.891  1.00 52.38           C  
ATOM   2062  CG  ARG B  66       9.146 -26.379  59.016  1.00 49.03           C  
ATOM   2063  CD  ARG B  66      10.443 -27.170  59.113  1.00 45.76           C  
ATOM   2064  NE  ARG B  66      11.505 -26.641  58.256  1.00 41.51           N  
ATOM   2065  CZ  ARG B  66      11.504 -26.711  56.930  1.00 39.28           C  
ATOM   2066  NH1 ARG B  66      10.492 -27.284  56.288  1.00 37.36           N  
ATOM   2067  NH2 ARG B  66      12.529 -26.224  56.248  1.00 35.74           N  
ATOM   2068  N   PRO B  67       8.681 -25.218  63.131  1.00 60.88           N  
ATOM   2069  CA  PRO B  67       8.727 -23.846  63.653  1.00 62.41           C  
ATOM   2070  C   PRO B  67       9.558 -22.896  62.806  1.00 63.23           C  
ATOM   2071  O   PRO B  67       9.052 -21.907  62.291  1.00 63.66           O  
ATOM   2072  CB  PRO B  67       9.299 -24.031  65.053  1.00 62.75           C  
ATOM   2073  CG  PRO B  67      10.174 -25.232  64.904  1.00 61.87           C  
ATOM   2074  CD  PRO B  67       9.312 -26.156  64.075  1.00 60.34           C  
ATOM   2075  N   SER B  68      10.838 -23.209  62.677  1.00 64.74           N  
ATOM   2076  CA  SER B  68      11.770 -22.408  61.899  1.00 67.15           C  
ATOM   2077  C   SER B  68      11.947 -23.056  60.537  1.00 68.31           C  
ATOM   2078  O   SER B  68      11.277 -24.031  60.218  1.00 67.78           O  
ATOM   2079  CB  SER B  68      13.121 -22.360  62.619  1.00 68.43           C  
ATOM   2080  OG  SER B  68      14.181 -21.931  61.774  1.00 70.55           O  
ATOM   2081  N   GLN B  69      12.843 -22.503  59.729  1.00 70.36           N  
ATOM   2082  CA  GLN B  69      13.118 -23.076  58.430  1.00 72.05           C  
ATOM   2083  C   GLN B  69      14.153 -24.149  58.589  1.00 72.84           C  
ATOM   2084  O   GLN B  69      14.044 -25.222  57.996  1.00 72.41           O  
ATOM   2085  CB  GLN B  69      13.648 -22.030  57.470  1.00 72.98           C  
ATOM   2086  CG  GLN B  69      12.559 -21.379  56.644  1.00 77.66           C  
ATOM   2087  CD  GLN B  69      11.952 -22.338  55.638  1.00 78.43           C  
ATOM   2088  OE1 GLN B  69      10.736 -22.590  55.642  1.00 78.31           O  
ATOM   2089  NE2 GLN B  69      12.797 -22.880  54.765  1.00 78.24           N  
ATOM   2090  N   GLU B  70      15.153 -23.864  59.414  1.00 74.23           N  
ATOM   2091  CA  GLU B  70      16.231 -24.811  59.632  1.00 74.74           C  
ATOM   2092  C   GLU B  70      15.932 -25.861  60.687  1.00 72.12           C  
ATOM   2093  O   GLU B  70      16.744 -26.748  60.913  1.00 70.86           O  
ATOM   2094  CB  GLU B  70      17.514 -24.060  59.989  1.00 78.31           C  
ATOM   2095  CG  GLU B  70      17.456 -23.329  61.318  1.00 84.78           C  
ATOM   2096  CD  GLU B  70      18.780 -22.650  61.688  1.00 88.00           C  
ATOM   2097  OE1 GLU B  70      19.026 -22.440  62.899  1.00 89.30           O  
ATOM   2098  OE2 GLU B  70      19.569 -22.318  60.771  1.00 89.42           O  
ATOM   2099  N   ASN B  71      14.757 -25.793  61.303  1.00 70.18           N  
ATOM   2100  CA  ASN B  71      14.417 -26.751  62.342  1.00 68.42           C  
ATOM   2101  C   ASN B  71      13.107 -27.486  62.179  1.00 65.98           C  
ATOM   2102  O   ASN B  71      12.049 -26.887  62.102  1.00 66.37           O  
ATOM   2103  CB  ASN B  71      14.446 -26.059  63.702  1.00 70.42           C  
ATOM   2104  CG  ASN B  71      15.837 -26.046  64.311  1.00 73.13           C  
ATOM   2105  OD1 ASN B  71      16.395 -27.105  64.628  1.00 74.35           O  
ATOM   2106  ND2 ASN B  71      16.412 -24.854  64.468  1.00 73.95           N  
ATOM   2107  N   PHE B  72      13.193 -28.805  62.155  1.00 64.03           N  
ATOM   2108  CA  PHE B  72      12.026 -29.657  62.000  1.00 61.82           C  
ATOM   2109  C   PHE B  72      12.142 -30.759  63.042  1.00 61.88           C  
ATOM   2110  O   PHE B  72      13.151 -31.463  63.121  1.00 60.41           O  
ATOM   2111  CB  PHE B  72      12.013 -30.233  60.575  1.00 59.75           C  
ATOM   2112  CG  PHE B  72      10.826 -31.099  60.262  1.00 54.68           C  
ATOM   2113  CD1 PHE B  72       9.565 -30.771  60.707  1.00 53.63           C  
ATOM   2114  CD2 PHE B  72      10.967 -32.216  59.472  1.00 52.39           C  
ATOM   2115  CE1 PHE B  72       8.470 -31.544  60.364  1.00 51.50           C  
ATOM   2116  CE2 PHE B  72       9.874 -32.985  59.131  1.00 50.82           C  
ATOM   2117  CZ  PHE B  72       8.629 -32.645  59.578  1.00 50.32           C  
ATOM   2118  N   SER B  73      11.107 -30.908  63.851  1.00 63.17           N  
ATOM   2119  CA  SER B  73      11.153 -31.915  64.893  1.00 64.48           C  
ATOM   2120  C   SER B  73       9.936 -32.835  64.944  1.00 64.97           C  
ATOM   2121  O   SER B  73       8.801 -32.409  64.753  1.00 64.86           O  
ATOM   2122  CB  SER B  73      11.365 -31.228  66.245  1.00 63.84           C  
ATOM   2123  OG  SER B  73      10.385 -30.241  66.471  1.00 62.08           O  
ATOM   2124  N   LEU B  74      10.209 -34.112  65.184  1.00 66.55           N  
ATOM   2125  CA  LEU B  74       9.187 -35.137  65.275  1.00 68.50           C  
ATOM   2126  C   LEU B  74       8.817 -35.302  66.736  1.00 70.59           C  
ATOM   2127  O   LEU B  74       9.695 -35.364  67.608  1.00 70.04           O  
ATOM   2128  CB  LEU B  74       9.715 -36.457  64.732  1.00 67.32           C  
ATOM   2129  CG  LEU B  74       8.810 -37.678  64.864  1.00 67.51           C  
ATOM   2130  CD1 LEU B  74       7.698 -37.650  63.818  1.00 67.22           C  
ATOM   2131  CD2 LEU B  74       9.664 -38.921  64.691  1.00 68.07           C  
ATOM   2132  N   ILE B  75       7.513 -35.391  66.986  1.00 72.99           N  
ATOM   2133  CA  ILE B  75       6.978 -35.513  68.334  1.00 75.41           C  
ATOM   2134  C   ILE B  75       6.107 -36.734  68.550  1.00 77.88           C  
ATOM   2135  O   ILE B  75       5.166 -36.991  67.799  1.00 78.23           O  
ATOM   2136  CB  ILE B  75       6.160 -34.275  68.688  1.00 74.94           C  
ATOM   2137  CG1 ILE B  75       7.050 -33.036  68.567  1.00 75.53           C  
ATOM   2138  CG2 ILE B  75       5.591 -34.418  70.069  1.00 73.82           C  
ATOM   2139  CD1 ILE B  75       6.329 -31.736  68.734  1.00 77.22           C  
ATOM   2140  N   LEU B  76       6.429 -37.483  69.597  1.00 81.62           N  
ATOM   2141  CA  LEU B  76       5.680 -38.689  69.950  1.00 83.95           C  
ATOM   2142  C   LEU B  76       5.079 -38.460  71.319  1.00 85.29           C  
ATOM   2143  O   LEU B  76       5.802 -38.319  72.302  1.00 84.70           O  
ATOM   2144  CB  LEU B  76       6.599 -39.922  70.009  1.00 84.84           C  
ATOM   2145  CG  LEU B  76       7.436 -40.318  68.786  1.00 84.99           C  
ATOM   2146  CD1 LEU B  76       8.495 -39.243  68.517  1.00 85.52           C  
ATOM   2147  CD2 LEU B  76       8.090 -41.665  69.030  1.00 84.55           C  
ATOM   2148  N   GLU B  77       3.757 -38.412  71.383  1.00 87.25           N  
ATOM   2149  CA  GLU B  77       3.093 -38.202  72.655  1.00 88.57           C  
ATOM   2150  C   GLU B  77       3.062 -39.511  73.430  1.00 88.94           C  
ATOM   2151  O   GLU B  77       4.062 -39.885  74.039  1.00 88.67           O  
ATOM   2152  CB  GLU B  77       1.688 -37.651  72.423  1.00 89.97           C  
ATOM   2153  CG  GLU B  77       1.709 -36.324  71.686  1.00 93.28           C  
ATOM   2154  CD  GLU B  77       0.542 -35.424  72.041  1.00 94.89           C  
ATOM   2155  OE1 GLU B  77      -0.612 -35.796  71.729  1.00 95.34           O  
ATOM   2156  OE2 GLU B  77       0.786 -34.345  72.636  1.00 95.67           O  
ATOM   2157  N   LEU B  78       1.931 -40.212  73.403  1.00 88.99           N  
ATOM   2158  CA  LEU B  78       1.807 -41.490  74.102  1.00 88.51           C  
ATOM   2159  C   LEU B  78       2.653 -42.549  73.421  1.00 87.71           C  
ATOM   2160  O   LEU B  78       2.121 -43.430  72.744  1.00 87.25           O  
ATOM   2161  CB  LEU B  78       0.351 -41.961  74.126  1.00 89.65           C  
ATOM   2162  CG  LEU B  78      -0.587 -41.311  75.142  1.00 91.18           C  
ATOM   2163  CD1 LEU B  78      -1.986 -41.919  75.017  1.00 91.85           C  
ATOM   2164  CD2 LEU B  78      -0.036 -41.535  76.545  1.00 92.56           C  
ATOM   2165  N   ALA B  79       3.968 -42.461  73.611  1.00 86.56           N  
ATOM   2166  CA  ALA B  79       4.904 -43.408  73.007  1.00 86.04           C  
ATOM   2167  C   ALA B  79       4.503 -44.863  73.237  1.00 85.78           C  
ATOM   2168  O   ALA B  79       3.798 -45.184  74.185  1.00 86.94           O  
ATOM   2169  CB  ALA B  79       6.309 -43.159  73.542  1.00 85.10           C  
ATOM   2170  N   THR B  80       4.935 -45.745  72.350  1.00 85.68           N  
ATOM   2171  CA  THR B  80       4.624 -47.154  72.501  1.00 85.50           C  
ATOM   2172  C   THR B  80       5.832 -47.956  72.082  1.00 85.45           C  
ATOM   2173  O   THR B  80       6.791 -47.418  71.533  1.00 85.43           O  
ATOM   2174  CB  THR B  80       3.418 -47.592  71.641  1.00 85.45           C  
ATOM   2175  OG1 THR B  80       3.642 -47.233  70.272  1.00 86.34           O  
ATOM   2176  CG2 THR B  80       2.145 -46.958  72.152  1.00 86.15           C  
ATOM   2177  N   PRO B  81       5.810 -49.264  72.350  1.00 85.71           N  
ATOM   2178  CA  PRO B  81       6.942 -50.103  71.972  1.00 85.11           C  
ATOM   2179  C   PRO B  81       7.110 -50.122  70.455  1.00 83.44           C  
ATOM   2180  O   PRO B  81       8.226 -50.041  69.937  1.00 83.47           O  
ATOM   2181  CB  PRO B  81       6.548 -51.464  72.538  1.00 86.21           C  
ATOM   2182  CG  PRO B  81       5.049 -51.448  72.426  1.00 85.34           C  
ATOM   2183  CD  PRO B  81       4.727 -50.077  72.936  1.00 85.65           C  
ATOM   2184  N   SER B  82       5.987 -50.220  69.754  1.00 81.87           N  
ATOM   2185  CA  SER B  82       5.992 -50.250  68.297  1.00 80.65           C  
ATOM   2186  C   SER B  82       6.737 -49.068  67.680  1.00 79.21           C  
ATOM   2187  O   SER B  82       7.003 -49.058  66.486  1.00 79.35           O  
ATOM   2188  CB  SER B  82       4.555 -50.280  67.758  1.00 80.67           C  
ATOM   2189  OG  SER B  82       3.738 -49.295  68.376  1.00 80.54           O  
ATOM   2190  N   GLN B  83       7.079 -48.075  68.488  1.00 77.11           N  
ATOM   2191  CA  GLN B  83       7.776 -46.921  67.963  1.00 74.71           C  
ATOM   2192  C   GLN B  83       9.260 -46.990  68.241  1.00 73.48           C  
ATOM   2193  O   GLN B  83       9.968 -45.986  68.163  1.00 73.91           O  
ATOM   2194  CB  GLN B  83       7.216 -45.644  68.570  1.00 75.74           C  
ATOM   2195  CG  GLN B  83       5.710 -45.524  68.508  1.00 74.15           C  
ATOM   2196  CD  GLN B  83       5.271 -44.083  68.566  1.00 73.46           C  
ATOM   2197  OE1 GLN B  83       5.698 -43.316  69.435  1.00 72.34           O  
ATOM   2198  NE2 GLN B  83       4.418 -43.699  67.633  1.00 72.48           N  
ATOM   2199  N   THR B  84       9.741 -48.171  68.586  1.00 71.62           N  
ATOM   2200  CA  THR B  84      11.161 -48.315  68.852  1.00 70.04           C  
ATOM   2201  C   THR B  84      11.852 -48.608  67.522  1.00 67.78           C  
ATOM   2202  O   THR B  84      11.417 -49.503  66.801  1.00 67.64           O  
ATOM   2203  CB  THR B  84      11.424 -49.471  69.832  1.00 70.29           C  
ATOM   2204  OG1 THR B  84      10.653 -49.278  71.024  1.00 71.30           O  
ATOM   2205  CG2 THR B  84      12.887 -49.516  70.202  1.00 70.15           C  
ATOM   2206  N   SER B  85      12.891 -47.840  67.183  1.00 64.28           N  
ATOM   2207  CA  SER B  85      13.637 -48.062  65.944  1.00 60.08           C  
ATOM   2208  C   SER B  85      14.629 -46.949  65.713  1.00 57.68           C  
ATOM   2209  O   SER B  85      14.984 -46.241  66.647  1.00 57.84           O  
ATOM   2210  CB  SER B  85      12.687 -48.154  64.754  1.00 60.68           C  
ATOM   2211  OG  SER B  85      12.528 -46.908  64.114  1.00 61.66           O  
ATOM   2212  N   VAL B  86      15.093 -46.798  64.474  1.00 56.00           N  
ATOM   2213  CA  VAL B  86      16.048 -45.731  64.148  1.00 54.57           C  
ATOM   2214  C   VAL B  86      15.354 -44.644  63.340  1.00 52.21           C  
ATOM   2215  O   VAL B  86      14.554 -44.925  62.456  1.00 51.15           O  
ATOM   2216  CB  VAL B  86      17.263 -46.254  63.344  1.00 54.87           C  
ATOM   2217  CG1 VAL B  86      18.406 -45.248  63.416  1.00 54.08           C  
ATOM   2218  CG2 VAL B  86      17.703 -47.587  63.887  1.00 54.75           C  
ATOM   2219  N   TYR B  87      15.670 -43.397  63.650  1.00 51.01           N  
ATOM   2220  CA  TYR B  87      15.037 -42.285  62.977  1.00 49.91           C  
ATOM   2221  C   TYR B  87      16.021 -41.417  62.237  1.00 49.17           C  
ATOM   2222  O   TYR B  87      17.016 -40.933  62.791  1.00 48.69           O  
ATOM   2223  CB  TYR B  87      14.233 -41.444  63.989  1.00 49.82           C  
ATOM   2224  CG  TYR B  87      13.015 -42.164  64.544  1.00 49.02           C  
ATOM   2225  CD1 TYR B  87      13.103 -42.991  65.656  1.00 47.52           C  
ATOM   2226  CD2 TYR B  87      11.789 -42.072  63.907  1.00 49.64           C  
ATOM   2227  CE1 TYR B  87      11.995 -43.710  66.110  1.00 47.24           C  
ATOM   2228  CE2 TYR B  87      10.686 -42.787  64.354  1.00 49.45           C  
ATOM   2229  CZ  TYR B  87      10.794 -43.604  65.449  1.00 47.80           C  
ATOM   2230  OH  TYR B  87       9.695 -44.331  65.838  1.00 48.04           O  
ATOM   2231  N   PHE B  88      15.734 -41.222  60.961  1.00 48.66           N  
ATOM   2232  CA  PHE B  88      16.600 -40.405  60.130  1.00 47.38           C  
ATOM   2233  C   PHE B  88      15.854 -39.220  59.594  1.00 46.51           C  
ATOM   2234  O   PHE B  88      14.802 -39.348  58.965  1.00 46.12           O  
ATOM   2235  CB  PHE B  88      17.148 -41.212  58.966  1.00 45.87           C  
ATOM   2236  CG  PHE B  88      18.158 -42.208  59.358  1.00 42.28           C  
ATOM   2237  CD1 PHE B  88      19.460 -41.820  59.596  1.00 41.76           C  
ATOM   2238  CD2 PHE B  88      17.814 -43.546  59.467  1.00 41.57           C  
ATOM   2239  CE1 PHE B  88      20.414 -42.754  59.932  1.00 42.56           C  
ATOM   2240  CE2 PHE B  88      18.758 -44.488  59.804  1.00 41.40           C  
ATOM   2241  CZ  PHE B  88      20.062 -44.093  60.036  1.00 41.61           C  
ATOM   2242  N   CYS B  89      16.432 -38.067  59.871  1.00 44.90           N  
ATOM   2243  CA  CYS B  89      15.903 -36.803  59.450  1.00 45.14           C  
ATOM   2244  C   CYS B  89      16.600 -36.475  58.144  1.00 44.66           C  
ATOM   2245  O   CYS B  89      17.731 -36.900  57.933  1.00 45.09           O  
ATOM   2246  CB  CYS B  89      16.235 -35.746  60.494  1.00 46.79           C  
ATOM   2247  SG  CYS B  89      15.943 -34.055  59.910  1.00 52.69           S  
ATOM   2248  N   ALA B  90      15.934 -35.737  57.260  1.00 43.63           N  
ATOM   2249  CA  ALA B  90      16.541 -35.356  55.986  1.00 41.88           C  
ATOM   2250  C   ALA B  90      16.081 -33.983  55.529  1.00 41.37           C  
ATOM   2251  O   ALA B  90      14.939 -33.590  55.758  1.00 41.70           O  
ATOM   2252  CB  ALA B  90      16.199 -36.391  54.914  1.00 42.88           C  
ATOM   2253  N   SER B  91      16.968 -33.246  54.880  1.00 40.02           N  
ATOM   2254  CA  SER B  91      16.586 -31.943  54.355  1.00 39.66           C  
ATOM   2255  C   SER B  91      16.886 -31.977  52.855  1.00 40.93           C  
ATOM   2256  O   SER B  91      17.836 -32.631  52.430  1.00 40.09           O  
ATOM   2257  CB  SER B  91      17.396 -30.838  55.003  1.00 38.78           C  
ATOM   2258  OG  SER B  91      18.599 -30.638  54.296  1.00 36.53           O  
ATOM   2259  N   GLY B  92      16.072 -31.289  52.061  1.00 41.35           N  
ATOM   2260  CA  GLY B  92      16.283 -31.262  50.624  1.00 42.69           C  
ATOM   2261  C   GLY B  92      15.475 -30.163  49.976  1.00 44.35           C  
ATOM   2262  O   GLY B  92      14.656 -29.529  50.642  1.00 44.86           O  
ATOM   2263  N   ASP B  93      15.687 -29.921  48.688  1.00 44.43           N  
ATOM   2264  CA  ASP B  93      14.933 -28.865  48.017  1.00 45.64           C  
ATOM   2265  C   ASP B  93      13.609 -29.317  47.454  1.00 42.51           C  
ATOM   2266  O   ASP B  93      13.264 -30.484  47.505  1.00 40.76           O  
ATOM   2267  CB  ASP B  93      15.762 -28.217  46.912  1.00 49.88           C  
ATOM   2268  CG  ASP B  93      16.784 -29.150  46.358  1.00 53.90           C  
ATOM   2269  OD1 ASP B  93      17.622 -28.718  45.539  1.00 57.79           O  
ATOM   2270  OD2 ASP B  93      16.753 -30.330  46.754  1.00 55.64           O  
ATOM   2271  N   PHE B  94      12.877 -28.353  46.925  1.00 41.28           N  
ATOM   2272  CA  PHE B  94      11.561 -28.577  46.375  1.00 40.10           C  
ATOM   2273  C   PHE B  94      11.388 -29.837  45.578  1.00 39.51           C  
ATOM   2274  O   PHE B  94      12.285 -30.260  44.877  1.00 39.70           O  
ATOM   2275  CB  PHE B  94      11.158 -27.377  45.530  1.00 38.77           C  
ATOM   2276  CG  PHE B  94      10.944 -26.119  46.322  1.00 38.57           C  
ATOM   2277  CD1 PHE B  94      11.547 -24.932  45.922  1.00 37.83           C  
ATOM   2278  CD2 PHE B  94      10.109 -26.113  47.451  1.00 38.92           C  
ATOM   2279  CE1 PHE B  94      11.325 -23.756  46.624  1.00 39.11           C  
ATOM   2280  CE2 PHE B  94       9.885 -24.952  48.155  1.00 39.00           C  
ATOM   2281  CZ  PHE B  94      10.493 -23.763  47.742  1.00 39.49           C  
ATOM   2282  N   TRP B  95      10.205 -30.422  45.706  1.00 41.35           N  
ATOM   2283  CA  TRP B  95       9.826 -31.645  45.009  1.00 43.80           C  
ATOM   2284  C   TRP B  95      10.630 -32.852  45.474  1.00 46.65           C  
ATOM   2285  O   TRP B  95      10.531 -33.936  44.913  1.00 47.19           O  
ATOM   2286  CB  TRP B  95       9.964 -31.458  43.489  1.00 40.51           C  
ATOM   2287  CG  TRP B  95       9.242 -30.224  42.996  1.00 36.38           C  
ATOM   2288  CD1 TRP B  95       9.803 -29.018  42.626  1.00 34.39           C  
ATOM   2289  CD2 TRP B  95       7.823 -30.033  42.951  1.00 32.50           C  
ATOM   2290  NE1 TRP B  95       8.819 -28.102  42.370  1.00 31.97           N  
ATOM   2291  CE2 TRP B  95       7.596 -28.694  42.567  1.00 32.25           C  
ATOM   2292  CE3 TRP B  95       6.719 -30.865  43.205  1.00 30.97           C  
ATOM   2293  CZ2 TRP B  95       6.306 -28.168  42.436  1.00 31.88           C  
ATOM   2294  CZ3 TRP B  95       5.434 -30.341  43.067  1.00 29.06           C  
ATOM   2295  CH2 TRP B  95       5.241 -29.012  42.692  1.00 30.93           C  
ATOM   2296  N   GLY B  96      11.419 -32.653  46.518  1.00 50.47           N  
ATOM   2297  CA  GLY B  96      12.218 -33.728  47.064  1.00 53.44           C  
ATOM   2298  C   GLY B  96      12.900 -34.633  46.059  1.00 54.66           C  
ATOM   2299  O   GLY B  96      12.643 -35.831  46.046  1.00 54.25           O  
ATOM   2300  N   ASP B  97      13.759 -34.081  45.211  1.00 57.05           N  
ATOM   2301  CA  ASP B  97      14.466 -34.916  44.257  1.00 60.67           C  
ATOM   2302  C   ASP B  97      15.934 -34.900  44.653  1.00 59.11           C  
ATOM   2303  O   ASP B  97      16.805 -35.404  43.946  1.00 58.79           O  
ATOM   2304  CB  ASP B  97      14.281 -34.419  42.807  1.00 66.35           C  
ATOM   2305  CG  ASP B  97      13.421 -33.171  42.712  1.00 71.05           C  
ATOM   2306  OD1 ASP B  97      13.877 -32.112  43.232  1.00 74.18           O  
ATOM   2307  OD2 ASP B  97      12.306 -33.254  42.119  1.00 70.92           O  
ATOM   2308  N   THR B  98      16.211 -34.308  45.800  1.00 57.56           N  
ATOM   2309  CA  THR B  98      17.573 -34.261  46.283  1.00 56.19           C  
ATOM   2310  C   THR B  98      17.511 -34.092  47.778  1.00 54.58           C  
ATOM   2311  O   THR B  98      17.193 -33.003  48.258  1.00 55.02           O  
ATOM   2312  CB  THR B  98      18.358 -33.071  45.667  1.00 57.35           C  
ATOM   2313  OG1 THR B  98      18.659 -32.102  46.682  1.00 55.37           O  
ATOM   2314  CG2 THR B  98      17.536 -32.389  44.551  1.00 59.43           C  
ATOM   2315  N   LEU B  99      17.792 -35.162  48.520  1.00 52.63           N  
ATOM   2316  CA  LEU B  99      17.751 -35.075  49.980  1.00 51.12           C  
ATOM   2317  C   LEU B  99      18.976 -35.597  50.725  1.00 49.64           C  
ATOM   2318  O   LEU B  99      19.579 -36.568  50.334  1.00 49.40           O  
ATOM   2319  CB  LEU B  99      16.479 -35.738  50.518  1.00 49.86           C  
ATOM   2320  CG  LEU B  99      16.076 -37.122  50.047  1.00 48.70           C  
ATOM   2321  CD1 LEU B  99      17.212 -38.058  50.287  1.00 49.87           C  
ATOM   2322  CD2 LEU B  99      14.822 -37.595  50.777  1.00 47.78           C  
ATOM   2323  N   TYR B 100      19.335 -34.915  51.803  1.00 49.87           N  
ATOM   2324  CA  TYR B 100      20.484 -35.281  52.612  1.00 49.19           C  
ATOM   2325  C   TYR B 100      20.036 -35.687  54.017  1.00 48.39           C  
ATOM   2326  O   TYR B 100      19.328 -34.935  54.689  1.00 48.17           O  
ATOM   2327  CB  TYR B 100      21.434 -34.109  52.712  1.00 49.19           C  
ATOM   2328  CG  TYR B 100      21.849 -33.574  51.371  1.00 50.83           C  
ATOM   2329  CD1 TYR B 100      20.918 -33.049  50.487  1.00 51.52           C  
ATOM   2330  CD2 TYR B 100      23.178 -33.579  50.986  1.00 51.95           C  
ATOM   2331  CE1 TYR B 100      21.305 -32.539  49.258  1.00 51.49           C  
ATOM   2332  CE2 TYR B 100      23.576 -33.070  49.758  1.00 52.19           C  
ATOM   2333  CZ  TYR B 100      22.640 -32.550  48.905  1.00 51.70           C  
ATOM   2334  OH  TYR B 100      23.066 -32.002  47.721  1.00 52.31           O  
ATOM   2335  N   PHE B 101      20.449 -36.879  54.448  1.00 47.31           N  
ATOM   2336  CA  PHE B 101      20.082 -37.383  55.754  1.00 46.23           C  
ATOM   2337  C   PHE B 101      21.047 -36.989  56.847  1.00 49.42           C  
ATOM   2338  O   PHE B 101      22.144 -36.467  56.599  1.00 49.69           O  
ATOM   2339  CB  PHE B 101      19.985 -38.891  55.756  1.00 39.62           C  
ATOM   2340  CG  PHE B 101      18.859 -39.425  54.963  1.00 37.29           C  
ATOM   2341  CD1 PHE B 101      18.925 -39.499  53.592  1.00 34.31           C  
ATOM   2342  CD2 PHE B 101      17.744 -39.933  55.596  1.00 37.81           C  
ATOM   2343  CE1 PHE B 101      17.893 -40.087  52.871  1.00 33.49           C  
ATOM   2344  CE2 PHE B 101      16.707 -40.523  54.865  1.00 35.52           C  
ATOM   2345  CZ  PHE B 101      16.788 -40.600  53.511  1.00 32.39           C  
ATOM   2346  N   GLY B 102      20.620 -37.260  58.072  1.00 51.80           N  
ATOM   2347  CA  GLY B 102      21.434 -36.956  59.223  1.00 54.77           C  
ATOM   2348  C   GLY B 102      22.018 -38.230  59.805  1.00 56.91           C  
ATOM   2349  O   GLY B 102      21.718 -39.346  59.360  1.00 56.09           O  
ATOM   2350  N   ALA B 103      22.830 -38.055  60.839  1.00 57.57           N  
ATOM   2351  CA  ALA B 103      23.496 -39.166  61.479  1.00 57.09           C  
ATOM   2352  C   ALA B 103      22.592 -40.301  61.949  1.00 56.82           C  
ATOM   2353  O   ALA B 103      23.020 -41.440  62.003  1.00 56.23           O  
ATOM   2354  CB  ALA B 103      24.325 -38.649  62.615  1.00 59.68           C  
ATOM   2355  N   GLY B 104      21.344 -40.019  62.286  1.00 57.14           N  
ATOM   2356  CA  GLY B 104      20.477 -41.095  62.741  1.00 57.62           C  
ATOM   2357  C   GLY B 104      20.114 -40.918  64.195  1.00 57.66           C  
ATOM   2358  O   GLY B 104      20.656 -40.050  64.874  1.00 56.49           O  
ATOM   2359  N   THR B 105      19.186 -41.734  64.674  1.00 59.46           N  
ATOM   2360  CA  THR B 105      18.749 -41.661  66.065  1.00 60.72           C  
ATOM   2361  C   THR B 105      18.158 -42.985  66.497  1.00 62.70           C  
ATOM   2362  O   THR B 105      17.205 -43.478  65.883  1.00 61.94           O  
ATOM   2363  CB  THR B 105      17.692 -40.572  66.254  1.00 60.07           C  
ATOM   2364  OG1 THR B 105      18.297 -39.295  66.045  1.00 62.01           O  
ATOM   2365  CG2 THR B 105      17.101 -40.617  67.642  1.00 59.13           C  
ATOM   2366  N   ARG B 106      18.728 -43.556  67.555  1.00 64.28           N  
ATOM   2367  CA  ARG B 106      18.255 -44.830  68.079  1.00 65.34           C  
ATOM   2368  C   ARG B 106      17.292 -44.598  69.214  1.00 64.85           C  
ATOM   2369  O   ARG B 106      17.645 -43.986  70.209  1.00 63.97           O  
ATOM   2370  CB  ARG B 106      19.425 -45.659  68.581  1.00 68.24           C  
ATOM   2371  CG  ARG B 106      20.258 -46.310  67.493  1.00 70.42           C  
ATOM   2372  CD  ARG B 106      21.451 -47.035  68.105  1.00 71.68           C  
ATOM   2373  NE  ARG B 106      22.366 -46.077  68.714  1.00 74.00           N  
ATOM   2374  CZ  ARG B 106      23.616 -46.346  69.075  1.00 75.01           C  
ATOM   2375  NH1 ARG B 106      24.114 -47.561  68.893  1.00 75.23           N  
ATOM   2376  NH2 ARG B 106      24.377 -45.387  69.591  1.00 75.72           N  
ATOM   2377  N   LEU B 107      16.080 -45.106  69.066  1.00 65.95           N  
ATOM   2378  CA  LEU B 107      15.063 -44.927  70.085  1.00 69.39           C  
ATOM   2379  C   LEU B 107      14.569 -46.228  70.684  1.00 71.34           C  
ATOM   2380  O   LEU B 107      14.198 -47.152  69.965  1.00 69.99           O  
ATOM   2381  CB  LEU B 107      13.862 -44.173  69.511  1.00 70.36           C  
ATOM   2382  CG  LEU B 107      12.644 -44.037  70.433  1.00 71.64           C  
ATOM   2383  CD1 LEU B 107      12.992 -43.085  71.576  1.00 71.82           C  
ATOM   2384  CD2 LEU B 107      11.433 -43.534  69.658  1.00 72.02           C  
ATOM   2385  N   SER B 108      14.546 -46.276  72.012  1.00 74.95           N  
ATOM   2386  CA  SER B 108      14.080 -47.450  72.724  1.00 77.91           C  
ATOM   2387  C   SER B 108      12.910 -47.114  73.638  1.00 79.14           C  
ATOM   2388  O   SER B 108      13.047 -46.366  74.612  1.00 79.06           O  
ATOM   2389  CB  SER B 108      15.228 -48.053  73.529  1.00 80.00           C  
ATOM   2390  OG  SER B 108      16.222 -48.583  72.666  1.00 83.64           O  
ATOM   2391  N   VAL B 109      11.754 -47.662  73.294  1.00 81.36           N  
ATOM   2392  CA  VAL B 109      10.532 -47.458  74.059  1.00 84.48           C  
ATOM   2393  C   VAL B 109      10.172 -48.785  74.735  1.00 86.70           C  
ATOM   2394  O   VAL B 109       9.486 -49.627  74.149  1.00 85.09           O  
ATOM   2395  CB  VAL B 109       9.360 -47.028  73.137  1.00 84.28           C  
ATOM   2396  CG1 VAL B 109       8.100 -46.797  73.949  1.00 83.76           C  
ATOM   2397  CG2 VAL B 109       9.736 -45.772  72.384  1.00 83.99           C  
ATOM   2398  N   LEU B 110      10.638 -48.953  75.972  1.00 89.39           N  
ATOM   2399  CA  LEU B 110      10.424 -50.162  76.777  1.00 91.57           C  
ATOM   2400  C   LEU B 110       9.071 -50.194  77.497  1.00 94.00           C  
ATOM   2401  O   LEU B 110       8.518 -49.146  77.835  1.00 94.34           O  
ATOM   2402  CB  LEU B 110      11.540 -50.263  77.817  1.00 90.63           C  
ATOM   2403  CG  LEU B 110      12.954 -50.109  77.256  1.00 89.91           C  
ATOM   2404  CD1 LEU B 110      13.992 -49.840  78.363  1.00 88.84           C  
ATOM   2405  CD2 LEU B 110      13.266 -51.372  76.483  1.00 89.39           C  
ATOM   2406  N   GLU B 111       8.561 -51.403  77.739  1.00 96.55           N  
ATOM   2407  CA  GLU B 111       7.287 -51.610  78.433  1.00 98.65           C  
ATOM   2408  C   GLU B 111       7.337 -51.043  79.853  1.00 98.92           C  
ATOM   2409  O   GLU B 111       6.307 -50.808  80.494  1.00 98.51           O  
ATOM   2410  CB  GLU B 111       6.972 -53.108  78.492  1.00100.61           C  
ATOM   2411  CG  GLU B 111       5.766 -53.491  79.349  1.00104.95           C  
ATOM   2412  CD  GLU B 111       4.464 -52.884  78.853  1.00107.66           C  
ATOM   2413  OE1 GLU B 111       4.295 -51.650  78.966  1.00110.02           O  
ATOM   2414  OE2 GLU B 111       3.608 -53.641  78.344  1.00109.08           O  
ATOM   2415  N   ASP B 112       8.551 -50.820  80.335  1.00 99.38           N  
ATOM   2416  CA  ASP B 112       8.758 -50.289  81.668  1.00 99.55           C  
ATOM   2417  C   ASP B 112      10.113 -49.592  81.762  1.00 99.03           C  
ATOM   2418  O   ASP B 112      10.287 -48.490  81.247  1.00 99.85           O  
ATOM   2419  CB  ASP B 112       8.657 -51.424  82.687  1.00101.13           C  
ATOM   2420  CG  ASP B 112       9.447 -52.646  82.272  1.00102.40           C  
ATOM   2421  OD1 ASP B 112       9.317 -53.085  81.105  1.00102.59           O  
ATOM   2422  OD2 ASP B 112      10.193 -53.179  83.117  1.00104.36           O  
ATOM   2423  N   LEU B 113      11.080 -50.233  82.402  1.00 97.33           N  
ATOM   2424  CA  LEU B 113      12.393 -49.632  82.545  1.00 95.27           C  
ATOM   2425  C   LEU B 113      13.289 -50.670  83.187  1.00 95.60           C  
ATOM   2426  O   LEU B 113      14.508 -50.577  83.125  1.00 95.65           O  
ATOM   2427  CB  LEU B 113      12.291 -48.406  83.444  1.00 93.31           C  
ATOM   2428  CG  LEU B 113      13.071 -47.148  83.076  1.00 92.90           C  
ATOM   2429  CD1 LEU B 113      14.554 -47.429  83.065  1.00 92.59           C  
ATOM   2430  CD2 LEU B 113      12.600 -46.645  81.727  1.00 92.17           C  
ATOM   2431  N   LYS B 114      12.657 -51.667  83.803  1.00 96.52           N  
ATOM   2432  CA  LYS B 114      13.348 -52.762  84.494  1.00 97.27           C  
ATOM   2433  C   LYS B 114      13.999 -53.715  83.493  1.00 97.82           C  
ATOM   2434  O   LYS B 114      13.690 -54.903  83.475  1.00 98.18           O  
ATOM   2435  CB  LYS B 114      12.350 -53.557  85.360  1.00 96.99           C  
ATOM   2436  CG  LYS B 114      11.471 -52.719  86.295  1.00 96.39           C  
ATOM   2437  CD  LYS B 114      10.373 -53.555  86.952  1.00 96.27           C  
ATOM   2438  CE  LYS B 114       9.463 -54.231  85.918  1.00 96.45           C  
ATOM   2439  NZ  LYS B 114       8.448 -55.161  86.519  1.00 95.29           N  
ATOM   2440  N   ASN B 115      14.891 -53.197  82.658  1.00 98.50           N  
ATOM   2441  CA  ASN B 115      15.566 -54.027  81.666  1.00 97.75           C  
ATOM   2442  C   ASN B 115      16.886 -53.410  81.235  1.00 96.64           C  
ATOM   2443  O   ASN B 115      17.728 -54.077  80.642  1.00 96.22           O  
ATOM   2444  CB  ASN B 115      14.680 -54.215  80.431  1.00 98.85           C  
ATOM   2445  CG  ASN B 115      13.833 -55.472  80.496  1.00100.56           C  
ATOM   2446  OD1 ASN B 115      12.633 -55.419  80.792  1.00100.95           O  
ATOM   2447  ND2 ASN B 115      14.458 -56.617  80.216  1.00101.28           N  
ATOM   2448  N   VAL B 116      17.060 -52.131  81.530  1.00 95.01           N  
ATOM   2449  CA  VAL B 116      18.273 -51.439  81.149  1.00 93.91           C  
ATOM   2450  C   VAL B 116      19.459 -51.911  81.972  1.00 93.22           C  
ATOM   2451  O   VAL B 116      19.422 -51.911  83.200  1.00 94.15           O  
ATOM   2452  CB  VAL B 116      18.109 -49.919  81.310  1.00 94.49           C  
ATOM   2453  CG1 VAL B 116      19.345 -49.198  80.785  1.00 94.25           C  
ATOM   2454  CG2 VAL B 116      16.853 -49.461  80.569  1.00 94.08           C  
ATOM   2455  N   PHE B 117      20.513 -52.312  81.276  1.00 92.07           N  
ATOM   2456  CA  PHE B 117      21.729 -52.792  81.910  1.00 91.69           C  
ATOM   2457  C   PHE B 117      22.946 -52.257  81.189  1.00 91.20           C  
ATOM   2458  O   PHE B 117      23.017 -52.305  79.971  1.00 92.46           O  
ATOM   2459  CB  PHE B 117      21.783 -54.312  81.852  1.00 91.42           C  
ATOM   2460  CG  PHE B 117      20.798 -54.994  82.742  1.00 90.96           C  
ATOM   2461  CD1 PHE B 117      21.043 -55.118  84.096  1.00 90.09           C  
ATOM   2462  CD2 PHE B 117      19.623 -55.522  82.220  1.00 91.10           C  
ATOM   2463  CE1 PHE B 117      20.131 -55.757  84.915  1.00 90.42           C  
ATOM   2464  CE2 PHE B 117      18.703 -56.165  83.035  1.00 90.17           C  
ATOM   2465  CZ  PHE B 117      18.957 -56.282  84.381  1.00 90.23           C  
ATOM   2466  N   PRO B 118      23.919 -51.729  81.925  1.00 91.30           N  
ATOM   2467  CA  PRO B 118      25.113 -51.216  81.261  1.00 92.10           C  
ATOM   2468  C   PRO B 118      25.935 -52.397  80.746  1.00 93.99           C  
ATOM   2469  O   PRO B 118      25.625 -53.543  81.031  1.00 93.47           O  
ATOM   2470  CB  PRO B 118      25.812 -50.436  82.364  1.00 91.25           C  
ATOM   2471  CG  PRO B 118      25.410 -51.174  83.588  1.00 92.12           C  
ATOM   2472  CD  PRO B 118      23.937 -51.403  83.351  1.00 91.10           C  
ATOM   2473  N   PRO B 119      26.999 -52.133  79.981  1.00 95.81           N  
ATOM   2474  CA  PRO B 119      27.834 -53.210  79.440  1.00 96.74           C  
ATOM   2475  C   PRO B 119      28.883 -53.750  80.404  1.00 97.00           C  
ATOM   2476  O   PRO B 119      29.401 -53.022  81.247  1.00 97.16           O  
ATOM   2477  CB  PRO B 119      28.470 -52.552  78.228  1.00 97.48           C  
ATOM   2478  CG  PRO B 119      28.759 -51.177  78.750  1.00 98.14           C  
ATOM   2479  CD  PRO B 119      27.470 -50.820  79.505  1.00 97.07           C  
ATOM   2480  N   GLU B 120      29.202 -55.029  80.256  1.00 96.77           N  
ATOM   2481  CA  GLU B 120      30.205 -55.669  81.092  1.00 96.70           C  
ATOM   2482  C   GLU B 120      31.402 -55.953  80.198  1.00 95.83           C  
ATOM   2483  O   GLU B 120      31.510 -57.025  79.615  1.00 95.17           O  
ATOM   2484  CB  GLU B 120      29.664 -56.979  81.649  1.00 97.65           C  
ATOM   2485  CG  GLU B 120      30.409 -57.481  82.857  1.00100.40           C  
ATOM   2486  CD  GLU B 120      29.564 -57.413  84.107  1.00102.13           C  
ATOM   2487  OE1 GLU B 120      30.088 -57.699  85.204  1.00103.62           O  
ATOM   2488  OE2 GLU B 120      28.367 -57.078  83.991  1.00103.02           O  
ATOM   2489  N   VAL B 121      32.301 -54.988  80.092  1.00 94.75           N  
ATOM   2490  CA  VAL B 121      33.468 -55.141  79.243  1.00 94.95           C  
ATOM   2491  C   VAL B 121      34.610 -55.908  79.902  1.00 95.14           C  
ATOM   2492  O   VAL B 121      34.726 -55.933  81.121  1.00 95.20           O  
ATOM   2493  CB  VAL B 121      33.985 -53.768  78.825  1.00 94.63           C  
ATOM   2494  CG1 VAL B 121      34.944 -53.895  77.654  1.00 94.86           C  
ATOM   2495  CG2 VAL B 121      32.813 -52.882  78.487  1.00 94.87           C  
ATOM   2496  N   ALA B 122      35.459 -56.526  79.087  1.00 95.20           N  
ATOM   2497  CA  ALA B 122      36.602 -57.276  79.592  1.00 95.03           C  
ATOM   2498  C   ALA B 122      37.554 -57.603  78.443  1.00 94.93           C  
ATOM   2499  O   ALA B 122      37.155 -58.217  77.456  1.00 94.69           O  
ATOM   2500  CB  ALA B 122      36.127 -58.556  80.261  1.00 94.13           C  
ATOM   2501  N   VAL B 123      38.811 -57.186  78.563  1.00 95.40           N  
ATOM   2502  CA  VAL B 123      39.807 -57.453  77.521  1.00 95.44           C  
ATOM   2503  C   VAL B 123      40.460 -58.830  77.717  1.00 96.75           C  
ATOM   2504  O   VAL B 123      40.879 -59.171  78.825  1.00 97.95           O  
ATOM   2505  CB  VAL B 123      40.926 -56.388  77.531  1.00 94.71           C  
ATOM   2506  CG1 VAL B 123      41.886 -56.645  76.387  1.00 92.90           C  
ATOM   2507  CG2 VAL B 123      40.331 -54.994  77.439  1.00 93.16           C  
ATOM   2508  N   PHE B 124      40.538 -59.613  76.641  1.00 97.12           N  
ATOM   2509  CA  PHE B 124      41.146 -60.945  76.681  1.00 97.65           C  
ATOM   2510  C   PHE B 124      42.523 -60.939  76.016  1.00 99.31           C  
ATOM   2511  O   PHE B 124      42.632 -60.714  74.814  1.00 99.29           O  
ATOM   2512  CB  PHE B 124      40.249 -61.977  75.979  1.00 95.68           C  
ATOM   2513  CG  PHE B 124      38.973 -62.269  76.715  1.00 95.27           C  
ATOM   2514  CD1 PHE B 124      37.982 -61.301  76.817  1.00 95.17           C  
ATOM   2515  CD2 PHE B 124      38.779 -63.494  77.352  1.00 95.21           C  
ATOM   2516  CE1 PHE B 124      36.819 -61.543  77.547  1.00 94.97           C  
ATOM   2517  CE2 PHE B 124      37.616 -63.749  78.088  1.00 94.45           C  
ATOM   2518  CZ  PHE B 124      36.637 -62.771  78.185  1.00 94.59           C  
ATOM   2519  N   GLU B 125      43.567 -61.205  76.802  1.00101.73           N  
ATOM   2520  CA  GLU B 125      44.948 -61.221  76.315  1.00103.18           C  
ATOM   2521  C   GLU B 125      45.255 -62.379  75.362  1.00104.43           C  
ATOM   2522  O   GLU B 125      44.799 -63.507  75.560  1.00104.45           O  
ATOM   2523  CB  GLU B 125      45.911 -61.251  77.506  1.00103.31           C  
ATOM   2524  CG  GLU B 125      45.709 -60.092  78.473  1.00104.98           C  
ATOM   2525  CD  GLU B 125      46.749 -60.043  79.577  1.00105.46           C  
ATOM   2526  OE1 GLU B 125      47.955 -60.026  79.253  1.00105.13           O  
ATOM   2527  OE2 GLU B 125      46.361 -60.011  80.767  1.00106.31           O  
ATOM   2528  N   PRO B 126      46.055 -62.108  74.318  1.00105.92           N  
ATOM   2529  CA  PRO B 126      46.448 -63.091  73.304  1.00108.09           C  
ATOM   2530  C   PRO B 126      47.241 -64.273  73.842  1.00111.02           C  
ATOM   2531  O   PRO B 126      47.901 -64.169  74.876  1.00112.00           O  
ATOM   2532  CB  PRO B 126      47.256 -62.254  72.320  1.00107.09           C  
ATOM   2533  CG  PRO B 126      47.884 -61.226  73.201  1.00105.63           C  
ATOM   2534  CD  PRO B 126      46.749 -60.826  74.095  1.00105.47           C  
ATOM   2535  N   SER B 127      47.173 -65.395  73.126  1.00114.10           N  
ATOM   2536  CA  SER B 127      47.882 -66.615  73.514  1.00116.64           C  
ATOM   2537  C   SER B 127      49.224 -66.703  72.797  1.00118.73           C  
ATOM   2538  O   SER B 127      49.355 -66.288  71.643  1.00118.93           O  
ATOM   2539  CB  SER B 127      47.049 -67.866  73.179  1.00116.28           C  
ATOM   2540  OG  SER B 127      47.070 -68.163  71.789  1.00114.44           O  
ATOM   2541  N   GLU B 128      50.218 -67.249  73.488  1.00121.15           N  
ATOM   2542  CA  GLU B 128      51.548 -67.407  72.918  1.00123.38           C  
ATOM   2543  C   GLU B 128      51.468 -68.413  71.763  1.00124.03           C  
ATOM   2544  O   GLU B 128      52.366 -68.479  70.926  1.00124.58           O  
ATOM   2545  CB  GLU B 128      52.527 -67.906  73.989  1.00124.38           C  
ATOM   2546  CG  GLU B 128      52.467 -67.148  75.323  1.00125.83           C  
ATOM   2547  CD  GLU B 128      52.764 -65.664  75.187  1.00126.65           C  
ATOM   2548  OE1 GLU B 128      53.864 -65.310  74.705  1.00127.36           O  
ATOM   2549  OE2 GLU B 128      51.896 -64.850  75.567  1.00126.58           O  
ATOM   2550  N   ALA B 129      50.382 -69.186  71.727  1.00124.24           N  
ATOM   2551  CA  ALA B 129      50.163 -70.189  70.689  1.00124.15           C  
ATOM   2552  C   ALA B 129      50.083 -69.521  69.326  1.00124.77           C  
ATOM   2553  O   ALA B 129      50.455 -70.107  68.309  1.00124.49           O  
ATOM   2554  CB  ALA B 129      48.881 -70.958  70.970  1.00123.08           C  
ATOM   2555  N   GLU B 130      49.593 -68.287  69.316  1.00125.74           N  
ATOM   2556  CA  GLU B 130      49.460 -67.523  68.084  1.00126.83           C  
ATOM   2557  C   GLU B 130      50.628 -66.560  67.911  1.00126.79           C  
ATOM   2558  O   GLU B 130      51.203 -66.467  66.828  1.00127.80           O  
ATOM   2559  CB  GLU B 130      48.147 -66.729  68.087  1.00128.01           C  
ATOM   2560  CG  GLU B 130      47.958 -65.826  66.859  1.00129.10           C  
ATOM   2561  CD  GLU B 130      46.778 -64.867  66.989  1.00129.46           C  
ATOM   2562  OE1 GLU B 130      46.828 -63.965  67.858  1.00129.59           O  
ATOM   2563  OE2 GLU B 130      45.804 -65.013  66.218  1.00129.45           O  
ATOM   2564  N   ILE B 131      50.974 -65.847  68.981  1.00126.05           N  
ATOM   2565  CA  ILE B 131      52.067 -64.873  68.949  1.00125.71           C  
ATOM   2566  C   ILE B 131      53.337 -65.438  68.314  1.00126.03           C  
ATOM   2567  O   ILE B 131      54.178 -64.691  67.812  1.00126.18           O  
ATOM   2568  CB  ILE B 131      52.411 -64.365  70.374  1.00124.83           C  
ATOM   2569  CG1 ILE B 131      51.169 -63.765  71.030  1.00123.89           C  
ATOM   2570  CG2 ILE B 131      53.506 -63.308  70.307  1.00124.05           C  
ATOM   2571  CD1 ILE B 131      51.397 -63.292  72.444  1.00123.30           C  
ATOM   2572  N   SER B 132      53.466 -66.759  68.332  1.00126.35           N  
ATOM   2573  CA  SER B 132      54.638 -67.416  67.771  1.00126.18           C  
ATOM   2574  C   SER B 132      54.328 -68.137  66.465  1.00126.17           C  
ATOM   2575  O   SER B 132      55.131 -68.105  65.529  1.00125.70           O  
ATOM   2576  CB  SER B 132      55.199 -68.408  68.786  1.00126.34           C  
ATOM   2577  OG  SER B 132      54.192 -69.313  69.195  1.00126.58           O  
ATOM   2578  N   HIS B 133      53.161 -68.781  66.407  1.00125.96           N  
ATOM   2579  CA  HIS B 133      52.731 -69.527  65.220  1.00126.15           C  
ATOM   2580  C   HIS B 133      52.464 -68.621  64.013  1.00126.98           C  
ATOM   2581  O   HIS B 133      52.612 -69.046  62.863  1.00127.34           O  
ATOM   2582  CB  HIS B 133      51.479 -70.355  65.547  1.00124.78           C  
ATOM   2583  CG  HIS B 133      50.966 -71.167  64.395  1.00123.14           C  
ATOM   2584  ND1 HIS B 133      50.376 -70.600  63.287  1.00122.41           N  
ATOM   2585  CD2 HIS B 133      50.950 -72.504  64.183  1.00122.93           C  
ATOM   2586  CE1 HIS B 133      50.016 -71.551  62.443  1.00121.80           C  
ATOM   2587  NE2 HIS B 133      50.353 -72.716  62.964  1.00121.83           N  
ATOM   2588  N   THR B 134      52.082 -67.373  64.279  1.00128.13           N  
ATOM   2589  CA  THR B 134      51.787 -66.409  63.216  1.00128.65           C  
ATOM   2590  C   THR B 134      52.534 -65.076  63.377  1.00128.39           C  
ATOM   2591  O   THR B 134      52.521 -64.238  62.476  1.00127.82           O  
ATOM   2592  CB  THR B 134      50.254 -66.111  63.135  1.00129.62           C  
ATOM   2593  OG1 THR B 134      49.788 -65.593  64.390  1.00130.00           O  
ATOM   2594  CG2 THR B 134      49.473 -67.378  62.792  1.00129.72           C  
ATOM   2595  N   GLN B 135      53.183 -64.888  64.522  1.00128.15           N  
ATOM   2596  CA  GLN B 135      53.928 -63.661  64.796  1.00127.89           C  
ATOM   2597  C   GLN B 135      52.989 -62.463  64.834  1.00126.81           C  
ATOM   2598  O   GLN B 135      53.394 -61.329  64.572  1.00126.72           O  
ATOM   2599  CB  GLN B 135      55.010 -63.443  63.733  1.00129.12           C  
ATOM   2600  CG  GLN B 135      56.097 -64.524  63.702  1.00131.09           C  
ATOM   2601  CD  GLN B 135      56.873 -64.617  65.005  1.00131.77           C  
ATOM   2602  OE1 GLN B 135      57.395 -63.619  65.499  1.00131.33           O  
ATOM   2603  NE2 GLN B 135      56.956 -65.822  65.565  1.00132.49           N  
ATOM   2604  N   LYS B 136      51.733 -62.726  65.176  1.00125.32           N  
ATOM   2605  CA  LYS B 136      50.720 -61.683  65.252  1.00123.89           C  
ATOM   2606  C   LYS B 136      49.868 -61.828  66.507  1.00121.67           C  
ATOM   2607  O   LYS B 136      49.183 -62.832  66.693  1.00121.61           O  
ATOM   2608  CB  LYS B 136      49.824 -61.736  64.011  1.00125.38           C  
ATOM   2609  CG  LYS B 136      50.503 -61.284  62.716  1.00126.53           C  
ATOM   2610  CD  LYS B 136      49.743 -61.765  61.471  1.00127.18           C  
ATOM   2611  CE  LYS B 136      49.851 -63.289  61.310  1.00127.42           C  
ATOM   2612  NZ  LYS B 136      49.164 -63.850  60.107  1.00127.27           N  
ATOM   2613  N   ALA B 137      49.917 -60.811  67.361  1.00118.65           N  
ATOM   2614  CA  ALA B 137      49.157 -60.797  68.604  1.00115.51           C  
ATOM   2615  C   ALA B 137      47.767 -60.240  68.341  1.00113.38           C  
ATOM   2616  O   ALA B 137      47.622 -59.263  67.607  1.00114.02           O  
ATOM   2617  CB  ALA B 137      49.873 -59.937  69.640  1.00115.55           C  
ATOM   2618  N   THR B 138      46.750 -60.850  68.947  1.00109.88           N  
ATOM   2619  CA  THR B 138      45.371 -60.407  68.760  1.00106.03           C  
ATOM   2620  C   THR B 138      44.615 -60.276  70.075  1.00103.34           C  
ATOM   2621  O   THR B 138      44.323 -61.278  70.712  1.00104.15           O  
ATOM   2622  CB  THR B 138      44.583 -61.401  67.871  1.00105.91           C  
ATOM   2623  OG1 THR B 138      45.260 -61.582  66.620  1.00106.93           O  
ATOM   2624  CG2 THR B 138      43.183 -60.879  67.608  1.00106.20           C  
ATOM   2625  N   LEU B 139      44.297 -59.055  70.492  1.00 99.72           N  
ATOM   2626  CA  LEU B 139      43.534 -58.876  71.726  1.00 96.47           C  
ATOM   2627  C   LEU B 139      42.052 -58.885  71.373  1.00 94.87           C  
ATOM   2628  O   LEU B 139      41.652 -58.287  70.377  1.00 95.47           O  
ATOM   2629  CB  LEU B 139      43.859 -57.549  72.402  1.00 95.48           C  
ATOM   2630  CG  LEU B 139      45.270 -57.304  72.890  1.00 93.80           C  
ATOM   2631  CD1 LEU B 139      46.220 -57.154  71.710  1.00 93.42           C  
ATOM   2632  CD2 LEU B 139      45.263 -56.046  73.733  1.00 92.89           C  
ATOM   2633  N   VAL B 140      41.249 -59.558  72.192  1.00 92.26           N  
ATOM   2634  CA  VAL B 140      39.811 -59.647  71.974  1.00 89.78           C  
ATOM   2635  C   VAL B 140      39.043 -58.968  73.100  1.00 89.92           C  
ATOM   2636  O   VAL B 140      39.331 -59.185  74.266  1.00 89.49           O  
ATOM   2637  CB  VAL B 140      39.356 -61.119  71.874  1.00 88.20           C  
ATOM   2638  CG1 VAL B 140      37.846 -61.207  71.870  1.00 86.57           C  
ATOM   2639  CG2 VAL B 140      39.925 -61.750  70.609  1.00 87.28           C  
ATOM   2640  N   CYS B 141      38.067 -58.138  72.751  1.00 90.45           N  
ATOM   2641  CA  CYS B 141      37.264 -57.454  73.756  1.00 90.55           C  
ATOM   2642  C   CYS B 141      35.862 -58.057  73.754  1.00 89.81           C  
ATOM   2643  O   CYS B 141      35.471 -58.733  72.802  1.00 89.84           O  
ATOM   2644  CB  CYS B 141      37.194 -55.962  73.455  1.00 92.20           C  
ATOM   2645  SG  CYS B 141      36.464 -54.978  74.788  1.00 94.64           S  
ATOM   2646  N   LEU B 142      35.104 -57.812  74.818  1.00 89.17           N  
ATOM   2647  CA  LEU B 142      33.754 -58.354  74.923  1.00 88.40           C  
ATOM   2648  C   LEU B 142      32.916 -57.504  75.850  1.00 88.60           C  
ATOM   2649  O   LEU B 142      33.305 -57.259  76.997  1.00 89.17           O  
ATOM   2650  CB  LEU B 142      33.801 -59.772  75.473  1.00 87.27           C  
ATOM   2651  CG  LEU B 142      33.097 -60.859  74.678  1.00 86.56           C  
ATOM   2652  CD1 LEU B 142      34.133 -61.780  74.067  1.00 86.35           C  
ATOM   2653  CD2 LEU B 142      32.180 -61.648  75.585  1.00 85.69           C  
ATOM   2654  N   ALA B 143      31.767 -57.059  75.349  1.00 88.16           N  
ATOM   2655  CA  ALA B 143      30.852 -56.238  76.129  1.00 87.93           C  
ATOM   2656  C   ALA B 143      29.602 -57.061  76.266  1.00 88.12           C  
ATOM   2657  O   ALA B 143      28.998 -57.418  75.275  1.00 87.57           O  
ATOM   2658  CB  ALA B 143      30.556 -54.963  75.399  1.00 87.71           C  
ATOM   2659  N   THR B 144      29.205 -57.374  77.487  1.00 89.33           N  
ATOM   2660  CA  THR B 144      28.028 -58.203  77.651  1.00 91.16           C  
ATOM   2661  C   THR B 144      27.085 -57.696  78.705  1.00 92.88           C  
ATOM   2662  O   THR B 144      27.485 -56.958  79.602  1.00 93.86           O  
ATOM   2663  CB  THR B 144      28.421 -59.614  78.032  1.00 91.14           C  
ATOM   2664  OG1 THR B 144      29.305 -59.552  79.152  1.00 91.45           O  
ATOM   2665  CG2 THR B 144      29.121 -60.300  76.882  1.00 91.66           C  
ATOM   2666  N   GLY B 145      25.825 -58.100  78.585  1.00 94.58           N  
ATOM   2667  CA  GLY B 145      24.818 -57.702  79.551  1.00 96.47           C  
ATOM   2668  C   GLY B 145      23.979 -56.489  79.192  1.00 97.52           C  
ATOM   2669  O   GLY B 145      22.850 -56.370  79.663  1.00 97.62           O  
ATOM   2670  N   PHE B 146      24.513 -55.597  78.360  1.00 98.22           N  
ATOM   2671  CA  PHE B 146      23.794 -54.387  77.987  1.00 97.24           C  
ATOM   2672  C   PHE B 146      22.451 -54.590  77.296  1.00 97.34           C  
ATOM   2673  O   PHE B 146      22.210 -55.596  76.624  1.00 97.02           O  
ATOM   2674  CB  PHE B 146      24.668 -53.496  77.114  1.00 97.82           C  
ATOM   2675  CG  PHE B 146      25.088 -54.132  75.820  1.00 98.64           C  
ATOM   2676  CD1 PHE B 146      26.171 -54.996  75.774  1.00 98.63           C  
ATOM   2677  CD2 PHE B 146      24.404 -53.858  74.642  1.00 98.57           C  
ATOM   2678  CE1 PHE B 146      26.566 -55.567  74.580  1.00 98.27           C  
ATOM   2679  CE2 PHE B 146      24.795 -54.430  73.442  1.00 98.25           C  
ATOM   2680  CZ  PHE B 146      25.874 -55.282  73.413  1.00 98.47           C  
ATOM   2681  N   TYR B 147      21.582 -53.604  77.483  1.00 97.56           N  
ATOM   2682  CA  TYR B 147      20.249 -53.584  76.904  1.00 98.02           C  
ATOM   2683  C   TYR B 147      19.698 -52.206  77.177  1.00 98.57           C  
ATOM   2684  O   TYR B 147      19.644 -51.785  78.321  1.00 99.44           O  
ATOM   2685  CB  TYR B 147      19.345 -54.592  77.570  1.00 98.76           C  
ATOM   2686  CG  TYR B 147      18.002 -54.657  76.906  1.00 99.83           C  
ATOM   2687  CD1 TYR B 147      17.800 -55.474  75.800  1.00100.62           C  
ATOM   2688  CD2 TYR B 147      16.941 -53.877  77.356  1.00100.00           C  
ATOM   2689  CE1 TYR B 147      16.572 -55.522  75.152  1.00101.22           C  
ATOM   2690  CE2 TYR B 147      15.703 -53.914  76.714  1.00100.82           C  
ATOM   2691  CZ  TYR B 147      15.526 -54.743  75.611  1.00101.24           C  
ATOM   2692  OH  TYR B 147      14.309 -54.815  74.971  1.00100.96           O  
ATOM   2693  N   PRO B 148      19.260 -51.487  76.135  1.00 98.64           N  
ATOM   2694  CA  PRO B 148      19.243 -51.823  74.704  1.00 97.63           C  
ATOM   2695  C   PRO B 148      20.603 -51.823  73.993  1.00 96.73           C  
ATOM   2696  O   PRO B 148      21.601 -51.378  74.546  1.00 95.53           O  
ATOM   2697  CB  PRO B 148      18.306 -50.771  74.136  1.00 98.51           C  
ATOM   2698  CG  PRO B 148      18.642 -49.581  74.969  1.00 99.06           C  
ATOM   2699  CD  PRO B 148      18.629 -50.177  76.356  1.00 99.07           C  
ATOM   2700  N   ASP B 149      20.624 -52.300  72.754  1.00 95.57           N  
ATOM   2701  CA  ASP B 149      21.856 -52.383  71.979  1.00 94.84           C  
ATOM   2702  C   ASP B 149      22.494 -51.076  71.517  1.00 94.22           C  
ATOM   2703  O   ASP B 149      23.143 -51.037  70.472  1.00 93.20           O  
ATOM   2704  CB  ASP B 149      21.633 -53.289  70.775  1.00 95.60           C  
ATOM   2705  CG  ASP B 149      20.313 -53.032  70.106  1.00 96.30           C  
ATOM   2706  OD1 ASP B 149      19.294 -53.042  70.816  1.00 96.33           O  
ATOM   2707  OD2 ASP B 149      20.285 -52.826  68.879  1.00 97.54           O  
ATOM   2708  N   HIS B 150      22.342 -50.015  72.301  1.00 93.89           N  
ATOM   2709  CA  HIS B 150      22.937 -48.732  71.946  1.00 93.26           C  
ATOM   2710  C   HIS B 150      24.363 -48.661  72.474  1.00 92.69           C  
ATOM   2711  O   HIS B 150      24.612 -48.072  73.520  1.00 92.58           O  
ATOM   2712  CB  HIS B 150      22.127 -47.569  72.540  1.00 93.38           C  
ATOM   2713  CG  HIS B 150      20.677 -47.565  72.154  1.00 92.58           C  
ATOM   2714  ND1 HIS B 150      19.803 -46.585  72.574  1.00 91.96           N  
ATOM   2715  CD2 HIS B 150      19.940 -48.441  71.429  1.00 91.12           C  
ATOM   2716  CE1 HIS B 150      18.591 -46.861  72.129  1.00 90.99           C  
ATOM   2717  NE2 HIS B 150      18.647 -47.982  71.431  1.00 89.79           N  
ATOM   2718  N   VAL B 151      25.298 -49.253  71.745  1.00 92.78           N  
ATOM   2719  CA  VAL B 151      26.697 -49.252  72.164  1.00 93.42           C  
ATOM   2720  C   VAL B 151      27.668 -48.809  71.072  1.00 93.56           C  
ATOM   2721  O   VAL B 151      27.342 -48.825  69.889  1.00 92.62           O  
ATOM   2722  CB  VAL B 151      27.123 -50.649  72.623  1.00 93.65           C  
ATOM   2723  CG1 VAL B 151      26.621 -50.923  74.026  1.00 93.40           C  
ATOM   2724  CG2 VAL B 151      26.568 -51.682  71.663  1.00 94.41           C  
ATOM   2725  N   GLU B 152      28.872 -48.433  71.489  1.00 94.64           N  
ATOM   2726  CA  GLU B 152      29.915 -47.996  70.570  1.00 96.96           C  
ATOM   2727  C   GLU B 152      31.314 -48.335  71.092  1.00 98.19           C  
ATOM   2728  O   GLU B 152      31.875 -47.613  71.924  1.00 97.37           O  
ATOM   2729  CB  GLU B 152      29.790 -46.501  70.327  1.00 97.67           C  
ATOM   2730  CG  GLU B 152      28.781 -46.160  69.254  1.00100.10           C  
ATOM   2731  CD  GLU B 152      28.318 -44.716  69.325  1.00101.91           C  
ATOM   2732  OE1 GLU B 152      29.164 -43.847  69.640  1.00103.41           O  
ATOM   2733  OE2 GLU B 152      27.117 -44.449  69.060  1.00101.40           O  
ATOM   2734  N   LEU B 153      31.868 -49.436  70.578  1.00 99.74           N  
ATOM   2735  CA  LEU B 153      33.185 -49.941  70.977  1.00101.32           C  
ATOM   2736  C   LEU B 153      34.359 -49.291  70.251  1.00102.81           C  
ATOM   2737  O   LEU B 153      34.399 -49.234  69.027  1.00101.98           O  
ATOM   2738  CB  LEU B 153      33.231 -51.464  70.791  1.00100.43           C  
ATOM   2739  CG  LEU B 153      34.414 -52.232  71.394  1.00100.05           C  
ATOM   2740  CD1 LEU B 153      34.035 -53.695  71.606  1.00 99.41           C  
ATOM   2741  CD2 LEU B 153      35.626 -52.103  70.493  1.00 99.80           C  
ATOM   2742  N   SER B 154      35.330 -48.829  71.030  1.00105.83           N  
ATOM   2743  CA  SER B 154      36.502 -48.159  70.490  1.00108.50           C  
ATOM   2744  C   SER B 154      37.780 -48.634  71.159  1.00110.89           C  
ATOM   2745  O   SER B 154      37.793 -48.909  72.356  1.00109.62           O  
ATOM   2746  CB  SER B 154      36.348 -46.661  70.697  1.00108.22           C  
ATOM   2747  OG  SER B 154      35.963 -46.391  72.037  1.00107.99           O  
ATOM   2748  N   TRP B 155      38.855 -48.719  70.384  1.00114.35           N  
ATOM   2749  CA  TRP B 155      40.134 -49.166  70.921  1.00118.92           C  
ATOM   2750  C   TRP B 155      41.128 -48.043  71.151  1.00121.41           C  
ATOM   2751  O   TRP B 155      41.585 -47.406  70.208  1.00121.84           O  
ATOM   2752  CB  TRP B 155      40.773 -50.205  70.002  1.00120.07           C  
ATOM   2753  CG  TRP B 155      40.104 -51.535  70.061  1.00121.81           C  
ATOM   2754  CD1 TRP B 155      39.035 -51.944  69.328  1.00122.23           C  
ATOM   2755  CD2 TRP B 155      40.446 -52.630  70.923  1.00122.20           C  
ATOM   2756  NE1 TRP B 155      38.687 -53.228  69.673  1.00122.56           N  
ATOM   2757  CE2 TRP B 155      39.536 -53.673  70.651  1.00122.20           C  
ATOM   2758  CE3 TRP B 155      41.432 -52.830  71.899  1.00121.76           C  
ATOM   2759  CZ2 TRP B 155      39.583 -54.901  71.318  1.00121.88           C  
ATOM   2760  CZ3 TRP B 155      41.478 -54.052  72.563  1.00121.32           C  
ATOM   2761  CH2 TRP B 155      40.558 -55.071  72.268  1.00121.45           C  
ATOM   2762  N   TRP B 156      41.481 -47.828  72.412  1.00124.42           N  
ATOM   2763  CA  TRP B 156      42.424 -46.785  72.776  1.00127.17           C  
ATOM   2764  C   TRP B 156      43.794 -47.344  73.135  1.00127.95           C  
ATOM   2765  O   TRP B 156      43.991 -47.883  74.229  1.00127.68           O  
ATOM   2766  CB  TRP B 156      41.889 -45.987  73.959  1.00129.63           C  
ATOM   2767  CG  TRP B 156      40.546 -45.400  73.721  1.00132.47           C  
ATOM   2768  CD1 TRP B 156      39.351 -46.048  73.764  1.00133.51           C  
ATOM   2769  CD2 TRP B 156      40.254 -44.036  73.407  1.00133.71           C  
ATOM   2770  NE1 TRP B 156      38.328 -45.173  73.500  1.00134.33           N  
ATOM   2771  CE2 TRP B 156      38.856 -43.928  73.278  1.00134.38           C  
ATOM   2772  CE3 TRP B 156      41.040 -42.891  73.225  1.00134.38           C  
ATOM   2773  CZ2 TRP B 156      38.222 -42.720  72.972  1.00134.91           C  
ATOM   2774  CZ3 TRP B 156      40.411 -41.691  72.922  1.00134.86           C  
ATOM   2775  CH2 TRP B 156      39.015 -41.615  72.800  1.00135.02           C  
ATOM   2776  N   VAL B 157      44.739 -47.201  72.212  1.00129.26           N  
ATOM   2777  CA  VAL B 157      46.100 -47.683  72.419  1.00131.02           C  
ATOM   2778  C   VAL B 157      46.997 -46.575  72.965  1.00131.74           C  
ATOM   2779  O   VAL B 157      47.252 -45.576  72.290  1.00131.85           O  
ATOM   2780  CB  VAL B 157      46.714 -48.211  71.103  1.00131.40           C  
ATOM   2781  CG1 VAL B 157      48.148 -48.675  71.337  1.00131.31           C  
ATOM   2782  CG2 VAL B 157      45.873 -49.347  70.567  1.00131.56           C  
ATOM   2783  N   ASN B 158      47.472 -46.765  74.192  1.00132.60           N  
ATOM   2784  CA  ASN B 158      48.342 -45.792  74.841  1.00132.97           C  
ATOM   2785  C   ASN B 158      47.635 -44.455  74.998  1.00132.65           C  
ATOM   2786  O   ASN B 158      48.276 -43.408  75.055  1.00133.21           O  
ATOM   2787  CB  ASN B 158      49.626 -45.611  74.026  1.00133.77           C  
ATOM   2788  CG  ASN B 158      50.524 -46.833  74.075  1.00133.90           C  
ATOM   2789  OD1 ASN B 158      51.005 -47.220  75.146  1.00133.92           O  
ATOM   2790  ND2 ASN B 158      50.755 -47.450  72.916  1.00133.52           N  
ATOM   2791  N   GLY B 159      46.308 -44.499  75.069  1.00132.03           N  
ATOM   2792  CA  GLY B 159      45.535 -43.281  75.220  1.00130.10           C  
ATOM   2793  C   GLY B 159      44.952 -42.765  73.917  1.00129.20           C  
ATOM   2794  O   GLY B 159      44.012 -41.971  73.925  1.00128.67           O  
ATOM   2795  N   LYS B 160      45.502 -43.218  72.795  1.00128.19           N  
ATOM   2796  CA  LYS B 160      45.030 -42.783  71.484  1.00127.48           C  
ATOM   2797  C   LYS B 160      44.248 -43.881  70.764  1.00126.97           C  
ATOM   2798  O   LYS B 160      44.787 -44.952  70.482  1.00127.25           O  
ATOM   2799  CB  LYS B 160      46.219 -42.341  70.621  1.00127.81           C  
ATOM   2800  CG  LYS B 160      45.851 -41.985  69.194  1.00128.10           C  
ATOM   2801  CD  LYS B 160      46.544 -42.914  68.206  1.00128.41           C  
ATOM   2802  CE  LYS B 160      45.992 -42.738  66.793  1.00128.75           C  
ATOM   2803  NZ  LYS B 160      46.111 -41.334  66.292  1.00128.51           N  
ATOM   2804  N   GLU B 161      42.977 -43.608  70.471  1.00125.62           N  
ATOM   2805  CA  GLU B 161      42.119 -44.565  69.769  1.00123.65           C  
ATOM   2806  C   GLU B 161      42.668 -44.877  68.375  1.00122.05           C  
ATOM   2807  O   GLU B 161      43.067 -43.977  67.643  1.00121.96           O  
ATOM   2808  CB  GLU B 161      40.693 -44.010  69.643  1.00123.75           C  
ATOM   2809  CG  GLU B 161      39.795 -44.795  68.678  1.00123.69           C  
ATOM   2810  CD  GLU B 161      38.410 -44.177  68.501  1.00123.01           C  
ATOM   2811  OE1 GLU B 161      38.323 -42.952  68.277  1.00121.98           O  
ATOM   2812  OE2 GLU B 161      37.410 -44.922  68.570  1.00122.59           O  
ATOM   2813  N   VAL B 162      42.684 -46.150  68.008  1.00119.74           N  
ATOM   2814  CA  VAL B 162      43.187 -46.539  66.702  1.00117.84           C  
ATOM   2815  C   VAL B 162      42.184 -47.431  65.994  1.00116.61           C  
ATOM   2816  O   VAL B 162      41.441 -48.159  66.647  1.00116.71           O  
ATOM   2817  CB  VAL B 162      44.499 -47.307  66.823  1.00117.58           C  
ATOM   2818  CG1 VAL B 162      45.579 -46.401  67.387  1.00117.60           C  
ATOM   2819  CG2 VAL B 162      44.289 -48.512  67.715  1.00117.60           C  
ATOM   2820  N   HIS B 163      42.168 -47.365  64.663  1.00114.96           N  
ATOM   2821  CA  HIS B 163      41.276 -48.184  63.845  1.00113.03           C  
ATOM   2822  C   HIS B 163      42.094 -49.126  62.974  1.00111.74           C  
ATOM   2823  O   HIS B 163      41.560 -50.005  62.303  1.00111.15           O  
ATOM   2824  CB  HIS B 163      40.392 -47.307  62.956  1.00112.94           C  
ATOM   2825  CG  HIS B 163      39.226 -46.705  63.672  1.00112.92           C  
ATOM   2826  ND1 HIS B 163      39.363 -45.702  64.606  1.00112.96           N  
ATOM   2827  CD2 HIS B 163      37.904 -46.995  63.620  1.00113.20           C  
ATOM   2828  CE1 HIS B 163      38.175 -45.401  65.101  1.00113.38           C  
ATOM   2829  NE2 HIS B 163      37.273 -46.172  64.520  1.00113.34           N  
ATOM   2830  N   SER B 164      43.403 -48.922  62.992  1.00111.11           N  
ATOM   2831  CA  SER B 164      44.323 -49.743  62.229  1.00110.35           C  
ATOM   2832  C   SER B 164      44.408 -51.142  62.843  1.00108.80           C  
ATOM   2833  O   SER B 164      44.969 -51.328  63.928  1.00108.70           O  
ATOM   2834  CB  SER B 164      45.700 -49.068  62.213  1.00111.61           C  
ATOM   2835  OG  SER B 164      45.989 -48.452  63.462  1.00111.28           O  
ATOM   2836  N   GLY B 165      43.838 -52.119  62.142  1.00106.85           N  
ATOM   2837  CA  GLY B 165      43.836 -53.487  62.629  1.00103.97           C  
ATOM   2838  C   GLY B 165      42.741 -53.745  63.655  1.00101.03           C  
ATOM   2839  O   GLY B 165      43.003 -54.271  64.733  1.00101.54           O  
ATOM   2840  N   VAL B 166      41.508 -53.383  63.325  1.00 98.27           N  
ATOM   2841  CA  VAL B 166      40.401 -53.583  64.245  1.00 95.45           C  
ATOM   2842  C   VAL B 166      39.213 -54.238  63.556  1.00 94.39           C  
ATOM   2843  O   VAL B 166      39.057 -54.145  62.343  1.00 93.76           O  
ATOM   2844  CB  VAL B 166      39.935 -52.249  64.842  1.00 93.82           C  
ATOM   2845  CG1 VAL B 166      38.807 -52.476  65.825  1.00 93.16           C  
ATOM   2846  CG2 VAL B 166      41.092 -51.566  65.516  1.00 94.28           C  
ATOM   2847  N   CYS B 167      38.382 -54.922  64.330  1.00 93.13           N  
ATOM   2848  CA  CYS B 167      37.207 -55.556  63.770  1.00 92.01           C  
ATOM   2849  C   CYS B 167      36.162 -55.691  64.844  1.00 91.06           C  
ATOM   2850  O   CYS B 167      36.347 -56.430  65.801  1.00 91.76           O  
ATOM   2851  CB  CYS B 167      37.515 -56.948  63.209  1.00 92.73           C  
ATOM   2852  SG  CYS B 167      36.303 -57.393  61.909  1.00 94.74           S  
ATOM   2853  N   THR B 168      35.058 -54.977  64.688  1.00 89.59           N  
ATOM   2854  CA  THR B 168      33.994 -55.055  65.667  1.00 88.54           C  
ATOM   2855  C   THR B 168      32.816 -55.766  65.030  1.00 89.91           C  
ATOM   2856  O   THR B 168      32.558 -55.604  63.841  1.00 89.19           O  
ATOM   2857  CB  THR B 168      33.556 -53.664  66.118  1.00 86.96           C  
ATOM   2858  OG1 THR B 168      34.704 -52.891  66.484  1.00 85.09           O  
ATOM   2859  CG2 THR B 168      32.635 -53.771  67.306  1.00 85.65           C  
ATOM   2860  N   ASP B 169      32.112 -56.569  65.818  1.00 91.94           N  
ATOM   2861  CA  ASP B 169      30.953 -57.292  65.313  1.00 94.52           C  
ATOM   2862  C   ASP B 169      29.991 -56.344  64.615  1.00 96.56           C  
ATOM   2863  O   ASP B 169      29.843 -55.191  65.007  1.00 96.69           O  
ATOM   2864  CB  ASP B 169      30.203 -57.975  66.455  1.00 94.92           C  
ATOM   2865  CG  ASP B 169      30.807 -59.292  66.846  1.00 95.63           C  
ATOM   2866  OD1 ASP B 169      30.287 -59.911  67.802  1.00 94.97           O  
ATOM   2867  OD2 ASP B 169      31.789 -59.708  66.196  1.00 97.26           O  
ATOM   2868  N   PRO B 170      29.324 -56.820  63.561  1.00 98.82           N  
ATOM   2869  CA  PRO B 170      28.369 -55.982  62.834  1.00100.31           C  
ATOM   2870  C   PRO B 170      27.196 -55.626  63.754  1.00101.43           C  
ATOM   2871  O   PRO B 170      26.940 -54.455  64.023  1.00100.68           O  
ATOM   2872  CB  PRO B 170      27.945 -56.882  61.676  1.00100.64           C  
ATOM   2873  CG  PRO B 170      29.171 -57.739  61.443  1.00100.50           C  
ATOM   2874  CD  PRO B 170      29.559 -58.092  62.854  1.00100.04           C  
ATOM   2875  N   GLN B 171      26.502 -56.654  64.237  1.00103.01           N  
ATOM   2876  CA  GLN B 171      25.357 -56.487  65.125  1.00104.42           C  
ATOM   2877  C   GLN B 171      25.524 -57.312  66.402  1.00104.12           C  
ATOM   2878  O   GLN B 171      26.017 -58.436  66.358  1.00104.15           O  
ATOM   2879  CB  GLN B 171      24.073 -56.914  64.405  1.00106.26           C  
ATOM   2880  CG  GLN B 171      23.512 -55.879  63.443  1.00109.38           C  
ATOM   2881  CD  GLN B 171      23.014 -54.625  64.155  1.00111.28           C  
ATOM   2882  OE1 GLN B 171      22.093 -54.685  64.980  1.00112.02           O  
ATOM   2883  NE2 GLN B 171      23.625 -53.482  63.841  1.00111.80           N  
ATOM   2884  N   PRO B 172      25.111 -56.760  67.555  1.00103.31           N  
ATOM   2885  CA  PRO B 172      25.205 -57.428  68.854  1.00103.27           C  
ATOM   2886  C   PRO B 172      24.626 -58.839  68.844  1.00103.26           C  
ATOM   2887  O   PRO B 172      23.909 -59.215  67.920  1.00102.73           O  
ATOM   2888  CB  PRO B 172      24.417 -56.500  69.770  1.00103.05           C  
ATOM   2889  CG  PRO B 172      24.683 -55.167  69.193  1.00102.82           C  
ATOM   2890  CD  PRO B 172      24.522 -55.420  67.713  1.00103.65           C  
ATOM   2891  N   LEU B 173      24.940 -59.606  69.885  1.00103.78           N  
ATOM   2892  CA  LEU B 173      24.462 -60.981  70.024  1.00104.97           C  
ATOM   2893  C   LEU B 173      23.409 -61.110  71.116  1.00106.30           C  
ATOM   2894  O   LEU B 173      23.640 -60.748  72.268  1.00106.62           O  
ATOM   2895  CB  LEU B 173      25.619 -61.923  70.346  1.00104.17           C  
ATOM   2896  CG  LEU B 173      26.610 -62.220  69.229  1.00103.76           C  
ATOM   2897  CD1 LEU B 173      27.436 -60.981  68.861  1.00103.70           C  
ATOM   2898  CD2 LEU B 173      27.503 -63.328  69.703  1.00103.81           C  
ATOM   2899  N   LYS B 174      22.254 -61.646  70.752  1.00107.71           N  
ATOM   2900  CA  LYS B 174      21.171 -61.809  71.702  1.00109.77           C  
ATOM   2901  C   LYS B 174      21.470 -62.971  72.641  1.00110.06           C  
ATOM   2902  O   LYS B 174      21.265 -64.128  72.285  1.00109.64           O  
ATOM   2903  CB  LYS B 174      19.867 -62.058  70.940  1.00111.63           C  
ATOM   2904  CG  LYS B 174      18.600 -61.787  71.741  1.00115.33           C  
ATOM   2905  CD  LYS B 174      17.354 -61.828  70.852  1.00116.94           C  
ATOM   2906  CE  LYS B 174      16.088 -61.455  71.625  1.00118.11           C  
ATOM   2907  NZ  LYS B 174      14.857 -61.556  70.787  1.00117.10           N  
ATOM   2908  N   GLU B 175      21.951 -62.664  73.841  1.00110.53           N  
ATOM   2909  CA  GLU B 175      22.283 -63.698  74.816  1.00111.47           C  
ATOM   2910  C   GLU B 175      21.146 -64.700  75.044  1.00113.17           C  
ATOM   2911  O   GLU B 175      21.391 -65.870  75.345  1.00113.40           O  
ATOM   2912  CB  GLU B 175      22.687 -63.051  76.141  1.00110.13           C  
ATOM   2913  CG  GLU B 175      23.928 -62.186  76.033  1.00109.94           C  
ATOM   2914  CD  GLU B 175      24.269 -61.476  77.329  1.00110.13           C  
ATOM   2915  OE1 GLU B 175      25.276 -60.735  77.353  1.00110.75           O  
ATOM   2916  OE2 GLU B 175      23.533 -61.655  78.323  1.00110.84           O  
ATOM   2917  N   GLN B 176      19.907 -64.241  74.893  1.00115.49           N  
ATOM   2918  CA  GLN B 176      18.734 -65.094  75.080  1.00117.27           C  
ATOM   2919  C   GLN B 176      17.782 -64.979  73.896  1.00118.21           C  
ATOM   2920  O   GLN B 176      16.747 -64.316  73.988  1.00118.72           O  
ATOM   2921  CB  GLN B 176      17.994 -64.704  76.362  1.00117.93           C  
ATOM   2922  CG  GLN B 176      18.572 -65.287  77.634  1.00117.35           C  
ATOM   2923  CD  GLN B 176      18.208 -66.749  77.813  1.00117.58           C  
ATOM   2924  OE1 GLN B 176      17.030 -67.104  77.883  1.00117.04           O  
ATOM   2925  NE2 GLN B 176      19.218 -67.605  77.889  1.00118.26           N  
ATOM   2926  N   PRO B 177      18.122 -65.625  72.766  1.00119.15           N  
ATOM   2927  CA  PRO B 177      17.315 -65.615  71.539  1.00120.14           C  
ATOM   2928  C   PRO B 177      15.862 -66.028  71.769  1.00121.62           C  
ATOM   2929  O   PRO B 177      14.938 -65.366  71.298  1.00122.23           O  
ATOM   2930  CB  PRO B 177      18.053 -66.597  70.636  1.00119.22           C  
ATOM   2931  CG  PRO B 177      19.475 -66.423  71.064  1.00118.47           C  
ATOM   2932  CD  PRO B 177      19.362 -66.396  72.565  1.00118.65           C  
ATOM   2933  N   ALA B 178      15.672 -67.125  72.495  1.00123.14           N  
ATOM   2934  CA  ALA B 178      14.340 -67.639  72.793  1.00124.10           C  
ATOM   2935  C   ALA B 178      13.449 -66.552  73.373  1.00124.91           C  
ATOM   2936  O   ALA B 178      12.330 -66.338  72.900  1.00124.64           O  
ATOM   2937  CB  ALA B 178      14.438 -68.806  73.767  1.00123.84           C  
ATOM   2938  N   LEU B 179      13.956 -65.868  74.394  1.00125.92           N  
ATOM   2939  CA  LEU B 179      13.206 -64.804  75.046  1.00127.04           C  
ATOM   2940  C   LEU B 179      12.768 -63.694  74.096  1.00127.11           C  
ATOM   2941  O   LEU B 179      13.442 -63.388  73.109  1.00126.79           O  
ATOM   2942  CB  LEU B 179      14.014 -64.202  76.203  1.00127.60           C  
ATOM   2943  CG  LEU B 179      13.851 -64.888  77.562  1.00128.95           C  
ATOM   2944  CD1 LEU B 179      14.708 -64.185  78.601  1.00129.13           C  
ATOM   2945  CD2 LEU B 179      12.381 -64.860  77.979  1.00129.83           C  
ATOM   2946  N   ASN B 180      11.621 -63.101  74.422  1.00126.98           N  
ATOM   2947  CA  ASN B 180      11.032 -62.018  73.648  1.00125.66           C  
ATOM   2948  C   ASN B 180      11.979 -60.814  73.641  1.00123.72           C  
ATOM   2949  O   ASN B 180      11.848 -59.908  72.820  1.00123.22           O  
ATOM   2950  CB  ASN B 180       9.674 -61.624  74.256  1.00127.40           C  
ATOM   2951  CG  ASN B 180       8.786 -62.839  74.576  1.00129.34           C  
ATOM   2952  OD1 ASN B 180       9.122 -63.664  75.434  1.00129.56           O  
ATOM   2953  ND2 ASN B 180       7.647 -62.945  73.886  1.00130.24           N  
ATOM   2954  N   ASP B 181      12.933 -60.816  74.567  1.00121.21           N  
ATOM   2955  CA  ASP B 181      13.915 -59.744  74.677  1.00118.32           C  
ATOM   2956  C   ASP B 181      14.995 -60.187  75.663  1.00115.64           C  
ATOM   2957  O   ASP B 181      14.717 -60.968  76.576  1.00116.36           O  
ATOM   2958  CB  ASP B 181      13.255 -58.459  75.187  1.00118.98           C  
ATOM   2959  CG  ASP B 181      13.055 -58.464  76.691  1.00119.18           C  
ATOM   2960  OD1 ASP B 181      12.348 -59.362  77.197  1.00118.51           O  
ATOM   2961  OD2 ASP B 181      13.613 -57.569  77.366  1.00119.37           O  
ATOM   2962  N   SER B 182      16.219 -59.701  75.478  1.00111.17           N  
ATOM   2963  CA  SER B 182      17.313 -60.059  76.369  1.00106.69           C  
ATOM   2964  C   SER B 182      18.494 -59.145  76.155  1.00104.49           C  
ATOM   2965  O   SER B 182      18.537 -58.403  75.183  1.00104.63           O  
ATOM   2966  CB  SER B 182      17.758 -61.494  76.123  1.00105.82           C  
ATOM   2967  OG  SER B 182      18.405 -61.612  74.877  1.00101.82           O  
ATOM   2968  N   ARG B 183      19.455 -59.195  77.067  1.00101.43           N  
ATOM   2969  CA  ARG B 183      20.624 -58.353  76.935  1.00 98.49           C  
ATOM   2970  C   ARG B 183      21.290 -58.744  75.632  1.00 96.93           C  
ATOM   2971  O   ARG B 183      20.903 -59.725  74.994  1.00 96.00           O  
ATOM   2972  CB  ARG B 183      21.602 -58.587  78.076  1.00 98.23           C  
ATOM   2973  CG  ARG B 183      20.997 -59.142  79.351  1.00 98.18           C  
ATOM   2974  CD  ARG B 183      20.263 -58.104  80.156  1.00 96.46           C  
ATOM   2975  NE  ARG B 183      20.288 -58.457  81.574  1.00 95.52           N  
ATOM   2976  CZ  ARG B 183      21.376 -58.410  82.341  1.00 94.49           C  
ATOM   2977  NH1 ARG B 183      22.539 -58.019  81.842  1.00 93.88           N  
ATOM   2978  NH2 ARG B 183      21.308 -58.762  83.612  1.00 94.75           N  
ATOM   2979  N   TYR B 184      22.302 -57.974  75.254  1.00 95.53           N  
ATOM   2980  CA  TYR B 184      23.049 -58.217  74.033  1.00 93.42           C  
ATOM   2981  C   TYR B 184      24.534 -58.337  74.365  1.00 90.49           C  
ATOM   2982  O   TYR B 184      24.959 -57.993  75.469  1.00 88.95           O  
ATOM   2983  CB  TYR B 184      22.819 -57.067  73.048  1.00 95.93           C  
ATOM   2984  CG  TYR B 184      21.386 -56.944  72.578  1.00 99.30           C  
ATOM   2985  CD1 TYR B 184      20.775 -57.978  71.876  1.00101.05           C  
ATOM   2986  CD2 TYR B 184      20.630 -55.804  72.850  1.00101.08           C  
ATOM   2987  CE1 TYR B 184      19.443 -57.887  71.458  1.00102.35           C  
ATOM   2988  CE2 TYR B 184      19.293 -55.703  72.436  1.00102.42           C  
ATOM   2989  CZ  TYR B 184      18.708 -56.756  71.742  1.00102.71           C  
ATOM   2990  OH  TYR B 184      17.387 -56.707  71.355  1.00102.56           O  
ATOM   2991  N   ALA B 185      25.313 -58.836  73.407  1.00 87.60           N  
ATOM   2992  CA  ALA B 185      26.751 -58.985  73.584  1.00 84.25           C  
ATOM   2993  C   ALA B 185      27.492 -58.654  72.292  1.00 82.06           C  
ATOM   2994  O   ALA B 185      27.119 -59.110  71.225  1.00 81.32           O  
ATOM   2995  CB  ALA B 185      27.075 -60.385  74.029  1.00 84.58           C  
ATOM   2996  N   LEU B 186      28.537 -57.845  72.408  1.00 81.23           N  
ATOM   2997  CA  LEU B 186      29.341 -57.427  71.272  1.00 81.18           C  
ATOM   2998  C   LEU B 186      30.806 -57.822  71.474  1.00 82.06           C  
ATOM   2999  O   LEU B 186      31.341 -57.722  72.581  1.00 82.57           O  
ATOM   3000  CB  LEU B 186      29.256 -55.911  71.105  1.00 80.50           C  
ATOM   3001  CG  LEU B 186      29.939 -55.307  69.880  1.00 80.01           C  
ATOM   3002  CD1 LEU B 186      29.005 -55.445  68.696  1.00 79.35           C  
ATOM   3003  CD2 LEU B 186      30.295 -53.843  70.121  1.00 79.21           C  
ATOM   3004  N   SER B 187      31.452 -58.256  70.396  1.00 82.69           N  
ATOM   3005  CA  SER B 187      32.848 -58.659  70.448  1.00 82.86           C  
ATOM   3006  C   SER B 187      33.655 -57.905  69.412  1.00 83.47           C  
ATOM   3007  O   SER B 187      33.218 -57.713  68.284  1.00 83.98           O  
ATOM   3008  CB  SER B 187      32.980 -60.156  70.183  1.00 82.88           C  
ATOM   3009  OG  SER B 187      32.667 -60.473  68.839  1.00 81.82           O  
ATOM   3010  N   SER B 188      34.845 -57.481  69.797  1.00 84.17           N  
ATOM   3011  CA  SER B 188      35.699 -56.763  68.879  1.00 85.45           C  
ATOM   3012  C   SER B 188      37.119 -57.267  69.011  1.00 87.63           C  
ATOM   3013  O   SER B 188      37.515 -57.702  70.087  1.00 87.89           O  
ATOM   3014  CB  SER B 188      35.673 -55.277  69.185  1.00 84.17           C  
ATOM   3015  OG  SER B 188      36.653 -54.618  68.414  1.00 81.98           O  
ATOM   3016  N   ARG B 189      37.883 -57.208  67.921  1.00 90.34           N  
ATOM   3017  CA  ARG B 189      39.276 -57.652  67.942  1.00 92.89           C  
ATOM   3018  C   ARG B 189      40.259 -56.501  67.734  1.00 95.96           C  
ATOM   3019  O   ARG B 189      39.874 -55.334  67.653  1.00 96.90           O  
ATOM   3020  CB  ARG B 189      39.529 -58.714  66.879  1.00 90.38           C  
ATOM   3021  CG  ARG B 189      38.486 -59.802  66.803  1.00 89.32           C  
ATOM   3022  CD  ARG B 189      37.542 -59.482  65.682  1.00 89.04           C  
ATOM   3023  NE  ARG B 189      36.559 -60.522  65.408  1.00 89.91           N  
ATOM   3024  CZ  ARG B 189      35.516 -60.797  66.181  1.00 90.68           C  
ATOM   3025  NH1 ARG B 189      35.317 -60.111  67.302  1.00 90.76           N  
ATOM   3026  NH2 ARG B 189      34.650 -61.737  65.808  1.00 91.02           N  
ATOM   3027  N   LEU B 190      41.537 -56.847  67.658  1.00 99.33           N  
ATOM   3028  CA  LEU B 190      42.612 -55.880  67.458  1.00102.83           C  
ATOM   3029  C   LEU B 190      43.879 -56.696  67.277  1.00105.25           C  
ATOM   3030  O   LEU B 190      44.403 -57.247  68.240  1.00106.21           O  
ATOM   3031  CB  LEU B 190      42.762 -54.971  68.674  1.00102.19           C  
ATOM   3032  CG  LEU B 190      43.985 -54.060  68.608  1.00101.92           C  
ATOM   3033  CD1 LEU B 190      43.847 -53.077  67.469  1.00102.13           C  
ATOM   3034  CD2 LEU B 190      44.129 -53.330  69.923  1.00102.71           C  
ATOM   3035  N   ARG B 191      44.368 -56.775  66.045  1.00108.11           N  
ATOM   3036  CA  ARG B 191      45.554 -57.566  65.764  1.00111.11           C  
ATOM   3037  C   ARG B 191      46.792 -56.727  65.470  1.00115.11           C  
ATOM   3038  O   ARG B 191      46.871 -56.051  64.441  1.00115.58           O  
ATOM   3039  CB  ARG B 191      45.271 -58.512  64.594  1.00108.84           C  
ATOM   3040  CG  ARG B 191      46.254 -59.663  64.454  1.00105.55           C  
ATOM   3041  CD  ARG B 191      45.768 -60.676  63.426  1.00103.49           C  
ATOM   3042  NE  ARG B 191      46.537 -61.916  63.464  1.00101.09           N  
ATOM   3043  CZ  ARG B 191      46.260 -62.987  62.730  1.00100.00           C  
ATOM   3044  NH1 ARG B 191      45.233 -62.978  61.897  1.00 99.08           N  
ATOM   3045  NH2 ARG B 191      47.010 -64.072  62.830  1.00 99.70           N  
ATOM   3046  N   VAL B 192      47.759 -56.784  66.385  1.00119.64           N  
ATOM   3047  CA  VAL B 192      49.012 -56.050  66.244  1.00123.92           C  
ATOM   3048  C   VAL B 192      50.199 -57.004  66.125  1.00126.74           C  
ATOM   3049  O   VAL B 192      50.105 -58.180  66.483  1.00127.28           O  
ATOM   3050  CB  VAL B 192      49.247 -55.114  67.442  1.00124.00           C  
ATOM   3051  CG1 VAL B 192      48.180 -54.037  67.461  1.00124.30           C  
ATOM   3052  CG2 VAL B 192      49.229 -55.905  68.742  1.00123.84           C  
ATOM   3053  N   SER B 193      51.312 -56.490  65.612  1.00129.45           N  
ATOM   3054  CA  SER B 193      52.516 -57.290  65.437  1.00132.12           C  
ATOM   3055  C   SER B 193      52.924 -57.957  66.742  1.00133.68           C  
ATOM   3056  O   SER B 193      52.774 -57.377  67.820  1.00134.07           O  
ATOM   3057  CB  SER B 193      53.666 -56.413  64.941  1.00132.49           C  
ATOM   3058  OG  SER B 193      53.976 -55.408  65.889  1.00131.77           O  
ATOM   3059  N   ALA B 194      53.443 -59.177  66.635  1.00135.11           N  
ATOM   3060  CA  ALA B 194      53.884 -59.927  67.801  1.00136.38           C  
ATOM   3061  C   ALA B 194      54.909 -59.116  68.585  1.00137.76           C  
ATOM   3062  O   ALA B 194      54.741 -58.874  69.780  1.00137.60           O  
ATOM   3063  CB  ALA B 194      54.487 -61.246  67.367  1.00134.74           C  
ATOM   3064  N   THR B 195      55.960 -58.687  67.893  1.00139.57           N  
ATOM   3065  CA  THR B 195      57.038 -57.907  68.499  1.00142.17           C  
ATOM   3066  C   THR B 195      56.570 -56.640  69.221  1.00143.05           C  
ATOM   3067  O   THR B 195      57.300 -56.074  70.040  1.00143.69           O  
ATOM   3068  CB  THR B 195      58.084 -57.510  67.432  1.00142.68           C  
ATOM   3069  OG1 THR B 195      57.433 -56.818  66.358  1.00142.20           O  
ATOM   3070  CG2 THR B 195      58.781 -58.750  66.882  1.00142.59           C  
ATOM   3071  N   PHE B 196      55.352 -56.201  68.923  1.00144.11           N  
ATOM   3072  CA  PHE B 196      54.812 -55.000  69.546  1.00145.00           C  
ATOM   3073  C   PHE B 196      54.119 -55.313  70.864  1.00145.41           C  
ATOM   3074  O   PHE B 196      54.401 -54.684  71.885  1.00145.43           O  
ATOM   3075  CB  PHE B 196      53.839 -54.306  68.591  1.00145.31           C  
ATOM   3076  CG  PHE B 196      53.390 -52.953  69.063  1.00145.50           C  
ATOM   3077  CD1 PHE B 196      52.222 -52.809  69.802  1.00145.35           C  
ATOM   3078  CD2 PHE B 196      54.147 -51.822  68.780  1.00145.68           C  
ATOM   3079  CE1 PHE B 196      51.813 -51.556  70.251  1.00145.24           C  
ATOM   3080  CE2 PHE B 196      53.749 -50.568  69.223  1.00145.48           C  
ATOM   3081  CZ  PHE B 196      52.579 -50.434  69.961  1.00145.27           C  
ATOM   3082  N   TRP B 197      53.212 -56.284  70.837  1.00145.97           N  
ATOM   3083  CA  TRP B 197      52.482 -56.681  72.037  1.00146.18           C  
ATOM   3084  C   TRP B 197      53.440 -56.998  73.181  1.00145.61           C  
ATOM   3085  O   TRP B 197      53.194 -56.643  74.340  1.00144.65           O  
ATOM   3086  CB  TRP B 197      51.599 -57.900  71.731  1.00147.46           C  
ATOM   3087  CG  TRP B 197      51.279 -58.759  72.933  1.00149.13           C  
ATOM   3088  CD1 TRP B 197      51.769 -60.006  73.198  1.00149.84           C  
ATOM   3089  CD2 TRP B 197      50.424 -58.423  74.036  1.00149.59           C  
ATOM   3090  NE1 TRP B 197      51.274 -60.467  74.396  1.00150.39           N  
ATOM   3091  CE2 TRP B 197      50.446 -59.515  74.930  1.00149.98           C  
ATOM   3092  CE3 TRP B 197      49.641 -57.307  74.355  1.00149.92           C  
ATOM   3093  CZ2 TRP B 197      49.718 -59.522  76.122  1.00149.90           C  
ATOM   3094  CZ3 TRP B 197      48.916 -57.315  75.542  1.00149.71           C  
ATOM   3095  CH2 TRP B 197      48.960 -58.417  76.409  1.00149.59           C  
ATOM   3096  N   GLN B 198      54.537 -57.666  72.835  1.00144.73           N  
ATOM   3097  CA  GLN B 198      55.551 -58.051  73.808  1.00144.22           C  
ATOM   3098  C   GLN B 198      56.311 -56.814  74.271  1.00144.06           C  
ATOM   3099  O   GLN B 198      57.440 -56.565  73.844  1.00144.12           O  
ATOM   3100  CB  GLN B 198      56.518 -59.069  73.182  1.00144.07           C  
ATOM   3101  CG  GLN B 198      55.817 -60.233  72.480  1.00142.63           C  
ATOM   3102  CD  GLN B 198      56.776 -61.263  71.913  1.00141.74           C  
ATOM   3103  OE1 GLN B 198      57.736 -60.924  71.226  1.00141.44           O  
ATOM   3104  NE2 GLN B 198      56.508 -62.534  72.189  1.00141.29           N  
ATOM   3105  N   ASN B 199      55.678 -56.037  75.142  1.00143.53           N  
ATOM   3106  CA  ASN B 199      56.294 -54.829  75.660  1.00142.74           C  
ATOM   3107  C   ASN B 199      55.339 -54.200  76.662  1.00142.78           C  
ATOM   3108  O   ASN B 199      54.338 -53.594  76.280  1.00142.17           O  
ATOM   3109  CB  ASN B 199      56.579 -53.854  74.517  1.00142.05           C  
ATOM   3110  CG  ASN B 199      57.596 -52.799  74.892  1.00141.85           C  
ATOM   3111  OD1 ASN B 199      57.424 -52.080  75.874  1.00141.54           O  
ATOM   3112  ND2 ASN B 199      58.666 -52.697  74.105  1.00141.44           N  
ATOM   3113  N   PRO B 200      55.633 -54.354  77.963  1.00142.96           N  
ATOM   3114  CA  PRO B 200      54.834 -53.825  79.076  1.00142.90           C  
ATOM   3115  C   PRO B 200      54.532 -52.333  78.997  1.00142.38           C  
ATOM   3116  O   PRO B 200      53.653 -51.835  79.700  1.00142.39           O  
ATOM   3117  CB  PRO B 200      55.677 -54.176  80.297  1.00143.11           C  
ATOM   3118  CG  PRO B 200      56.312 -55.465  79.890  1.00143.70           C  
ATOM   3119  CD  PRO B 200      56.755 -55.162  78.473  1.00143.28           C  
ATOM   3120  N   ARG B 201      55.263 -51.620  78.149  1.00142.00           N  
ATOM   3121  CA  ARG B 201      55.050 -50.188  77.996  1.00141.67           C  
ATOM   3122  C   ARG B 201      53.810 -49.892  77.153  1.00140.99           C  
ATOM   3123  O   ARG B 201      53.041 -48.978  77.467  1.00141.17           O  
ATOM   3124  CB  ARG B 201      56.280 -49.540  77.366  1.00142.13           C  
ATOM   3125  CG  ARG B 201      57.513 -49.608  78.241  1.00143.61           C  
ATOM   3126  CD  ARG B 201      58.670 -48.858  77.609  1.00145.64           C  
ATOM   3127  NE  ARG B 201      59.866 -48.880  78.451  1.00147.65           N  
ATOM   3128  CZ  ARG B 201      61.015 -48.285  78.138  1.00148.30           C  
ATOM   3129  NH1 ARG B 201      61.127 -47.617  76.996  1.00148.42           N  
ATOM   3130  NH2 ARG B 201      62.053 -48.357  78.967  1.00148.39           N  
ATOM   3131  N   ASN B 202      53.616 -50.671  76.090  1.00140.00           N  
ATOM   3132  CA  ASN B 202      52.466 -50.496  75.205  1.00138.61           C  
ATOM   3133  C   ASN B 202      51.146 -50.739  75.937  1.00137.93           C  
ATOM   3134  O   ASN B 202      50.741 -51.882  76.161  1.00138.27           O  
ATOM   3135  CB  ASN B 202      52.567 -51.443  74.007  1.00138.54           C  
ATOM   3136  CG  ASN B 202      53.762 -51.147  73.131  1.00138.49           C  
ATOM   3137  OD1 ASN B 202      53.960 -50.013  72.696  1.00138.50           O  
ATOM   3138  ND2 ASN B 202      54.563 -52.168  72.856  1.00138.57           N  
ATOM   3139  N   HIS B 203      50.481 -49.650  76.307  1.00136.73           N  
ATOM   3140  CA  HIS B 203      49.207 -49.710  77.014  1.00135.55           C  
ATOM   3141  C   HIS B 203      48.057 -49.963  76.041  1.00134.09           C  
ATOM   3142  O   HIS B 203      47.971 -49.326  74.995  1.00134.81           O  
ATOM   3143  CB  HIS B 203      48.962 -48.388  77.742  1.00136.63           C  
ATOM   3144  CG  HIS B 203      47.675 -48.344  78.506  1.00137.52           C  
ATOM   3145  ND1 HIS B 203      47.048 -47.162  78.837  1.00138.13           N  
ATOM   3146  CD2 HIS B 203      46.914 -49.332  79.034  1.00137.79           C  
ATOM   3147  CE1 HIS B 203      45.957 -47.423  79.536  1.00138.01           C  
ATOM   3148  NE2 HIS B 203      45.853 -48.733  79.670  1.00138.13           N  
ATOM   3149  N   PHE B 204      47.175 -50.891  76.388  1.00131.08           N  
ATOM   3150  CA  PHE B 204      46.026 -51.192  75.548  1.00127.71           C  
ATOM   3151  C   PHE B 204      44.750 -51.048  76.362  1.00125.33           C  
ATOM   3152  O   PHE B 204      44.732 -51.341  77.558  1.00124.73           O  
ATOM   3153  CB  PHE B 204      46.123 -52.607  74.994  1.00128.07           C  
ATOM   3154  CG  PHE B 204      47.184 -52.775  73.962  1.00129.42           C  
ATOM   3155  CD1 PHE B 204      48.521 -52.627  74.291  1.00129.98           C  
ATOM   3156  CD2 PHE B 204      46.847 -53.079  72.653  1.00130.69           C  
ATOM   3157  CE1 PHE B 204      49.512 -52.781  73.326  1.00130.96           C  
ATOM   3158  CE2 PHE B 204      47.830 -53.237  71.677  1.00131.16           C  
ATOM   3159  CZ  PHE B 204      49.165 -53.087  72.015  1.00131.23           C  
ATOM   3160  N   ARG B 205      43.683 -50.598  75.714  1.00122.35           N  
ATOM   3161  CA  ARG B 205      42.414 -50.417  76.399  1.00119.24           C  
ATOM   3162  C   ARG B 205      41.219 -50.596  75.467  1.00116.11           C  
ATOM   3163  O   ARG B 205      41.300 -50.322  74.275  1.00115.98           O  
ATOM   3164  CB  ARG B 205      42.366 -49.028  77.028  1.00120.96           C  
ATOM   3165  CG  ARG B 205      41.089 -48.750  77.782  1.00123.06           C  
ATOM   3166  CD  ARG B 205      41.024 -47.311  78.221  1.00124.69           C  
ATOM   3167  NE  ARG B 205      39.716 -47.005  78.786  1.00125.78           N  
ATOM   3168  CZ  ARG B 205      39.308 -45.782  79.105  1.00126.22           C  
ATOM   3169  NH1 ARG B 205      40.111 -44.743  78.912  1.00126.17           N  
ATOM   3170  NH2 ARG B 205      38.098 -45.600  79.614  1.00126.18           N  
ATOM   3171  N   CYS B 206      40.105 -51.055  76.023  1.00111.85           N  
ATOM   3172  CA  CYS B 206      38.893 -51.259  75.246  1.00107.18           C  
ATOM   3173  C   CYS B 206      37.741 -50.465  75.869  1.00106.18           C  
ATOM   3174  O   CYS B 206      37.314 -50.760  76.987  1.00106.33           O  
ATOM   3175  CB  CYS B 206      38.538 -52.750  75.203  1.00104.42           C  
ATOM   3176  SG  CYS B 206      36.983 -53.072  74.329  1.00 99.28           S  
ATOM   3177  N   GLN B 207      37.241 -49.458  75.152  1.00104.34           N  
ATOM   3178  CA  GLN B 207      36.141 -48.621  75.656  1.00101.37           C  
ATOM   3179  C   GLN B 207      34.797 -48.971  75.048  1.00 98.30           C  
ATOM   3180  O   GLN B 207      34.711 -49.285  73.867  1.00 98.24           O  
ATOM   3181  CB  GLN B 207      36.414 -47.152  75.371  1.00102.58           C  
ATOM   3182  CG  GLN B 207      36.689 -46.326  76.595  1.00103.91           C  
ATOM   3183  CD  GLN B 207      36.642 -44.855  76.285  1.00105.01           C  
ATOM   3184  OE1 GLN B 207      36.827 -44.016  77.162  1.00106.54           O  
ATOM   3185  NE2 GLN B 207      36.387 -44.529  75.025  1.00105.37           N  
ATOM   3186  N   VAL B 208      33.746 -48.892  75.856  1.00 93.98           N  
ATOM   3187  CA  VAL B 208      32.399 -49.202  75.387  1.00 90.79           C  
ATOM   3188  C   VAL B 208      31.392 -48.134  75.829  1.00 88.97           C  
ATOM   3189  O   VAL B 208      30.872 -48.166  76.947  1.00 89.28           O  
ATOM   3190  CB  VAL B 208      31.938 -50.596  75.891  1.00 89.58           C  
ATOM   3191  CG1 VAL B 208      30.496 -50.858  75.495  1.00 88.71           C  
ATOM   3192  CG2 VAL B 208      32.827 -51.672  75.308  1.00 89.50           C  
ATOM   3193  N   GLN B 209      31.123 -47.183  74.938  1.00 86.08           N  
ATOM   3194  CA  GLN B 209      30.180 -46.110  75.232  1.00 82.07           C  
ATOM   3195  C   GLN B 209      28.762 -46.669  75.271  1.00 80.43           C  
ATOM   3196  O   GLN B 209      28.271 -47.188  74.270  1.00 80.92           O  
ATOM   3197  CB  GLN B 209      30.279 -45.014  74.165  1.00 80.55           C  
ATOM   3198  CG  GLN B 209      30.466 -43.639  74.751  1.00 77.16           C  
ATOM   3199  CD  GLN B 209      29.431 -43.335  75.817  1.00 75.64           C  
ATOM   3200  OE1 GLN B 209      29.590 -42.398  76.590  1.00 75.89           O  
ATOM   3201  NE2 GLN B 209      28.363 -44.121  75.859  1.00 72.50           N  
ATOM   3202  N   PHE B 210      28.109 -46.572  76.423  1.00 77.56           N  
ATOM   3203  CA  PHE B 210      26.747 -47.077  76.556  1.00 76.19           C  
ATOM   3204  C   PHE B 210      25.754 -45.939  76.725  1.00 77.47           C  
ATOM   3205  O   PHE B 210      26.049 -44.941  77.382  1.00 79.06           O  
ATOM   3206  CB  PHE B 210      26.641 -48.021  77.751  1.00 73.04           C  
ATOM   3207  CG  PHE B 210      25.259 -48.568  77.986  1.00 68.54           C  
ATOM   3208  CD1 PHE B 210      24.549 -48.224  79.127  1.00 66.15           C  
ATOM   3209  CD2 PHE B 210      24.685 -49.463  77.094  1.00 67.79           C  
ATOM   3210  CE1 PHE B 210      23.287 -48.770  79.377  1.00 65.45           C  
ATOM   3211  CE2 PHE B 210      23.413 -50.015  77.340  1.00 67.26           C  
ATOM   3212  CZ  PHE B 210      22.717 -49.668  78.483  1.00 64.93           C  
ATOM   3213  N   TYR B 211      24.581 -46.095  76.116  1.00 77.40           N  
ATOM   3214  CA  TYR B 211      23.536 -45.092  76.191  1.00 76.87           C  
ATOM   3215  C   TYR B 211      22.326 -45.709  76.837  1.00 80.21           C  
ATOM   3216  O   TYR B 211      21.697 -46.605  76.269  1.00 80.00           O  
ATOM   3217  CB  TYR B 211      23.161 -44.593  74.803  1.00 72.45           C  
ATOM   3218  CG  TYR B 211      24.343 -44.107  74.009  1.00 68.24           C  
ATOM   3219  CD1 TYR B 211      25.026 -44.963  73.140  1.00 66.68           C  
ATOM   3220  CD2 TYR B 211      24.798 -42.801  74.138  1.00 65.47           C  
ATOM   3221  CE1 TYR B 211      26.131 -44.525  72.422  1.00 63.92           C  
ATOM   3222  CE2 TYR B 211      25.902 -42.354  73.427  1.00 63.54           C  
ATOM   3223  CZ  TYR B 211      26.564 -43.217  72.573  1.00 63.50           C  
ATOM   3224  OH  TYR B 211      27.663 -42.771  71.880  1.00 62.21           O  
ATOM   3225  N   GLY B 212      21.997 -45.222  78.029  1.00 84.12           N  
ATOM   3226  CA  GLY B 212      20.851 -45.753  78.743  1.00 90.63           C  
ATOM   3227  C   GLY B 212      19.878 -44.709  79.247  1.00 94.64           C  
ATOM   3228  O   GLY B 212      19.081 -44.176  78.475  1.00 95.25           O  
ATOM   3229  N   LEU B 213      19.936 -44.427  80.547  1.00 98.20           N  
ATOM   3230  CA  LEU B 213      19.057 -43.446  81.166  1.00100.92           C  
ATOM   3231  C   LEU B 213      19.830 -42.180  81.534  1.00104.21           C  
ATOM   3232  O   LEU B 213      20.990 -42.008  81.142  1.00103.97           O  
ATOM   3233  CB  LEU B 213      18.408 -44.055  82.406  1.00 99.35           C  
ATOM   3234  CG  LEU B 213      17.485 -45.262  82.190  1.00 98.72           C  
ATOM   3235  CD1 LEU B 213      17.414 -46.083  83.456  1.00 98.63           C  
ATOM   3236  CD2 LEU B 213      16.095 -44.800  81.795  1.00 98.22           C  
ATOM   3237  N   SER B 214      19.177 -41.293  82.278  1.00108.86           N  
ATOM   3238  CA  SER B 214      19.789 -40.035  82.703  1.00114.96           C  
ATOM   3239  C   SER B 214      19.054 -39.462  83.918  1.00119.26           C  
ATOM   3240  O   SER B 214      18.319 -40.170  84.606  1.00120.34           O  
ATOM   3241  CB  SER B 214      19.746 -39.013  81.565  1.00115.14           C  
ATOM   3242  OG  SER B 214      18.404 -38.676  81.255  1.00115.30           O  
ATOM   3243  N   GLU B 215      19.251 -38.171  84.170  1.00123.63           N  
ATOM   3244  CA  GLU B 215      18.606 -37.504  85.292  1.00126.39           C  
ATOM   3245  C   GLU B 215      17.138 -37.898  85.407  1.00128.62           C  
ATOM   3246  O   GLU B 215      16.787 -38.797  86.168  1.00126.36           O  
ATOM   3247  CB  GLU B 215      18.720 -35.986  85.136  1.00125.84           C  
ATOM   3248  CG  GLU B 215      20.073 -35.424  85.521  1.00127.76           C  
ATOM   3249  CD  GLU B 215      21.217 -36.205  84.914  1.00129.01           C  
ATOM   3250  OE1 GLU B 215      21.241 -36.361  83.675  1.00130.13           O  
ATOM   3251  OE2 GLU B 215      22.095 -36.665  85.675  1.00129.51           O  
ATOM   3252  N   ASN B 216      16.291 -37.223  84.638  1.00132.74           N  
ATOM   3253  CA  ASN B 216      14.855 -37.478  84.645  1.00138.17           C  
ATOM   3254  C   ASN B 216      14.530 -38.925  84.299  1.00140.78           C  
ATOM   3255  O   ASN B 216      14.141 -39.236  83.175  1.00142.40           O  
ATOM   3256  CB  ASN B 216      14.145 -36.527  83.663  1.00139.93           C  
ATOM   3257  CG  ASN B 216      12.628 -36.727  83.626  1.00140.69           C  
ATOM   3258  OD1 ASN B 216      11.959 -36.728  84.663  1.00141.18           O  
ATOM   3259  ND2 ASN B 216      12.081 -36.882  82.424  1.00140.99           N  
ATOM   3260  N   ASP B 217      14.696 -39.806  85.275  1.00143.08           N  
ATOM   3261  CA  ASP B 217      14.409 -41.213  85.079  1.00145.15           C  
ATOM   3262  C   ASP B 217      14.295 -41.878  86.436  1.00146.51           C  
ATOM   3263  O   ASP B 217      15.290 -42.052  87.138  1.00145.50           O  
ATOM   3264  CB  ASP B 217      15.516 -41.876  84.251  1.00145.25           C  
ATOM   3265  CG  ASP B 217      15.404 -41.565  82.762  1.00145.74           C  
ATOM   3266  OD1 ASP B 217      14.398 -41.984  82.145  1.00145.79           O  
ATOM   3267  OD2 ASP B 217      16.318 -40.902  82.216  1.00144.85           O  
ATOM   3268  N   GLU B 218      13.071 -42.236  86.808  1.00148.57           N  
ATOM   3269  CA  GLU B 218      12.841 -42.878  88.091  1.00150.64           C  
ATOM   3270  C   GLU B 218      13.331 -44.314  88.059  1.00151.24           C  
ATOM   3271  O   GLU B 218      13.005 -45.074  87.146  1.00151.05           O  
ATOM   3272  CB  GLU B 218      11.355 -42.859  88.455  1.00151.61           C  
ATOM   3273  CG  GLU B 218      10.470 -43.663  87.523  1.00153.76           C  
ATOM   3274  CD  GLU B 218       9.070 -43.868  88.081  1.00154.99           C  
ATOM   3275  OE1 GLU B 218       8.940 -44.507  89.150  1.00155.34           O  
ATOM   3276  OE2 GLU B 218       8.100 -43.390  87.455  1.00155.92           O  
ATOM   3277  N   TRP B 219      14.118 -44.679  89.064  1.00152.51           N  
ATOM   3278  CA  TRP B 219      14.664 -46.025  89.161  1.00153.18           C  
ATOM   3279  C   TRP B 219      14.056 -46.752  90.359  1.00151.67           C  
ATOM   3280  O   TRP B 219      14.584 -46.684  91.470  1.00151.84           O  
ATOM   3281  CB  TRP B 219      16.189 -45.963  89.316  1.00156.58           C  
ATOM   3282  CG  TRP B 219      16.904 -47.236  88.953  1.00159.78           C  
ATOM   3283  CD1 TRP B 219      18.026 -47.738  89.545  1.00160.81           C  
ATOM   3284  CD2 TRP B 219      16.569 -48.143  87.894  1.00161.27           C  
ATOM   3285  NE1 TRP B 219      18.412 -48.898  88.923  1.00161.75           N  
ATOM   3286  CE2 TRP B 219      17.537 -49.169  87.904  1.00161.97           C  
ATOM   3287  CE3 TRP B 219      15.549 -48.186  86.932  1.00161.93           C  
ATOM   3288  CZ2 TRP B 219      17.512 -50.232  86.993  1.00162.73           C  
ATOM   3289  CZ3 TRP B 219      15.526 -49.245  86.026  1.00162.46           C  
ATOM   3290  CH2 TRP B 219      16.503 -50.250  86.063  1.00162.67           C  
ATOM   3291  N   THR B 220      12.943 -47.442  90.129  1.00149.62           N  
ATOM   3292  CA  THR B 220      12.274 -48.183  91.193  1.00146.78           C  
ATOM   3293  C   THR B 220      12.641 -49.668  91.161  1.00144.55           C  
ATOM   3294  O   THR B 220      11.799 -50.522  90.866  1.00144.36           O  
ATOM   3295  CB  THR B 220      10.737 -48.046  91.095  1.00146.87           C  
ATOM   3296  OG1 THR B 220      10.285 -48.574  89.842  1.00147.72           O  
ATOM   3297  CG2 THR B 220      10.324 -46.587  91.206  1.00146.94           C  
ATOM   3298  N   GLN B 221      13.902 -49.965  91.465  1.00141.38           N  
ATOM   3299  CA  GLN B 221      14.388 -51.339  91.482  1.00138.81           C  
ATOM   3300  C   GLN B 221      15.338 -51.631  92.639  1.00136.98           C  
ATOM   3301  O   GLN B 221      14.901 -52.019  93.721  1.00137.01           O  
ATOM   3302  CB  GLN B 221      15.072 -51.685  90.156  1.00138.79           C  
ATOM   3303  CG  GLN B 221      14.101 -52.009  89.026  1.00137.76           C  
ATOM   3304  CD  GLN B 221      13.244 -53.227  89.314  1.00136.69           C  
ATOM   3305  OE1 GLN B 221      13.752 -54.343  89.437  1.00136.20           O  
ATOM   3306  NE2 GLN B 221      11.936 -53.017  89.426  1.00135.90           N  
ATOM   3307  N   ASP B 222      16.634 -51.448  92.419  1.00134.92           N  
ATOM   3308  CA  ASP B 222      17.600 -51.725  93.468  1.00132.70           C  
ATOM   3309  C   ASP B 222      19.015 -51.320  93.094  1.00131.10           C  
ATOM   3310  O   ASP B 222      19.620 -50.469  93.750  1.00130.78           O  
ATOM   3311  CB  ASP B 222      17.556 -53.212  93.813  1.00132.52           C  
ATOM   3312  CG  ASP B 222      17.274 -54.077  92.604  1.00133.10           C  
ATOM   3313  OD1 ASP B 222      16.278 -54.836  92.630  1.00133.31           O  
ATOM   3314  OD2 ASP B 222      18.040 -53.996  91.620  1.00133.38           O  
ATOM   3315  N   ARG B 223      19.548 -51.930  92.040  1.00129.40           N  
ATOM   3316  CA  ARG B 223      20.904 -51.611  91.601  1.00128.19           C  
ATOM   3317  C   ARG B 223      21.012 -50.136  91.226  1.00127.59           C  
ATOM   3318  O   ARG B 223      20.020 -49.405  91.246  1.00128.51           O  
ATOM   3319  CB  ARG B 223      21.312 -52.478  90.403  1.00126.89           C  
ATOM   3320  CG  ARG B 223      20.500 -52.235  89.144  1.00124.79           C  
ATOM   3321  CD  ARG B 223      21.062 -53.006  87.948  1.00122.45           C  
ATOM   3322  NE  ARG B 223      20.284 -52.789  86.727  1.00119.98           N  
ATOM   3323  CZ  ARG B 223      18.998 -53.102  86.592  1.00118.86           C  
ATOM   3324  NH1 ARG B 223      18.335 -53.649  87.603  1.00118.02           N  
ATOM   3325  NH2 ARG B 223      18.371 -52.871  85.446  1.00118.05           N  
ATOM   3326  N   ALA B 224      22.224 -49.704  90.894  1.00126.60           N  
ATOM   3327  CA  ALA B 224      22.460 -48.319  90.512  1.00125.06           C  
ATOM   3328  C   ALA B 224      21.755 -48.050  89.183  1.00124.10           C  
ATOM   3329  O   ALA B 224      21.570 -48.965  88.381  1.00124.18           O  
ATOM   3330  CB  ALA B 224      23.961 -48.061  90.381  1.00124.23           C  
ATOM   3331  N   LYS B 225      21.350 -46.802  88.960  1.00122.58           N  
ATOM   3332  CA  LYS B 225      20.672 -46.437  87.722  1.00121.10           C  
ATOM   3333  C   LYS B 225      21.564 -46.708  86.510  1.00119.60           C  
ATOM   3334  O   LYS B 225      22.673 -46.171  86.412  1.00119.71           O  
ATOM   3335  CB  LYS B 225      20.293 -44.957  87.739  1.00121.35           C  
ATOM   3336  CG  LYS B 225      19.223 -44.589  88.743  1.00122.05           C  
ATOM   3337  CD  LYS B 225      18.847 -43.107  88.644  1.00122.93           C  
ATOM   3338  CE  LYS B 225      18.258 -42.763  87.280  1.00123.28           C  
ATOM   3339  NZ  LYS B 225      17.847 -41.330  87.166  1.00123.23           N  
ATOM   3340  N   PRO B 226      21.093 -47.554  85.573  1.00117.36           N  
ATOM   3341  CA  PRO B 226      21.845 -47.897  84.360  1.00115.44           C  
ATOM   3342  C   PRO B 226      21.876 -46.725  83.383  1.00114.13           C  
ATOM   3343  O   PRO B 226      21.356 -46.810  82.273  1.00113.68           O  
ATOM   3344  CB  PRO B 226      21.082 -49.101  83.818  1.00115.45           C  
ATOM   3345  CG  PRO B 226      19.681 -48.811  84.228  1.00115.52           C  
ATOM   3346  CD  PRO B 226      19.839 -48.326  85.644  1.00116.31           C  
ATOM   3347  N   VAL B 227      22.493 -45.631  83.819  1.00112.73           N  
ATOM   3348  CA  VAL B 227      22.599 -44.414  83.024  1.00111.00           C  
ATOM   3349  C   VAL B 227      23.699 -44.484  81.984  1.00109.41           C  
ATOM   3350  O   VAL B 227      24.446 -45.450  81.909  1.00108.78           O  
ATOM   3351  CB  VAL B 227      22.895 -43.181  83.911  1.00111.92           C  
ATOM   3352  CG1 VAL B 227      21.854 -43.072  85.026  1.00111.83           C  
ATOM   3353  CG2 VAL B 227      24.307 -43.276  84.485  1.00111.53           C  
ATOM   3354  N   THR B 228      23.797 -43.434  81.190  1.00107.58           N  
ATOM   3355  CA  THR B 228      24.805 -43.382  80.167  1.00106.30           C  
ATOM   3356  C   THR B 228      26.182 -43.283  80.796  1.00106.27           C  
ATOM   3357  O   THR B 228      26.420 -42.436  81.651  1.00106.02           O  
ATOM   3358  CB  THR B 228      24.565 -42.195  79.270  1.00105.52           C  
ATOM   3359  OG1 THR B 228      23.276 -42.336  78.667  1.00104.07           O  
ATOM   3360  CG2 THR B 228      25.642 -42.103  78.208  1.00104.61           C  
ATOM   3361  N   GLN B 229      27.083 -44.163  80.369  1.00106.80           N  
ATOM   3362  CA  GLN B 229      28.446 -44.191  80.885  1.00106.89           C  
ATOM   3363  C   GLN B 229      29.380 -44.987  79.977  1.00107.05           C  
ATOM   3364  O   GLN B 229      28.932 -45.633  79.025  1.00107.75           O  
ATOM   3365  CB  GLN B 229      28.456 -44.792  82.290  1.00107.64           C  
ATOM   3366  CG  GLN B 229      27.670 -46.088  82.418  1.00107.28           C  
ATOM   3367  CD  GLN B 229      28.545 -47.271  82.777  1.00107.48           C  
ATOM   3368  OE1 GLN B 229      28.046 -48.378  82.989  1.00107.95           O  
ATOM   3369  NE2 GLN B 229      29.857 -47.046  82.849  1.00106.94           N  
ATOM   3370  N   ILE B 230      30.677 -44.942  80.283  1.00106.40           N  
ATOM   3371  CA  ILE B 230      31.695 -45.651  79.501  1.00105.15           C  
ATOM   3372  C   ILE B 230      32.420 -46.732  80.306  1.00104.94           C  
ATOM   3373  O   ILE B 230      33.166 -46.418  81.228  1.00105.46           O  
ATOM   3374  CB  ILE B 230      32.770 -44.684  78.982  1.00104.62           C  
ATOM   3375  CG1 ILE B 230      32.117 -43.542  78.221  1.00104.93           C  
ATOM   3376  CG2 ILE B 230      33.743 -45.416  78.079  1.00102.94           C  
ATOM   3377  CD1 ILE B 230      33.101 -42.478  77.799  1.00106.32           C  
ATOM   3378  N   VAL B 231      32.216 -47.999  79.946  1.00102.88           N  
ATOM   3379  CA  VAL B 231      32.876 -49.118  80.623  1.00100.92           C  
ATOM   3380  C   VAL B 231      34.150 -49.464  79.854  1.00100.96           C  
ATOM   3381  O   VAL B 231      34.245 -49.190  78.661  1.00101.29           O  
ATOM   3382  CB  VAL B 231      31.980 -50.360  80.656  1.00 99.10           C  
ATOM   3383  CG1 VAL B 231      32.663 -51.463  81.428  1.00 98.49           C  
ATOM   3384  CG2 VAL B 231      30.638 -50.017  81.264  1.00 97.97           C  
ATOM   3385  N   SER B 232      35.136 -50.058  80.516  1.00100.96           N  
ATOM   3386  CA  SER B 232      36.365 -50.394  79.805  1.00101.21           C  
ATOM   3387  C   SER B 232      37.274 -51.391  80.509  1.00102.28           C  
ATOM   3388  O   SER B 232      36.916 -51.968  81.532  1.00102.22           O  
ATOM   3389  CB  SER B 232      37.149 -49.120  79.483  1.00 99.87           C  
ATOM   3390  OG  SER B 232      37.404 -48.365  80.649  1.00 98.52           O  
ATOM   3391  N   ALA B 233      38.455 -51.592  79.940  1.00104.35           N  
ATOM   3392  CA  ALA B 233      39.429 -52.534  80.477  1.00106.78           C  
ATOM   3393  C   ALA B 233      40.761 -52.354  79.734  1.00108.16           C  
ATOM   3394  O   ALA B 233      40.769 -52.131  78.521  1.00108.25           O  
ATOM   3395  CB  ALA B 233      38.907 -53.961  80.298  1.00106.92           C  
ATOM   3396  N   GLU B 234      41.884 -52.452  80.444  1.00109.38           N  
ATOM   3397  CA  GLU B 234      43.186 -52.273  79.798  1.00109.85           C  
ATOM   3398  C   GLU B 234      44.027 -53.538  79.759  1.00110.07           C  
ATOM   3399  O   GLU B 234      43.598 -54.599  80.217  1.00109.91           O  
ATOM   3400  CB  GLU B 234      43.994 -51.177  80.498  1.00109.91           C  
ATOM   3401  CG  GLU B 234      43.191 -49.957  80.888  1.00111.46           C  
ATOM   3402  CD  GLU B 234      42.373 -50.192  82.137  1.00111.90           C  
ATOM   3403  OE1 GLU B 234      42.982 -50.348  83.218  1.00112.62           O  
ATOM   3404  OE2 GLU B 234      41.127 -50.230  82.037  1.00112.08           O  
ATOM   3405  N   ALA B 235      45.231 -53.402  79.205  1.00110.36           N  
ATOM   3406  CA  ALA B 235      46.196 -54.498  79.094  1.00111.47           C  
ATOM   3407  C   ALA B 235      47.538 -54.013  78.522  1.00112.20           C  
ATOM   3408  O   ALA B 235      47.590 -53.060  77.738  1.00112.87           O  
ATOM   3409  CB  ALA B 235      45.630 -55.620  78.229  1.00111.30           C  
ATOM   3410  N   TRP B 236      48.620 -54.678  78.914  1.00112.46           N  
ATOM   3411  CA  TRP B 236      49.946 -54.305  78.449  1.00112.62           C  
ATOM   3412  C   TRP B 236      50.667 -55.489  77.812  1.00112.78           C  
ATOM   3413  O   TRP B 236      50.287 -56.639  78.109  1.00112.27           O  
ATOM   3414  CB  TRP B 236      50.755 -53.771  79.627  1.00113.04           C  
ATOM   3415  CG  TRP B 236      50.202 -52.497  80.216  1.00114.39           C  
ATOM   3416  CD1 TRP B 236      50.575 -51.216  79.904  1.00115.21           C  
ATOM   3417  CD2 TRP B 236      49.165 -52.382  81.201  1.00114.90           C  
ATOM   3418  NE1 TRP B 236      49.836 -50.314  80.634  1.00115.44           N  
ATOM   3419  CE2 TRP B 236      48.962 -51.002  81.437  1.00115.61           C  
ATOM   3420  CE3 TRP B 236      48.385 -53.310  81.907  1.00115.25           C  
ATOM   3421  CZ2 TRP B 236      48.010 -50.526  82.352  1.00116.00           C  
ATOM   3422  CZ3 TRP B 236      47.438 -52.838  82.817  1.00115.75           C  
ATOM   3423  CH2 TRP B 236      47.260 -51.456  83.029  1.00116.18           C  
ATOM   3424  OXT TRP B 236      51.614 -55.256  77.029  1.00112.49           O  
TER    3425      TRP B 236                                                      
ATOM   3426  N   ILE C   1      -0.715 -17.771  19.975  1.00 96.39           N  
ATOM   3427  CA  ILE C   1      -1.705 -17.943  21.074  1.00 95.61           C  
ATOM   3428  C   ILE C   1      -2.998 -18.628  20.621  1.00 95.17           C  
ATOM   3429  O   ILE C   1      -3.949 -18.729  21.402  1.00 95.46           O  
ATOM   3430  CB  ILE C   1      -2.057 -16.568  21.707  1.00 95.86           C  
ATOM   3431  CG1 ILE C   1      -2.209 -15.507  20.612  1.00 94.04           C  
ATOM   3432  CG2 ILE C   1      -0.981 -16.164  22.711  1.00 95.45           C  
ATOM   3433  CD1 ILE C   1      -2.546 -14.134  21.135  1.00 92.64           C  
ATOM   3434  N   GLU C   2      -3.023 -19.100  19.371  1.00 93.90           N  
ATOM   3435  CA  GLU C   2      -4.200 -19.766  18.796  1.00 92.32           C  
ATOM   3436  C   GLU C   2      -4.173 -21.279  18.995  1.00 89.47           C  
ATOM   3437  O   GLU C   2      -3.106 -21.887  18.979  1.00 89.26           O  
ATOM   3438  CB  GLU C   2      -4.313 -19.468  17.288  1.00 94.15           C  
ATOM   3439  CG  GLU C   2      -3.109 -19.944  16.462  1.00 96.46           C  
ATOM   3440  CD  GLU C   2      -3.469 -20.315  15.019  1.00 97.71           C  
ATOM   3441  OE1 GLU C   2      -4.325 -21.208  14.830  1.00 98.70           O  
ATOM   3442  OE2 GLU C   2      -2.888 -19.732  14.076  1.00 97.55           O  
ATOM   3443  N   ALA C   3      -5.347 -21.883  19.169  1.00 85.93           N  
ATOM   3444  CA  ALA C   3      -5.441 -23.329  19.359  1.00 82.50           C  
ATOM   3445  C   ALA C   3      -6.874 -23.770  19.600  1.00 79.48           C  
ATOM   3446  O   ALA C   3      -7.720 -22.959  19.962  1.00 79.35           O  
ATOM   3447  CB  ALA C   3      -4.568 -23.765  20.525  1.00 83.46           C  
ATOM   3448  N   ASP C   4      -7.143 -25.059  19.409  1.00 76.11           N  
ATOM   3449  CA  ASP C   4      -8.493 -25.595  19.596  1.00 72.82           C  
ATOM   3450  C   ASP C   4      -8.910 -25.684  21.044  1.00 69.57           C  
ATOM   3451  O   ASP C   4     -10.089 -25.559  21.371  1.00 69.34           O  
ATOM   3452  CB  ASP C   4      -8.607 -26.990  19.006  1.00 72.39           C  
ATOM   3453  CG  ASP C   4      -8.279 -27.025  17.559  1.00 72.09           C  
ATOM   3454  OD1 ASP C   4      -8.304 -28.135  17.007  1.00 73.41           O  
ATOM   3455  OD2 ASP C   4      -7.997 -25.956  16.980  1.00 71.83           O  
ATOM   3456  N   HIS C   5      -7.939 -25.947  21.906  1.00 66.66           N  
ATOM   3457  CA  HIS C   5      -8.195 -26.072  23.328  1.00 62.21           C  
ATOM   3458  C   HIS C   5      -7.004 -25.558  24.053  1.00 59.20           C  
ATOM   3459  O   HIS C   5      -5.902 -25.521  23.516  1.00 57.00           O  
ATOM   3460  CB  HIS C   5      -8.387 -27.525  23.733  1.00 61.68           C  
ATOM   3461  CG  HIS C   5      -9.639 -28.137  23.206  1.00 62.91           C  
ATOM   3462  ND1 HIS C   5     -10.740 -28.377  24.000  1.00 62.49           N  
ATOM   3463  CD2 HIS C   5      -9.970 -28.551  21.961  1.00 63.09           C  
ATOM   3464  CE1 HIS C   5     -11.697 -28.913  23.265  1.00 63.35           C  
ATOM   3465  NE2 HIS C   5     -11.255 -29.028  22.024  1.00 64.89           N  
ATOM   3466  N   VAL C   6      -7.238 -25.169  25.293  1.00 57.25           N  
ATOM   3467  CA  VAL C   6      -6.175 -24.666  26.127  1.00 54.49           C  
ATOM   3468  C   VAL C   6      -6.430 -25.056  27.558  1.00 52.45           C  
ATOM   3469  O   VAL C   6      -7.430 -24.671  28.160  1.00 51.74           O  
ATOM   3470  CB  VAL C   6      -6.052 -23.162  26.032  1.00 54.55           C  
ATOM   3471  CG1 VAL C   6      -7.406 -22.524  26.253  1.00 56.21           C  
ATOM   3472  CG2 VAL C   6      -5.068 -22.677  27.061  1.00 54.82           C  
ATOM   3473  N   GLY C   7      -5.513 -25.854  28.088  1.00 51.64           N  
ATOM   3474  CA  GLY C   7      -5.615 -26.301  29.462  1.00 48.08           C  
ATOM   3475  C   GLY C   7      -4.522 -25.645  30.263  1.00 44.81           C  
ATOM   3476  O   GLY C   7      -3.363 -25.585  29.835  1.00 43.62           O  
ATOM   3477  N   THR C   8      -4.905 -25.120  31.419  1.00 43.69           N  
ATOM   3478  CA  THR C   8      -3.956 -24.461  32.319  1.00 42.04           C  
ATOM   3479  C   THR C   8      -3.819 -25.404  33.473  1.00 39.67           C  
ATOM   3480  O   THR C   8      -4.544 -25.313  34.447  1.00 38.81           O  
ATOM   3481  CB  THR C   8      -4.500 -23.152  32.820  1.00 41.67           C  
ATOM   3482  OG1 THR C   8      -5.478 -22.662  31.886  1.00 45.59           O  
ATOM   3483  CG2 THR C   8      -3.377 -22.147  32.932  1.00 41.54           C  
ATOM   3484  N   TYR C   9      -2.887 -26.329  33.313  1.00 39.05           N  
ATOM   3485  CA  TYR C   9      -2.627 -27.365  34.284  1.00 37.84           C  
ATOM   3486  C   TYR C   9      -1.617 -26.926  35.290  1.00 36.97           C  
ATOM   3487  O   TYR C   9      -0.463 -27.330  35.254  1.00 36.90           O  
ATOM   3488  CB  TYR C   9      -2.162 -28.613  33.567  1.00 37.06           C  
ATOM   3489  CG  TYR C   9      -3.163 -29.060  32.549  1.00 37.13           C  
ATOM   3490  CD1 TYR C   9      -4.480 -29.319  32.928  1.00 38.02           C  
ATOM   3491  CD2 TYR C   9      -2.802 -29.244  31.223  1.00 35.22           C  
ATOM   3492  CE1 TYR C   9      -5.410 -29.753  32.030  1.00 38.34           C  
ATOM   3493  CE2 TYR C   9      -3.724 -29.681  30.307  1.00 37.34           C  
ATOM   3494  CZ  TYR C   9      -5.031 -29.936  30.720  1.00 39.50           C  
ATOM   3495  OH  TYR C   9      -5.985 -30.397  29.837  1.00 43.13           O  
ATOM   3496  N   GLY C  10      -2.102 -26.093  36.195  1.00 36.90           N  
ATOM   3497  CA  GLY C  10      -1.287 -25.566  37.248  1.00 38.07           C  
ATOM   3498  C   GLY C  10      -1.403 -24.061  37.251  1.00 38.58           C  
ATOM   3499  O   GLY C  10      -0.840 -23.399  36.376  1.00 38.63           O  
ATOM   3500  N   ILE C  11      -2.181 -23.523  38.189  1.00 37.32           N  
ATOM   3501  CA  ILE C  11      -2.306 -22.076  38.351  1.00 35.11           C  
ATOM   3502  C   ILE C  11      -2.125 -21.836  39.836  1.00 33.91           C  
ATOM   3503  O   ILE C  11      -2.983 -22.197  40.659  1.00 34.16           O  
ATOM   3504  CB  ILE C  11      -3.682 -21.519  37.931  1.00 34.85           C  
ATOM   3505  CG1 ILE C  11      -3.936 -21.795  36.465  1.00 33.25           C  
ATOM   3506  CG2 ILE C  11      -3.712 -20.010  38.156  1.00 32.61           C  
ATOM   3507  CD1 ILE C  11      -5.353 -21.615  36.066  1.00 32.85           C  
ATOM   3508  N   SER C  12      -0.986 -21.245  40.168  1.00 32.18           N  
ATOM   3509  CA  SER C  12      -0.652 -20.956  41.549  1.00 30.96           C  
ATOM   3510  C   SER C  12      -0.601 -19.471  41.718  1.00 30.39           C  
ATOM   3511  O   SER C  12       0.079 -18.789  40.960  1.00 30.97           O  
ATOM   3512  CB  SER C  12       0.730 -21.491  41.927  1.00 33.07           C  
ATOM   3513  OG  SER C  12       1.052 -22.718  41.304  1.00 37.99           O  
ATOM   3514  N   VAL C  13      -1.309 -18.970  42.723  1.00 30.27           N  
ATOM   3515  CA  VAL C  13      -1.305 -17.543  43.018  1.00 30.38           C  
ATOM   3516  C   VAL C  13      -0.930 -17.347  44.493  1.00 31.92           C  
ATOM   3517  O   VAL C  13      -1.434 -18.056  45.349  1.00 32.56           O  
ATOM   3518  CB  VAL C  13      -2.684 -16.913  42.781  1.00 29.08           C  
ATOM   3519  CG1 VAL C  13      -2.586 -15.411  42.942  1.00 29.24           C  
ATOM   3520  CG2 VAL C  13      -3.186 -17.243  41.416  1.00 28.07           C  
ATOM   3521  N   TYR C  14      -0.045 -16.400  44.786  1.00 32.27           N  
ATOM   3522  CA  TYR C  14       0.336 -16.142  46.164  1.00 34.48           C  
ATOM   3523  C   TYR C  14       0.417 -14.638  46.439  1.00 36.60           C  
ATOM   3524  O   TYR C  14       1.024 -13.887  45.674  1.00 36.12           O  
ATOM   3525  CB  TYR C  14       1.681 -16.802  46.485  1.00 35.75           C  
ATOM   3526  CG  TYR C  14       2.017 -16.879  47.970  1.00 37.04           C  
ATOM   3527  CD1 TYR C  14       1.366 -17.789  48.817  1.00 37.35           C  
ATOM   3528  CD2 TYR C  14       2.922 -15.986  48.542  1.00 36.44           C  
ATOM   3529  CE1 TYR C  14       1.603 -17.788  50.206  1.00 37.23           C  
ATOM   3530  CE2 TYR C  14       3.164 -15.981  49.913  1.00 36.68           C  
ATOM   3531  CZ  TYR C  14       2.501 -16.873  50.733  1.00 37.91           C  
ATOM   3532  OH  TYR C  14       2.736 -16.798  52.081  1.00 39.72           O  
ATOM   3533  N   GLN C  15      -0.201 -14.212  47.541  1.00 39.01           N  
ATOM   3534  CA  GLN C  15      -0.215 -12.809  47.942  1.00 41.46           C  
ATOM   3535  C   GLN C  15       0.452 -12.553  49.275  1.00 43.75           C  
ATOM   3536  O   GLN C  15       0.410 -13.396  50.162  1.00 43.92           O  
ATOM   3537  CB  GLN C  15      -1.645 -12.319  48.027  1.00 40.56           C  
ATOM   3538  CG  GLN C  15      -2.280 -12.197  46.682  1.00 43.00           C  
ATOM   3539  CD  GLN C  15      -3.720 -11.784  46.752  1.00 42.74           C  
ATOM   3540  OE1 GLN C  15      -4.584 -12.586  47.073  1.00 42.85           O  
ATOM   3541  NE2 GLN C  15      -3.988 -10.519  46.462  1.00 44.09           N  
ATOM   3542  N   SER C  16       1.064 -11.380  49.404  1.00 46.14           N  
ATOM   3543  CA  SER C  16       1.714 -10.957  50.643  1.00 49.32           C  
ATOM   3544  C   SER C  16       1.549  -9.442  50.791  1.00 51.38           C  
ATOM   3545  O   SER C  16       1.726  -8.708  49.828  1.00 53.06           O  
ATOM   3546  CB  SER C  16       3.198 -11.294  50.618  1.00 48.95           C  
ATOM   3547  OG  SER C  16       3.772 -11.077  51.892  1.00 50.96           O  
ATOM   3548  N   PRO C  17       1.197  -8.949  51.993  1.00 52.47           N  
ATOM   3549  CA  PRO C  17       0.952  -9.674  53.236  1.00 52.98           C  
ATOM   3550  C   PRO C  17      -0.335 -10.434  53.176  1.00 53.19           C  
ATOM   3551  O   PRO C  17      -1.051 -10.384  52.187  1.00 53.77           O  
ATOM   3552  CB  PRO C  17       0.871  -8.570  54.263  1.00 53.17           C  
ATOM   3553  CG  PRO C  17       0.175  -7.510  53.510  1.00 53.91           C  
ATOM   3554  CD  PRO C  17       0.957  -7.511  52.204  1.00 53.69           C  
ATOM   3555  N   GLY C  18      -0.625 -11.129  54.263  1.00 53.78           N  
ATOM   3556  CA  GLY C  18      -1.838 -11.907  54.342  1.00 54.13           C  
ATOM   3557  C   GLY C  18      -1.528 -13.366  54.142  1.00 54.27           C  
ATOM   3558  O   GLY C  18      -2.246 -14.227  54.632  1.00 53.95           O  
ATOM   3559  N   ASP C  19      -0.455 -13.648  53.413  1.00 55.76           N  
ATOM   3560  CA  ASP C  19      -0.070 -15.031  53.162  1.00 56.96           C  
ATOM   3561  C   ASP C  19      -1.257 -15.792  52.544  1.00 53.62           C  
ATOM   3562  O   ASP C  19      -1.707 -16.797  53.078  1.00 51.60           O  
ATOM   3563  CB  ASP C  19       0.367 -15.653  54.494  1.00 61.83           C  
ATOM   3564  CG  ASP C  19       0.881 -17.059  54.341  1.00 67.64           C  
ATOM   3565  OD1 ASP C  19       1.511 -17.560  55.299  1.00 70.02           O  
ATOM   3566  OD2 ASP C  19       0.650 -17.668  53.267  1.00 72.20           O  
ATOM   3567  N   ILE C  20      -1.734 -15.301  51.400  1.00 51.51           N  
ATOM   3568  CA  ILE C  20      -2.883 -15.872  50.691  1.00 48.37           C  
ATOM   3569  C   ILE C  20      -2.501 -16.634  49.406  1.00 46.43           C  
ATOM   3570  O   ILE C  20      -1.782 -16.118  48.543  1.00 46.54           O  
ATOM   3571  CB  ILE C  20      -3.891 -14.758  50.308  1.00 46.96           C  
ATOM   3572  CG1 ILE C  20      -4.096 -13.798  51.469  1.00 46.64           C  
ATOM   3573  CG2 ILE C  20      -5.222 -15.367  49.933  1.00 46.90           C  
ATOM   3574  CD1 ILE C  20      -4.915 -12.583  51.095  1.00 48.23           C  
ATOM   3575  N   GLY C  21      -3.002 -17.857  49.277  1.00 42.61           N  
ATOM   3576  CA  GLY C  21      -2.681 -18.628  48.101  1.00 39.46           C  
ATOM   3577  C   GLY C  21      -3.854 -19.338  47.450  1.00 37.39           C  
ATOM   3578  O   GLY C  21      -4.899 -19.558  48.048  1.00 37.30           O  
ATOM   3579  N   GLN C  22      -3.695 -19.691  46.191  1.00 33.94           N  
ATOM   3580  CA  GLN C  22      -4.750 -20.389  45.528  1.00 31.02           C  
ATOM   3581  C   GLN C  22      -4.125 -21.276  44.477  1.00 31.00           C  
ATOM   3582  O   GLN C  22      -3.176 -20.863  43.797  1.00 31.61           O  
ATOM   3583  CB  GLN C  22      -5.712 -19.407  44.875  1.00 29.99           C  
ATOM   3584  CG  GLN C  22      -6.672 -20.106  43.932  1.00 29.28           C  
ATOM   3585  CD  GLN C  22      -7.773 -19.227  43.436  1.00 27.49           C  
ATOM   3586  OE1 GLN C  22      -8.646 -18.805  44.199  1.00 28.21           O  
ATOM   3587  NE2 GLN C  22      -7.747 -18.936  42.157  1.00 26.99           N  
ATOM   3588  N   TYR C  23      -4.642 -22.493  44.346  1.00 28.99           N  
ATOM   3589  CA  TYR C  23      -4.121 -23.423  43.351  1.00 29.61           C  
ATOM   3590  C   TYR C  23      -5.283 -24.069  42.618  1.00 30.77           C  
ATOM   3591  O   TYR C  23      -6.117 -24.740  43.246  1.00 31.57           O  
ATOM   3592  CB  TYR C  23      -3.256 -24.513  44.008  1.00 24.90           C  
ATOM   3593  CG  TYR C  23      -2.570 -25.399  42.992  1.00 23.19           C  
ATOM   3594  CD1 TYR C  23      -3.093 -26.639  42.639  1.00 23.27           C  
ATOM   3595  CD2 TYR C  23      -1.417 -24.968  42.345  1.00 24.46           C  
ATOM   3596  CE1 TYR C  23      -2.473 -27.434  41.652  1.00 25.48           C  
ATOM   3597  CE2 TYR C  23      -0.795 -25.738  41.368  1.00 26.10           C  
ATOM   3598  CZ  TYR C  23      -1.327 -26.967  41.021  1.00 26.91           C  
ATOM   3599  OH  TYR C  23      -0.719 -27.672  40.006  1.00 29.18           O  
ATOM   3600  N   THR C  24      -5.340 -23.871  41.297  1.00 30.92           N  
ATOM   3601  CA  THR C  24      -6.412 -24.448  40.482  1.00 30.03           C  
ATOM   3602  C   THR C  24      -5.954 -25.000  39.141  1.00 32.31           C  
ATOM   3603  O   THR C  24      -4.800 -24.824  38.724  1.00 31.77           O  
ATOM   3604  CB  THR C  24      -7.481 -23.423  40.167  1.00 28.00           C  
ATOM   3605  OG1 THR C  24      -6.950 -22.457  39.250  1.00 25.80           O  
ATOM   3606  CG2 THR C  24      -7.935 -22.719  41.435  1.00 26.62           C  
ATOM   3607  N   PHE C  25      -6.896 -25.676  38.485  1.00 35.10           N  
ATOM   3608  CA  PHE C  25      -6.715 -26.265  37.163  1.00 37.85           C  
ATOM   3609  C   PHE C  25      -7.857 -25.779  36.266  1.00 40.62           C  
ATOM   3610  O   PHE C  25      -9.021 -25.837  36.649  1.00 40.22           O  
ATOM   3611  CB  PHE C  25      -6.708 -27.789  37.252  1.00 37.57           C  
ATOM   3612  CG  PHE C  25      -5.321 -28.389  37.235  1.00 39.50           C  
ATOM   3613  CD1 PHE C  25      -4.367 -28.030  38.194  1.00 39.42           C  
ATOM   3614  CD2 PHE C  25      -4.963 -29.317  36.256  1.00 38.55           C  
ATOM   3615  CE1 PHE C  25      -3.085 -28.594  38.171  1.00 38.02           C  
ATOM   3616  CE2 PHE C  25      -3.692 -29.878  36.231  1.00 37.12           C  
ATOM   3617  CZ  PHE C  25      -2.751 -29.516  37.189  1.00 37.37           C  
ATOM   3618  N   GLU C  26      -7.524 -25.287  35.080  1.00 44.13           N  
ATOM   3619  CA  GLU C  26      -8.536 -24.760  34.184  1.00 48.09           C  
ATOM   3620  C   GLU C  26      -8.485 -25.349  32.787  1.00 49.74           C  
ATOM   3621  O   GLU C  26      -7.419 -25.690  32.266  1.00 49.58           O  
ATOM   3622  CB  GLU C  26      -8.416 -23.224  34.093  1.00 49.74           C  
ATOM   3623  CG  GLU C  26      -9.214 -22.449  35.155  1.00 53.41           C  
ATOM   3624  CD  GLU C  26      -8.865 -20.955  35.232  1.00 54.77           C  
ATOM   3625  OE1 GLU C  26      -8.927 -20.260  34.191  1.00 55.11           O  
ATOM   3626  OE2 GLU C  26      -8.539 -20.474  36.354  1.00 55.65           O  
ATOM   3627  N   PHE C  27      -9.655 -25.439  32.173  1.00 51.93           N  
ATOM   3628  CA  PHE C  27      -9.748 -25.972  30.836  1.00 53.10           C  
ATOM   3629  C   PHE C  27     -10.815 -25.222  30.029  1.00 54.16           C  
ATOM   3630  O   PHE C  27     -11.967 -25.058  30.456  1.00 53.89           O  
ATOM   3631  CB  PHE C  27     -10.048 -27.475  30.913  1.00 53.22           C  
ATOM   3632  CG  PHE C  27     -10.014 -28.156  29.587  1.00 53.78           C  
ATOM   3633  CD1 PHE C  27      -8.879 -28.087  28.787  1.00 51.74           C  
ATOM   3634  CD2 PHE C  27     -11.155 -28.775  29.085  1.00 54.66           C  
ATOM   3635  CE1 PHE C  27      -8.891 -28.614  27.503  1.00 52.10           C  
ATOM   3636  CE2 PHE C  27     -11.171 -29.301  27.804  1.00 53.02           C  
ATOM   3637  CZ  PHE C  27     -10.038 -29.217  27.010  1.00 51.80           C  
ATOM   3638  N   ASP C  28     -10.426 -24.759  28.850  1.00 55.06           N  
ATOM   3639  CA  ASP C  28     -11.354 -24.017  28.008  1.00 56.19           C  
ATOM   3640  C   ASP C  28     -12.006 -22.855  28.762  1.00 55.95           C  
ATOM   3641  O   ASP C  28     -12.965 -22.259  28.267  1.00 57.82           O  
ATOM   3642  CB  ASP C  28     -12.438 -24.945  27.445  1.00 56.73           C  
ATOM   3643  CG  ASP C  28     -11.946 -25.772  26.262  1.00 58.10           C  
ATOM   3644  OD1 ASP C  28     -11.124 -25.237  25.466  1.00 56.89           O  
ATOM   3645  OD2 ASP C  28     -12.403 -26.946  26.126  1.00 57.85           O  
ATOM   3646  N   GLY C  29     -11.493 -22.543  29.953  1.00 53.75           N  
ATOM   3647  CA  GLY C  29     -12.044 -21.438  30.714  1.00 52.16           C  
ATOM   3648  C   GLY C  29     -12.868 -21.757  31.941  1.00 51.21           C  
ATOM   3649  O   GLY C  29     -13.236 -20.865  32.703  1.00 51.63           O  
ATOM   3650  N   ASP C  30     -13.198 -23.017  32.139  1.00 50.37           N  
ATOM   3651  CA  ASP C  30     -13.959 -23.354  33.324  1.00 49.48           C  
ATOM   3652  C   ASP C  30     -12.977 -24.002  34.283  1.00 47.38           C  
ATOM   3653  O   ASP C  30     -11.925 -24.498  33.887  1.00 44.93           O  
ATOM   3654  CB  ASP C  30     -15.097 -24.302  32.975  1.00 52.10           C  
ATOM   3655  CG  ASP C  30     -16.051 -23.711  31.958  1.00 56.49           C  
ATOM   3656  OD1 ASP C  30     -17.004 -23.007  32.388  1.00 59.39           O  
ATOM   3657  OD2 ASP C  30     -15.836 -23.950  30.732  1.00 56.53           O  
ATOM   3658  N   GLU C  31     -13.323 -23.967  35.554  1.00 46.07           N  
ATOM   3659  CA  GLU C  31     -12.471 -24.530  36.568  1.00 45.66           C  
ATOM   3660  C   GLU C  31     -12.705 -26.019  36.779  1.00 44.97           C  
ATOM   3661  O   GLU C  31     -13.789 -26.430  37.161  1.00 45.26           O  
ATOM   3662  CB  GLU C  31     -12.680 -23.799  37.898  1.00 46.32           C  
ATOM   3663  CG  GLU C  31     -12.068 -24.516  39.114  1.00 46.75           C  
ATOM   3664  CD  GLU C  31     -12.251 -23.772  40.434  1.00 46.83           C  
ATOM   3665  OE1 GLU C  31     -11.798 -22.612  40.539  1.00 47.23           O  
ATOM   3666  OE2 GLU C  31     -12.837 -24.355  41.377  1.00 47.60           O  
ATOM   3667  N   LEU C  32     -11.677 -26.827  36.543  1.00 44.02           N  
ATOM   3668  CA  LEU C  32     -11.794 -28.251  36.758  1.00 42.21           C  
ATOM   3669  C   LEU C  32     -11.898 -28.469  38.247  1.00 43.13           C  
ATOM   3670  O   LEU C  32     -12.898 -29.000  38.739  1.00 45.42           O  
ATOM   3671  CB  LEU C  32     -10.570 -28.979  36.229  1.00 41.37           C  
ATOM   3672  CG  LEU C  32     -10.401 -28.902  34.705  1.00 42.90           C  
ATOM   3673  CD1 LEU C  32      -8.956 -29.173  34.317  1.00 41.56           C  
ATOM   3674  CD2 LEU C  32     -11.358 -29.889  34.032  1.00 41.97           C  
ATOM   3675  N   PHE C  33     -10.867 -28.042  38.976  1.00 42.86           N  
ATOM   3676  CA  PHE C  33     -10.810 -28.215  40.440  1.00 42.17           C  
ATOM   3677  C   PHE C  33      -9.828 -27.240  41.100  1.00 42.27           C  
ATOM   3678  O   PHE C  33      -9.060 -26.536  40.430  1.00 41.94           O  
ATOM   3679  CB  PHE C  33     -10.346 -29.632  40.763  1.00 40.68           C  
ATOM   3680  CG  PHE C  33      -8.897 -29.891  40.389  1.00 40.31           C  
ATOM   3681  CD1 PHE C  33      -7.854 -29.468  41.212  1.00 39.98           C  
ATOM   3682  CD2 PHE C  33      -8.571 -30.514  39.192  1.00 39.76           C  
ATOM   3683  CE1 PHE C  33      -6.515 -29.669  40.832  1.00 37.81           C  
ATOM   3684  CE2 PHE C  33      -7.233 -30.710  38.820  1.00 37.92           C  
ATOM   3685  CZ  PHE C  33      -6.217 -30.288  39.641  1.00 35.50           C  
ATOM   3686  N   TYR C  34      -9.841 -27.227  42.426  1.00 41.31           N  
ATOM   3687  CA  TYR C  34      -8.944 -26.362  43.177  1.00 41.96           C  
ATOM   3688  C   TYR C  34      -8.514 -27.113  44.417  1.00 42.28           C  
ATOM   3689  O   TYR C  34      -9.288 -27.886  44.957  1.00 43.52           O  
ATOM   3690  CB  TYR C  34      -9.634 -25.052  43.580  1.00 41.43           C  
ATOM   3691  CG  TYR C  34     -10.648 -25.205  44.676  1.00 40.75           C  
ATOM   3692  CD1 TYR C  34     -11.982 -25.469  44.393  1.00 42.42           C  
ATOM   3693  CD2 TYR C  34     -10.262 -25.142  46.006  1.00 41.33           C  
ATOM   3694  CE1 TYR C  34     -12.917 -25.675  45.433  1.00 43.29           C  
ATOM   3695  CE2 TYR C  34     -11.174 -25.346  47.047  1.00 41.25           C  
ATOM   3696  CZ  TYR C  34     -12.497 -25.615  46.765  1.00 40.72           C  
ATOM   3697  OH  TYR C  34     -13.381 -25.852  47.799  1.00 38.45           O  
ATOM   3698  N   VAL C  35      -7.280 -26.903  44.864  1.00 41.73           N  
ATOM   3699  CA  VAL C  35      -6.819 -27.600  46.055  1.00 40.55           C  
ATOM   3700  C   VAL C  35      -7.121 -26.753  47.267  1.00 42.01           C  
ATOM   3701  O   VAL C  35      -6.749 -25.601  47.320  1.00 42.19           O  
ATOM   3702  CB  VAL C  35      -5.334 -27.859  46.015  1.00 37.58           C  
ATOM   3703  CG1 VAL C  35      -4.932 -28.637  47.219  1.00 36.34           C  
ATOM   3704  CG2 VAL C  35      -4.976 -28.594  44.761  1.00 37.22           C  
ATOM   3705  N   ASP C  36      -7.825 -27.322  48.232  1.00 43.38           N  
ATOM   3706  CA  ASP C  36      -8.152 -26.604  49.446  1.00 44.49           C  
ATOM   3707  C   ASP C  36      -6.861 -26.597  50.259  1.00 44.81           C  
ATOM   3708  O   ASP C  36      -6.532 -27.577  50.915  1.00 45.27           O  
ATOM   3709  CB  ASP C  36      -9.256 -27.346  50.198  1.00 48.57           C  
ATOM   3710  CG  ASP C  36      -9.738 -26.594  51.433  1.00 53.45           C  
ATOM   3711  OD1 ASP C  36      -8.893 -26.276  52.304  1.00 54.76           O  
ATOM   3712  OD2 ASP C  36     -10.965 -26.323  51.543  1.00 55.24           O  
ATOM   3713  N   LEU C  37      -6.128 -25.493  50.197  1.00 44.32           N  
ATOM   3714  CA  LEU C  37      -4.864 -25.367  50.899  1.00 43.09           C  
ATOM   3715  C   LEU C  37      -4.887 -25.622  52.402  1.00 45.38           C  
ATOM   3716  O   LEU C  37      -3.836 -25.827  53.019  1.00 44.34           O  
ATOM   3717  CB  LEU C  37      -4.257 -24.001  50.597  1.00 39.12           C  
ATOM   3718  CG  LEU C  37      -3.487 -23.850  49.282  1.00 37.59           C  
ATOM   3719  CD1 LEU C  37      -3.531 -25.129  48.455  1.00 36.90           C  
ATOM   3720  CD2 LEU C  37      -4.039 -22.697  48.521  1.00 35.91           C  
ATOM   3721  N   ASP C  38      -6.082 -25.624  52.987  1.00 48.00           N  
ATOM   3722  CA  ASP C  38      -6.247 -25.859  54.425  1.00 51.23           C  
ATOM   3723  C   ASP C  38      -6.654 -27.303  54.706  1.00 51.73           C  
ATOM   3724  O   ASP C  38      -6.108 -27.961  55.580  1.00 52.36           O  
ATOM   3725  CB  ASP C  38      -7.300 -24.908  54.987  1.00 53.44           C  
ATOM   3726  CG  ASP C  38      -6.765 -23.498  55.189  1.00 56.82           C  
ATOM   3727  OD1 ASP C  38      -7.590 -22.549  55.276  1.00 59.42           O  
ATOM   3728  OD2 ASP C  38      -5.522 -23.341  55.271  1.00 56.02           O  
ATOM   3729  N   LYS C  39      -7.629 -27.785  53.959  1.00 52.39           N  
ATOM   3730  CA  LYS C  39      -8.102 -29.136  54.113  1.00 53.08           C  
ATOM   3731  C   LYS C  39      -7.135 -30.090  53.460  1.00 52.54           C  
ATOM   3732  O   LYS C  39      -7.252 -31.294  53.620  1.00 53.28           O  
ATOM   3733  CB  LYS C  39      -9.475 -29.283  53.457  1.00 55.15           C  
ATOM   3734  CG  LYS C  39     -10.559 -28.474  54.143  1.00 59.17           C  
ATOM   3735  CD  LYS C  39     -11.931 -28.840  53.641  1.00 60.92           C  
ATOM   3736  CE  LYS C  39     -12.992 -28.247  54.557  1.00 62.56           C  
ATOM   3737  NZ  LYS C  39     -14.360 -28.716  54.171  1.00 64.30           N  
ATOM   3738  N   LYS C  40      -6.175 -29.556  52.719  1.00 52.20           N  
ATOM   3739  CA  LYS C  40      -5.208 -30.394  52.020  1.00 51.63           C  
ATOM   3740  C   LYS C  40      -5.944 -31.401  51.150  1.00 52.00           C  
ATOM   3741  O   LYS C  40      -5.582 -32.566  51.155  1.00 53.28           O  
ATOM   3742  CB  LYS C  40      -4.348 -31.181  53.008  1.00 50.12           C  
ATOM   3743  CG  LYS C  40      -3.675 -30.376  54.083  1.00 48.58           C  
ATOM   3744  CD  LYS C  40      -2.488 -29.637  53.558  1.00 47.35           C  
ATOM   3745  CE  LYS C  40      -1.751 -28.927  54.681  1.00 46.66           C  
ATOM   3746  NZ  LYS C  40      -1.301 -29.811  55.774  1.00 44.24           N  
ATOM   3747  N   GLU C  41      -6.972 -30.983  50.414  1.00 52.70           N  
ATOM   3748  CA  GLU C  41      -7.682 -31.940  49.560  1.00 53.48           C  
ATOM   3749  C   GLU C  41      -8.180 -31.337  48.245  1.00 51.37           C  
ATOM   3750  O   GLU C  41      -8.514 -30.160  48.205  1.00 52.62           O  
ATOM   3751  CB  GLU C  41      -8.859 -32.540  50.321  1.00 57.91           C  
ATOM   3752  CG  GLU C  41     -10.043 -31.595  50.489  1.00 64.15           C  
ATOM   3753  CD  GLU C  41     -11.286 -32.286  51.064  1.00 66.48           C  
ATOM   3754  OE1 GLU C  41     -11.326 -32.518  52.303  1.00 68.20           O  
ATOM   3755  OE2 GLU C  41     -12.206 -32.599  50.265  1.00 65.49           O  
ATOM   3756  N   THR C  42      -8.228 -32.133  47.174  1.00 47.59           N  
ATOM   3757  CA  THR C  42      -8.695 -31.629  45.877  1.00 43.76           C  
ATOM   3758  C   THR C  42     -10.206 -31.483  45.872  1.00 43.46           C  
ATOM   3759  O   THR C  42     -10.912 -32.260  46.490  1.00 44.45           O  
ATOM   3760  CB  THR C  42      -8.302 -32.554  44.709  1.00 41.51           C  
ATOM   3761  OG1 THR C  42      -6.874 -32.692  44.642  1.00 38.16           O  
ATOM   3762  CG2 THR C  42      -8.809 -31.974  43.402  1.00 38.78           C  
ATOM   3763  N   VAL C  43     -10.694 -30.480  45.159  1.00 43.61           N  
ATOM   3764  CA  VAL C  43     -12.122 -30.193  45.073  1.00 42.41           C  
ATOM   3765  C   VAL C  43     -12.497 -29.869  43.635  1.00 43.50           C  
ATOM   3766  O   VAL C  43     -12.097 -28.823  43.102  1.00 43.49           O  
ATOM   3767  CB  VAL C  43     -12.478 -28.980  45.915  1.00 40.79           C  
ATOM   3768  CG1 VAL C  43     -13.961 -28.756  45.887  1.00 41.13           C  
ATOM   3769  CG2 VAL C  43     -11.959 -29.151  47.314  1.00 38.49           C  
ATOM   3770  N   TRP C  44     -13.257 -30.766  43.004  1.00 46.01           N  
ATOM   3771  CA  TRP C  44     -13.679 -30.573  41.605  1.00 46.95           C  
ATOM   3772  C   TRP C  44     -14.986 -29.804  41.562  1.00 49.55           C  
ATOM   3773  O   TRP C  44     -15.856 -30.012  42.408  1.00 49.89           O  
ATOM   3774  CB  TRP C  44     -13.870 -31.920  40.884  1.00 42.44           C  
ATOM   3775  CG  TRP C  44     -12.658 -32.794  40.884  1.00 40.01           C  
ATOM   3776  CD1 TRP C  44     -12.109 -33.432  41.957  1.00 39.96           C  
ATOM   3777  CD2 TRP C  44     -11.781 -33.050  39.779  1.00 38.97           C  
ATOM   3778  NE1 TRP C  44     -10.937 -34.057  41.594  1.00 39.26           N  
ATOM   3779  CE2 TRP C  44     -10.708 -33.832  40.263  1.00 37.67           C  
ATOM   3780  CE3 TRP C  44     -11.785 -32.680  38.424  1.00 38.77           C  
ATOM   3781  CZ2 TRP C  44      -9.657 -34.264  39.444  1.00 36.72           C  
ATOM   3782  CZ3 TRP C  44     -10.738 -33.110  37.601  1.00 36.86           C  
ATOM   3783  CH2 TRP C  44      -9.685 -33.888  38.118  1.00 37.01           C  
ATOM   3784  N   MET C  45     -15.110 -28.908  40.585  1.00 51.95           N  
ATOM   3785  CA  MET C  45     -16.323 -28.108  40.404  1.00 52.91           C  
ATOM   3786  C   MET C  45     -17.462 -29.089  40.091  1.00 52.98           C  
ATOM   3787  O   MET C  45     -18.535 -29.026  40.685  1.00 52.26           O  
ATOM   3788  CB  MET C  45     -16.112 -27.134  39.235  1.00 54.30           C  
ATOM   3789  CG  MET C  45     -17.338 -26.333  38.833  1.00 54.37           C  
ATOM   3790  SD  MET C  45     -17.419 -24.687  39.574  1.00 55.52           S  
ATOM   3791  CE  MET C  45     -16.736 -23.715  38.232  1.00 53.41           C  
ATOM   3792  N   LEU C  46     -17.201 -29.991  39.147  1.00 52.79           N  
ATOM   3793  CA  LEU C  46     -18.156 -31.014  38.748  1.00 53.65           C  
ATOM   3794  C   LEU C  46     -17.834 -32.235  39.573  1.00 56.70           C  
ATOM   3795  O   LEU C  46     -16.887 -32.946  39.276  1.00 58.39           O  
ATOM   3796  CB  LEU C  46     -17.976 -31.366  37.278  1.00 51.17           C  
ATOM   3797  CG  LEU C  46     -18.799 -30.597  36.248  1.00 49.03           C  
ATOM   3798  CD1 LEU C  46     -19.188 -29.233  36.785  1.00 47.90           C  
ATOM   3799  CD2 LEU C  46     -18.008 -30.498  34.959  1.00 45.90           C  
ATOM   3800  N   PRO C  47     -18.614 -32.503  40.621  1.00 59.44           N  
ATOM   3801  CA  PRO C  47     -18.341 -33.672  41.457  1.00 60.63           C  
ATOM   3802  C   PRO C  47     -18.201 -34.947  40.636  1.00 62.30           C  
ATOM   3803  O   PRO C  47     -17.436 -35.851  40.995  1.00 61.74           O  
ATOM   3804  CB  PRO C  47     -19.531 -33.697  42.411  1.00 60.90           C  
ATOM   3805  CG  PRO C  47     -20.634 -33.079  41.592  1.00 61.97           C  
ATOM   3806  CD  PRO C  47     -19.921 -31.914  40.946  1.00 61.17           C  
ATOM   3807  N   GLU C  48     -18.929 -35.011  39.525  1.00 63.43           N  
ATOM   3808  CA  GLU C  48     -18.865 -36.189  38.675  1.00 65.94           C  
ATOM   3809  C   GLU C  48     -17.473 -36.280  38.053  1.00 65.21           C  
ATOM   3810  O   GLU C  48     -16.934 -37.364  37.844  1.00 65.73           O  
ATOM   3811  CB  GLU C  48     -19.911 -36.105  37.570  1.00 68.98           C  
ATOM   3812  CG  GLU C  48     -19.623 -35.034  36.548  1.00 74.11           C  
ATOM   3813  CD  GLU C  48     -20.245 -35.344  35.200  1.00 75.73           C  
ATOM   3814  OE1 GLU C  48     -21.485 -35.240  35.089  1.00 77.75           O  
ATOM   3815  OE2 GLU C  48     -19.494 -35.706  34.262  1.00 75.90           O  
ATOM   3816  N   PHE C  49     -16.906 -35.124  37.746  1.00 64.24           N  
ATOM   3817  CA  PHE C  49     -15.586 -35.050  37.158  1.00 63.44           C  
ATOM   3818  C   PHE C  49     -14.553 -35.628  38.115  1.00 64.41           C  
ATOM   3819  O   PHE C  49     -13.523 -36.139  37.689  1.00 64.27           O  
ATOM   3820  CB  PHE C  49     -15.253 -33.599  36.863  1.00 61.54           C  
ATOM   3821  CG  PHE C  49     -15.441 -33.214  35.442  1.00 62.07           C  
ATOM   3822  CD1 PHE C  49     -16.464 -33.756  34.683  1.00 61.89           C  
ATOM   3823  CD2 PHE C  49     -14.582 -32.305  34.850  1.00 63.29           C  
ATOM   3824  CE1 PHE C  49     -16.627 -33.395  33.344  1.00 62.16           C  
ATOM   3825  CE2 PHE C  49     -14.738 -31.939  33.512  1.00 63.17           C  
ATOM   3826  CZ  PHE C  49     -15.760 -32.486  32.760  1.00 61.79           C  
ATOM   3827  N   GLY C  50     -14.836 -35.550  39.411  1.00 64.73           N  
ATOM   3828  CA  GLY C  50     -13.907 -36.059  40.404  1.00 66.03           C  
ATOM   3829  C   GLY C  50     -13.995 -37.562  40.566  1.00 67.64           C  
ATOM   3830  O   GLY C  50     -13.145 -38.195  41.205  1.00 67.73           O  
ATOM   3831  N   GLN C  51     -15.050 -38.121  39.981  1.00 68.59           N  
ATOM   3832  CA  GLN C  51     -15.326 -39.553  39.993  1.00 68.08           C  
ATOM   3833  C   GLN C  51     -14.529 -40.241  38.892  1.00 66.14           C  
ATOM   3834  O   GLN C  51     -14.166 -41.398  39.003  1.00 66.48           O  
ATOM   3835  CB  GLN C  51     -16.817 -39.796  39.744  1.00 70.96           C  
ATOM   3836  CG  GLN C  51     -17.716 -39.522  40.930  1.00 73.76           C  
ATOM   3837  CD  GLN C  51     -17.448 -40.487  42.065  1.00 76.36           C  
ATOM   3838  OE1 GLN C  51     -16.419 -40.396  42.749  1.00 77.23           O  
ATOM   3839  NE2 GLN C  51     -18.368 -41.437  42.264  1.00 77.29           N  
ATOM   3840  N   LEU C  52     -14.259 -39.522  37.820  1.00 64.55           N  
ATOM   3841  CA  LEU C  52     -13.529 -40.112  36.729  1.00 63.73           C  
ATOM   3842  C   LEU C  52     -12.030 -39.901  36.865  1.00 61.79           C  
ATOM   3843  O   LEU C  52     -11.264 -40.847  36.756  1.00 62.99           O  
ATOM   3844  CB  LEU C  52     -14.005 -39.520  35.407  1.00 66.78           C  
ATOM   3845  CG  LEU C  52     -15.497 -39.176  35.307  1.00 68.74           C  
ATOM   3846  CD1 LEU C  52     -15.791 -38.768  33.867  1.00 70.29           C  
ATOM   3847  CD2 LEU C  52     -16.367 -40.350  35.729  1.00 67.95           C  
ATOM   3848  N   ALA C  53     -11.605 -38.662  37.088  1.00 58.94           N  
ATOM   3849  CA  ALA C  53     -10.184 -38.377  37.225  1.00 54.85           C  
ATOM   3850  C   ALA C  53      -9.838 -38.101  38.679  1.00 52.12           C  
ATOM   3851  O   ALA C  53     -10.702 -38.156  39.560  1.00 51.29           O  
ATOM   3852  CB  ALA C  53      -9.789 -37.190  36.332  1.00 54.30           C  
ATOM   3853  N   SER C  54      -8.567 -37.788  38.919  1.00 49.77           N  
ATOM   3854  CA  SER C  54      -8.060 -37.508  40.266  1.00 45.46           C  
ATOM   3855  C   SER C  54      -6.795 -36.653  40.227  1.00 41.46           C  
ATOM   3856  O   SER C  54      -6.116 -36.565  39.201  1.00 40.01           O  
ATOM   3857  CB  SER C  54      -7.742 -38.827  40.940  1.00 46.83           C  
ATOM   3858  OG  SER C  54      -7.006 -39.645  40.043  1.00 48.13           O  
ATOM   3859  N   PHE C  55      -6.472 -36.045  41.360  1.00 37.18           N  
ATOM   3860  CA  PHE C  55      -5.277 -35.218  41.460  1.00 35.07           C  
ATOM   3861  C   PHE C  55      -4.790 -35.130  42.900  1.00 35.49           C  
ATOM   3862  O   PHE C  55      -5.558 -34.781  43.807  1.00 35.43           O  
ATOM   3863  CB  PHE C  55      -5.565 -33.809  40.984  1.00 31.83           C  
ATOM   3864  CG  PHE C  55      -4.389 -32.900  41.068  1.00 27.53           C  
ATOM   3865  CD1 PHE C  55      -3.423 -32.928  40.077  1.00 25.24           C  
ATOM   3866  CD2 PHE C  55      -4.258 -32.002  42.123  1.00 25.60           C  
ATOM   3867  CE1 PHE C  55      -2.347 -32.078  40.122  1.00 25.20           C  
ATOM   3868  CE2 PHE C  55      -3.178 -31.143  42.180  1.00 26.15           C  
ATOM   3869  CZ  PHE C  55      -2.214 -31.176  41.173  1.00 26.17           C  
ATOM   3870  N   ASP C  56      -3.511 -35.423  43.102  1.00 34.09           N  
ATOM   3871  CA  ASP C  56      -2.920 -35.356  44.424  1.00 32.49           C  
ATOM   3872  C   ASP C  56      -2.725 -33.902  44.853  1.00 30.76           C  
ATOM   3873  O   ASP C  56      -2.008 -33.135  44.188  1.00 29.37           O  
ATOM   3874  CB  ASP C  56      -1.572 -36.050  44.397  1.00 38.14           C  
ATOM   3875  CG  ASP C  56      -0.975 -36.232  45.778  1.00 41.52           C  
ATOM   3876  OD1 ASP C  56      -1.218 -35.379  46.659  1.00 45.09           O  
ATOM   3877  OD2 ASP C  56      -0.238 -37.225  45.971  1.00 43.82           O  
ATOM   3878  N   PRO C  57      -3.347 -33.508  45.976  1.00 28.82           N  
ATOM   3879  CA  PRO C  57      -3.281 -32.162  46.542  1.00 28.27           C  
ATOM   3880  C   PRO C  57      -1.860 -31.668  46.722  1.00 29.26           C  
ATOM   3881  O   PRO C  57      -1.551 -30.494  46.495  1.00 30.77           O  
ATOM   3882  CB  PRO C  57      -3.995 -32.313  47.874  1.00 25.33           C  
ATOM   3883  CG  PRO C  57      -5.017 -33.275  47.563  1.00 25.31           C  
ATOM   3884  CD  PRO C  57      -4.274 -34.326  46.761  1.00 27.18           C  
ATOM   3885  N   GLN C  58      -0.991 -32.568  47.139  1.00 28.75           N  
ATOM   3886  CA  GLN C  58       0.377 -32.196  47.358  1.00 29.67           C  
ATOM   3887  C   GLN C  58       1.011 -31.551  46.156  1.00 30.05           C  
ATOM   3888  O   GLN C  58       1.971 -30.789  46.280  1.00 31.15           O  
ATOM   3889  CB  GLN C  58       1.149 -33.407  47.779  1.00 30.96           C  
ATOM   3890  CG  GLN C  58       0.562 -33.954  49.038  1.00 34.42           C  
ATOM   3891  CD  GLN C  58       0.709 -32.998  50.191  1.00 35.90           C  
ATOM   3892  OE1 GLN C  58      -0.106 -32.997  51.110  1.00 39.58           O  
ATOM   3893  NE2 GLN C  58       1.760 -32.186  50.163  1.00 34.86           N  
ATOM   3894  N   GLY C  59       0.458 -31.833  44.988  1.00 29.65           N  
ATOM   3895  CA  GLY C  59       1.008 -31.253  43.783  1.00 29.96           C  
ATOM   3896  C   GLY C  59       0.799 -29.766  43.841  1.00 29.90           C  
ATOM   3897  O   GLY C  59       1.616 -28.983  43.350  1.00 32.68           O  
ATOM   3898  N   GLY C  60      -0.304 -29.374  44.464  1.00 28.75           N  
ATOM   3899  CA  GLY C  60      -0.625 -27.968  44.563  1.00 27.92           C  
ATOM   3900  C   GLY C  60       0.075 -27.385  45.749  1.00 27.38           C  
ATOM   3901  O   GLY C  60       0.571 -26.254  45.709  1.00 28.89           O  
ATOM   3902  N   LEU C  61       0.133 -28.166  46.818  1.00 26.46           N  
ATOM   3903  CA  LEU C  61       0.797 -27.687  48.033  1.00 26.50           C  
ATOM   3904  C   LEU C  61       2.276 -27.370  47.799  1.00 26.04           C  
ATOM   3905  O   LEU C  61       2.768 -26.317  48.218  1.00 24.12           O  
ATOM   3906  CB  LEU C  61       0.595 -28.706  49.160  1.00 25.86           C  
ATOM   3907  CG  LEU C  61      -0.881 -28.751  49.586  1.00 23.97           C  
ATOM   3908  CD1 LEU C  61      -1.216 -29.998  50.350  1.00 24.77           C  
ATOM   3909  CD2 LEU C  61      -1.145 -27.532  50.394  1.00 22.95           C  
ATOM   3910  N   GLN C  62       2.984 -28.262  47.116  1.00 26.22           N  
ATOM   3911  CA  GLN C  62       4.381 -27.993  46.842  1.00 26.33           C  
ATOM   3912  C   GLN C  62       4.559 -26.747  46.013  1.00 27.19           C  
ATOM   3913  O   GLN C  62       5.479 -25.963  46.243  1.00 26.34           O  
ATOM   3914  CB  GLN C  62       5.007 -29.139  46.106  1.00 27.31           C  
ATOM   3915  CG  GLN C  62       6.025 -29.848  46.938  1.00 32.65           C  
ATOM   3916  CD  GLN C  62       7.307 -29.077  47.088  1.00 34.32           C  
ATOM   3917  OE1 GLN C  62       8.244 -29.281  46.331  1.00 35.51           O  
ATOM   3918  NE2 GLN C  62       7.361 -28.189  48.072  1.00 36.48           N  
ATOM   3919  N   ASN C  63       3.673 -26.559  45.040  1.00 26.90           N  
ATOM   3920  CA  ASN C  63       3.787 -25.410  44.180  1.00 24.14           C  
ATOM   3921  C   ASN C  63       3.605 -24.103  44.890  1.00 23.29           C  
ATOM   3922  O   ASN C  63       4.415 -23.192  44.717  1.00 19.11           O  
ATOM   3923  CB  ASN C  63       2.860 -25.560  42.987  1.00 21.30           C  
ATOM   3924  CG  ASN C  63       3.654 -25.821  41.718  1.00 25.05           C  
ATOM   3925  OD1 ASN C  63       3.619 -26.923  41.164  1.00 25.32           O  
ATOM   3926  ND2 ASN C  63       4.423 -24.812  41.276  1.00 22.59           N  
ATOM   3927  N   ILE C  64       2.546 -24.025  45.689  1.00 23.95           N  
ATOM   3928  CA  ILE C  64       2.250 -22.830  46.459  1.00 24.77           C  
ATOM   3929  C   ILE C  64       3.477 -22.473  47.273  1.00 26.90           C  
ATOM   3930  O   ILE C  64       3.874 -21.305  47.402  1.00 26.46           O  
ATOM   3931  CB  ILE C  64       1.097 -23.082  47.405  1.00 23.93           C  
ATOM   3932  CG1 ILE C  64      -0.200 -23.024  46.612  1.00 24.05           C  
ATOM   3933  CG2 ILE C  64       1.072 -22.042  48.511  1.00 19.95           C  
ATOM   3934  CD1 ILE C  64      -0.570 -21.644  46.191  1.00 24.18           C  
ATOM   3935  N   ALA C  65       4.083 -23.509  47.819  1.00 27.26           N  
ATOM   3936  CA  ALA C  65       5.272 -23.325  48.599  1.00 27.07           C  
ATOM   3937  C   ALA C  65       6.329 -22.663  47.722  1.00 25.75           C  
ATOM   3938  O   ALA C  65       6.959 -21.700  48.114  1.00 25.54           O  
ATOM   3939  CB  ALA C  65       5.753 -24.659  49.095  1.00 28.58           C  
ATOM   3940  N   VAL C  66       6.517 -23.171  46.521  1.00 26.72           N  
ATOM   3941  CA  VAL C  66       7.518 -22.582  45.653  1.00 29.83           C  
ATOM   3942  C   VAL C  66       7.149 -21.147  45.286  1.00 30.44           C  
ATOM   3943  O   VAL C  66       7.978 -20.233  45.308  1.00 30.25           O  
ATOM   3944  CB  VAL C  66       7.680 -23.423  44.398  1.00 29.46           C  
ATOM   3945  CG1 VAL C  66       8.824 -22.889  43.533  1.00 26.95           C  
ATOM   3946  CG2 VAL C  66       7.927 -24.863  44.810  1.00 29.55           C  
ATOM   3947  N   VAL C  67       5.886 -20.947  44.953  1.00 32.69           N  
ATOM   3948  CA  VAL C  67       5.405 -19.624  44.598  1.00 33.15           C  
ATOM   3949  C   VAL C  67       5.644 -18.650  45.772  1.00 31.98           C  
ATOM   3950  O   VAL C  67       6.152 -17.545  45.572  1.00 29.73           O  
ATOM   3951  CB  VAL C  67       3.907 -19.700  44.213  1.00 33.33           C  
ATOM   3952  CG1 VAL C  67       3.326 -18.340  44.114  1.00 36.80           C  
ATOM   3953  CG2 VAL C  67       3.767 -20.374  42.872  1.00 35.62           C  
ATOM   3954  N   LYS C  68       5.296 -19.056  46.992  1.00 30.34           N  
ATOM   3955  CA  LYS C  68       5.521 -18.196  48.150  1.00 29.92           C  
ATOM   3956  C   LYS C  68       6.985 -17.756  48.205  1.00 30.97           C  
ATOM   3957  O   LYS C  68       7.289 -16.592  48.412  1.00 31.16           O  
ATOM   3958  CB  LYS C  68       5.168 -18.938  49.421  1.00 28.04           C  
ATOM   3959  CG  LYS C  68       5.601 -18.284  50.692  1.00 24.58           C  
ATOM   3960  CD  LYS C  68       4.955 -19.013  51.836  1.00 25.15           C  
ATOM   3961  CE  LYS C  68       5.376 -18.457  53.188  1.00 26.25           C  
ATOM   3962  NZ  LYS C  68       4.614 -19.167  54.305  1.00 29.84           N  
ATOM   3963  N   HIS C  69       7.888 -18.701  48.005  1.00 32.55           N  
ATOM   3964  CA  HIS C  69       9.304 -18.431  48.024  1.00 33.33           C  
ATOM   3965  C   HIS C  69       9.651 -17.396  47.001  1.00 33.14           C  
ATOM   3966  O   HIS C  69      10.127 -16.339  47.343  1.00 35.21           O  
ATOM   3967  CB  HIS C  69      10.063 -19.707  47.724  1.00 36.99           C  
ATOM   3968  CG  HIS C  69      11.549 -19.534  47.682  1.00 40.72           C  
ATOM   3969  ND1 HIS C  69      12.318 -19.374  48.815  1.00 41.10           N  
ATOM   3970  CD2 HIS C  69      12.398 -19.430  46.633  1.00 42.54           C  
ATOM   3971  CE1 HIS C  69      13.574 -19.168  48.462  1.00 42.55           C  
ATOM   3972  NE2 HIS C  69      13.648 -19.196  47.143  1.00 43.29           N  
ATOM   3973  N   ASN C  70       9.429 -17.710  45.735  1.00 33.64           N  
ATOM   3974  CA  ASN C  70       9.712 -16.778  44.655  1.00 34.22           C  
ATOM   3975  C   ASN C  70       9.087 -15.408  44.853  1.00 35.21           C  
ATOM   3976  O   ASN C  70       9.636 -14.416  44.376  1.00 34.34           O  
ATOM   3977  CB  ASN C  70       9.215 -17.335  43.335  1.00 35.19           C  
ATOM   3978  CG  ASN C  70       9.927 -18.589  42.945  1.00 38.56           C  
ATOM   3979  OD1 ASN C  70      10.870 -19.007  43.608  1.00 40.22           O  
ATOM   3980  ND2 ASN C  70       9.498 -19.196  41.859  1.00 38.04           N  
ATOM   3981  N   LEU C  71       7.927 -15.332  45.512  1.00 35.49           N  
ATOM   3982  CA  LEU C  71       7.311 -14.020  45.744  1.00 35.47           C  
ATOM   3983  C   LEU C  71       8.212 -13.190  46.614  1.00 35.96           C  
ATOM   3984  O   LEU C  71       8.380 -12.002  46.372  1.00 35.40           O  
ATOM   3985  CB  LEU C  71       5.955 -14.118  46.439  1.00 34.56           C  
ATOM   3986  CG  LEU C  71       5.356 -12.764  46.867  1.00 32.92           C  
ATOM   3987  CD1 LEU C  71       5.381 -11.778  45.721  1.00 31.49           C  
ATOM   3988  CD2 LEU C  71       3.931 -12.968  47.362  1.00 32.66           C  
ATOM   3989  N   GLY C  72       8.772 -13.826  47.639  1.00 37.08           N  
ATOM   3990  CA  GLY C  72       9.677 -13.137  48.537  1.00 38.52           C  
ATOM   3991  C   GLY C  72      10.910 -12.699  47.776  1.00 39.72           C  
ATOM   3992  O   GLY C  72      11.412 -11.594  47.955  1.00 40.21           O  
ATOM   3993  N   VAL C  73      11.396 -13.571  46.910  1.00 40.11           N  
ATOM   3994  CA  VAL C  73      12.560 -13.251  46.130  1.00 42.23           C  
ATOM   3995  C   VAL C  73      12.317 -12.082  45.202  1.00 43.97           C  
ATOM   3996  O   VAL C  73      13.090 -11.147  45.195  1.00 46.25           O  
ATOM   3997  CB  VAL C  73      12.983 -14.418  45.278  1.00 42.94           C  
ATOM   3998  CG1 VAL C  73      14.172 -14.031  44.426  1.00 40.62           C  
ATOM   3999  CG2 VAL C  73      13.280 -15.614  46.159  1.00 45.74           C  
ATOM   4000  N   LEU C  74      11.256 -12.134  44.406  1.00 44.95           N  
ATOM   4001  CA  LEU C  74      10.970 -11.055  43.469  1.00 46.09           C  
ATOM   4002  C   LEU C  74      10.625  -9.719  44.118  1.00 47.73           C  
ATOM   4003  O   LEU C  74      10.908  -8.667  43.557  1.00 45.44           O  
ATOM   4004  CB  LEU C  74       9.854 -11.472  42.513  1.00 44.70           C  
ATOM   4005  CG  LEU C  74      10.344 -12.197  41.261  1.00 42.94           C  
ATOM   4006  CD1 LEU C  74      11.223 -11.293  40.427  1.00 40.99           C  
ATOM   4007  CD2 LEU C  74      11.094 -13.421  41.666  1.00 42.28           C  
ATOM   4008  N   THR C  75      10.005  -9.764  45.293  1.00 50.96           N  
ATOM   4009  CA  THR C  75       9.655  -8.545  46.007  1.00 53.01           C  
ATOM   4010  C   THR C  75      10.946  -7.765  46.250  1.00 55.20           C  
ATOM   4011  O   THR C  75      10.952  -6.543  46.180  1.00 56.43           O  
ATOM   4012  CB  THR C  75       8.987  -8.836  47.382  1.00 52.00           C  
ATOM   4013  OG1 THR C  75       7.785  -9.584  47.183  1.00 52.89           O  
ATOM   4014  CG2 THR C  75       8.652  -7.547  48.104  1.00 49.39           C  
ATOM   4015  N   LYS C  76      12.037  -8.473  46.527  1.00 56.09           N  
ATOM   4016  CA  LYS C  76      13.316  -7.837  46.775  1.00 57.76           C  
ATOM   4017  C   LYS C  76      13.962  -7.443  45.466  1.00 59.33           C  
ATOM   4018  O   LYS C  76      14.359  -6.304  45.282  1.00 60.31           O  
ATOM   4019  CB  LYS C  76      14.219  -8.784  47.547  1.00 58.08           C  
ATOM   4020  CG  LYS C  76      13.618  -9.182  48.887  1.00 63.08           C  
ATOM   4021  CD  LYS C  76      14.329 -10.389  49.552  1.00 65.70           C  
ATOM   4022  CE  LYS C  76      13.591 -10.864  50.837  1.00 65.02           C  
ATOM   4023  NZ  LYS C  76      14.084 -12.170  51.346  1.00 62.93           N  
ATOM   4024  N   ARG C  77      14.051  -8.381  44.541  1.00 61.38           N  
ATOM   4025  CA  ARG C  77      14.651  -8.092  43.256  1.00 62.78           C  
ATOM   4026  C   ARG C  77      14.110  -6.805  42.612  1.00 65.04           C  
ATOM   4027  O   ARG C  77      14.735  -6.240  41.721  1.00 65.80           O  
ATOM   4028  CB  ARG C  77      14.438  -9.265  42.315  1.00 61.37           C  
ATOM   4029  CG  ARG C  77      15.231  -9.137  41.051  1.00 61.17           C  
ATOM   4030  CD  ARG C  77      14.963 -10.296  40.148  1.00 61.41           C  
ATOM   4031  NE  ARG C  77      15.293 -11.581  40.747  1.00 59.23           N  
ATOM   4032  CZ  ARG C  77      14.979 -12.742  40.189  1.00 58.83           C  
ATOM   4033  NH1 ARG C  77      14.332 -12.764  39.035  1.00 58.14           N  
ATOM   4034  NH2 ARG C  77      15.309 -13.879  40.777  1.00 58.66           N  
ATOM   4035  N   SER C  78      12.953  -6.333  43.052  1.00 67.69           N  
ATOM   4036  CA  SER C  78      12.385  -5.102  42.503  1.00 70.15           C  
ATOM   4037  C   SER C  78      12.097  -4.184  43.670  1.00 71.86           C  
ATOM   4038  O   SER C  78      11.052  -3.528  43.721  1.00 72.05           O  
ATOM   4039  CB  SER C  78      11.074  -5.384  41.778  1.00 71.19           C  
ATOM   4040  OG  SER C  78      10.047  -5.693  42.710  1.00 71.72           O  
ATOM   4041  N   ASN C  79      13.040  -4.154  44.606  1.00 73.82           N  
ATOM   4042  CA  ASN C  79      12.929  -3.364  45.830  1.00 75.78           C  
ATOM   4043  C   ASN C  79      11.495  -2.985  46.227  1.00 75.60           C  
ATOM   4044  O   ASN C  79      11.069  -1.844  46.067  1.00 75.23           O  
ATOM   4045  CB  ASN C  79      13.839  -2.117  45.768  1.00 77.68           C  
ATOM   4046  CG  ASN C  79      14.124  -1.656  44.352  1.00 79.11           C  
ATOM   4047  OD1 ASN C  79      15.263  -1.307  44.021  1.00 79.34           O  
ATOM   4048  ND2 ASN C  79      13.088  -1.631  43.510  1.00 80.68           N  
ATOM   4049  N   SER C  80      10.767  -3.975  46.738  1.00 74.28           N  
ATOM   4050  CA  SER C  80       9.394  -3.829  47.193  1.00 72.85           C  
ATOM   4051  C   SER C  80       8.433  -3.004  46.354  1.00 72.20           C  
ATOM   4052  O   SER C  80       7.677  -2.200  46.899  1.00 71.85           O  
ATOM   4053  CB  SER C  80       9.379  -3.307  48.627  1.00 72.43           C  
ATOM   4054  OG  SER C  80       9.875  -4.288  49.514  1.00 72.57           O  
ATOM   4055  N   THR C  81       8.448  -3.204  45.039  1.00 71.28           N  
ATOM   4056  CA  THR C  81       7.526  -2.482  44.178  1.00 70.99           C  
ATOM   4057  C   THR C  81       6.136  -3.052  44.438  1.00 71.93           C  
ATOM   4058  O   THR C  81       5.874  -4.217  44.153  1.00 72.83           O  
ATOM   4059  CB  THR C  81       7.861  -2.676  42.718  1.00 70.24           C  
ATOM   4060  OG1 THR C  81       9.063  -1.968  42.413  1.00 70.18           O  
ATOM   4061  CG2 THR C  81       6.732  -2.172  41.860  1.00 69.48           C  
ATOM   4062  N   PRO C  82       5.231  -2.236  44.995  1.00 71.65           N  
ATOM   4063  CA  PRO C  82       3.858  -2.617  45.319  1.00 71.01           C  
ATOM   4064  C   PRO C  82       2.945  -2.727  44.115  1.00 70.56           C  
ATOM   4065  O   PRO C  82       3.230  -2.206  43.032  1.00 70.95           O  
ATOM   4066  CB  PRO C  82       3.421  -1.517  46.258  1.00 71.76           C  
ATOM   4067  CG  PRO C  82       4.065  -0.335  45.625  1.00 72.97           C  
ATOM   4068  CD  PRO C  82       5.466  -0.831  45.355  1.00 72.46           C  
ATOM   4069  N   ALA C  83       1.821  -3.392  44.336  1.00 69.27           N  
ATOM   4070  CA  ALA C  83       0.840  -3.627  43.295  1.00 67.45           C  
ATOM   4071  C   ALA C  83      -0.207  -2.541  43.187  1.00 65.66           C  
ATOM   4072  O   ALA C  83      -0.772  -2.119  44.180  1.00 65.25           O  
ATOM   4073  CB  ALA C  83       0.170  -4.956  43.547  1.00 68.19           C  
ATOM   4074  N   THR C  84      -0.481  -2.100  41.971  1.00 64.66           N  
ATOM   4075  CA  THR C  84      -1.492  -1.078  41.772  1.00 62.69           C  
ATOM   4076  C   THR C  84      -2.870  -1.712  41.693  1.00 61.51           C  
ATOM   4077  O   THR C  84      -3.108  -2.601  40.873  1.00 60.49           O  
ATOM   4078  CB  THR C  84      -1.234  -0.281  40.490  1.00 63.63           C  
ATOM   4079  OG1 THR C  84      -0.767  -1.161  39.457  1.00 65.40           O  
ATOM   4080  CG2 THR C  84      -0.199   0.795  40.744  1.00 65.78           C  
ATOM   4081  N   ASN C  85      -3.766  -1.247  42.561  1.00 60.18           N  
ATOM   4082  CA  ASN C  85      -5.136  -1.747  42.622  1.00 58.95           C  
ATOM   4083  C   ASN C  85      -5.922  -1.489  41.372  1.00 58.39           C  
ATOM   4084  O   ASN C  85      -5.483  -0.743  40.513  1.00 59.55           O  
ATOM   4085  CB  ASN C  85      -5.867  -1.133  43.789  1.00 58.04           C  
ATOM   4086  CG  ASN C  85      -5.420  -1.710  45.095  1.00 59.37           C  
ATOM   4087  OD1 ASN C  85      -4.323  -2.257  45.203  1.00 60.21           O  
ATOM   4088  ND2 ASN C  85      -6.262  -1.590  46.110  1.00 59.41           N  
ATOM   4089  N   GLU C  86      -7.089  -2.117  41.280  1.00 57.35           N  
ATOM   4090  CA  GLU C  86      -7.956  -1.964  40.125  1.00 57.15           C  
ATOM   4091  C   GLU C  86      -9.390  -1.827  40.559  1.00 57.50           C  
ATOM   4092  O   GLU C  86      -9.742  -2.153  41.685  1.00 57.70           O  
ATOM   4093  CB  GLU C  86      -7.840  -3.155  39.196  1.00 56.72           C  
ATOM   4094  CG  GLU C  86      -6.599  -3.153  38.368  1.00 58.53           C  
ATOM   4095  CD  GLU C  86      -6.677  -2.183  37.234  1.00 59.08           C  
ATOM   4096  OE1 GLU C  86      -5.825  -2.252  36.335  1.00 60.38           O  
ATOM   4097  OE2 GLU C  86      -7.596  -1.350  37.243  1.00 60.11           O  
ATOM   4098  N   ALA C  87     -10.221  -1.327  39.662  1.00 57.41           N  
ATOM   4099  CA  ALA C  87     -11.611  -1.185  39.996  1.00 56.67           C  
ATOM   4100  C   ALA C  87     -12.415  -2.274  39.290  1.00 56.78           C  
ATOM   4101  O   ALA C  87     -12.614  -2.249  38.061  1.00 55.93           O  
ATOM   4102  CB  ALA C  87     -12.098   0.173  39.621  1.00 57.87           C  
ATOM   4103  N   PRO C  88     -12.871  -3.261  40.073  1.00 55.09           N  
ATOM   4104  CA  PRO C  88     -13.655  -4.387  39.605  1.00 54.93           C  
ATOM   4105  C   PRO C  88     -15.039  -3.951  39.164  1.00 55.79           C  
ATOM   4106  O   PRO C  88     -15.661  -3.106  39.804  1.00 55.38           O  
ATOM   4107  CB  PRO C  88     -13.696  -5.285  40.817  1.00 53.88           C  
ATOM   4108  CG  PRO C  88     -13.682  -4.329  41.918  1.00 53.34           C  
ATOM   4109  CD  PRO C  88     -12.616  -3.392  41.510  1.00 54.20           C  
ATOM   4110  N   GLN C  89     -15.508  -4.546  38.071  1.00 56.19           N  
ATOM   4111  CA  GLN C  89     -16.805  -4.257  37.509  1.00 56.07           C  
ATOM   4112  C   GLN C  89     -17.666  -5.498  37.609  1.00 55.54           C
[truncated: 731,593 more chars]
