# Supplementary material for: A novel Toxoplasma gondii TGGT1_316290 mRNA-LNP vaccine elicits protective immune response against toxoplasmosis in mice
Source: Front Microbiol. 2023 Mar 21;14:1145114. doi: 10.3389/fmicb.2023.1145114 (PMC10070739; doi:10.3389/fmicb.2023.1145114)
Supplement: Supplementary file 1 [file Data_Sheet_1.ZIP › supplementary materials/Cluspro 2.0 protein-protein Docking .pdb files/8d5p.pdb]

HEADER    IMMUNE SYSTEM                           05-JUN-22   8D5P              
TITLE     MOUSE TCR TG6                                                         
COMPND    MOL_ID: 1;                                                            
COMPND   2 MOLECULE: TCR-ALPHA;                                                 
COMPND   3 CHAIN: A, C;                                                         
COMPND   4 ENGINEERED: YES;                                                     
COMPND   5 MOL_ID: 2;                                                           
COMPND   6 MOLECULE: TCR-BETA;                                                  
COMPND   7 CHAIN: B, D;                                                         
COMPND   8 ENGINEERED: YES                                                      
SOURCE    MOL_ID: 1;                                                            
SOURCE   2 ORGANISM_SCIENTIFIC: MUS MUSCULUS;                                   
SOURCE   3 ORGANISM_COMMON: MOUSE;                                              
SOURCE   4 ORGANISM_TAXID: 10090;                                               
SOURCE   5 VARIANT: TRANSGENIC MOUSE LINE TG6;                                  
SOURCE   6 EXPRESSION_SYSTEM: ESCHERICHIA COLI;                                 
SOURCE   7 EXPRESSION_SYSTEM_TAXID: 562;                                        
SOURCE   8 MOL_ID: 2;                                                           
SOURCE   9 ORGANISM_SCIENTIFIC: MUS MUSCULUS;                                   
SOURCE  10 ORGANISM_COMMON: MOUSE;                                              
SOURCE  11 ORGANISM_TAXID: 10090;                                               
SOURCE  12 VARIANT: TRANSGENIC MOUSE LINE TG6;                                  
SOURCE  13 EXPRESSION_SYSTEM: ESCHERICHIA COLI;                                 
SOURCE  14 EXPRESSION_SYSTEM_TAXID: 562                                         
KEYWDS    MHCI, CD8 T CELL, IMMUNE SYSTEM                                       
EXPDTA    X-RAY DIFFRACTION                                                     
AUTHOR    Y.WANG,S.DAI                                                          
REVDAT   1   14-SEP-22 8D5P    0                                                
JRNL        AUTH   Y.WANG,A.TSITSIKLIS,S.DEVOE,W.GAO,H.H.CHU,Y.ZHANG,W.LI,      
JRNL        AUTH 2 W.K.WONG,C.M.DEANE,D.NEAU,J.E.SLANSKY,P.G.THOMAS,E.A.ROBEY,  
JRNL        AUTH 3 S.DAI                                                        
JRNL        TITL   PEPTIDE CENTRIC V BETA SPECIFIC GERMLINE CONTACTS SHAPE A    
JRNL        TITL 2 SPECIALIST T CELL RESPONSE.                                  
JRNL        REF    FRONT IMMUNOL                 V.  13 47092 2022              
JRNL        REFN                   ESSN 1664-3224                               
JRNL        PMID   35967379                                                     
JRNL        DOI    10.3389/FIMMU.2022.847092                                    
REMARK   2                                                                      
REMARK   2 RESOLUTION.    2.75 ANGSTROMS.                                       
REMARK   3                                                                      
REMARK   3 REFINEMENT.                                                          
REMARK   3   PROGRAM     : REFMAC 5.8.0258                                      
REMARK   3   AUTHORS     : MURSHUDOV,SKUBAK,LEBEDEV,PANNU,STEINER,              
REMARK   3               : NICHOLLS,WINN,LONG,VAGIN                             
REMARK   3                                                                      
REMARK   3    REFINEMENT TARGET : NULL                                          
REMARK   3                                                                      
REMARK   3  DATA USED IN REFINEMENT.                                            
REMARK   3   RESOLUTION RANGE HIGH (ANGSTROMS) : 2.75                           
REMARK   3   RESOLUTION RANGE LOW  (ANGSTROMS) : 45.24                          
REMARK   3   DATA CUTOFF            (SIGMA(F)) : NULL                           
REMARK   3   COMPLETENESS FOR RANGE        (%) : 97.9                           
REMARK   3   NUMBER OF REFLECTIONS             : 28062                          
REMARK   3                                                                      
REMARK   3  FIT TO DATA USED IN REFINEMENT.                                     
REMARK   3   CROSS-VALIDATION METHOD          : FREE R-VALUE                    
REMARK   3   FREE R VALUE TEST SET SELECTION  : NULL                            
REMARK   3   R VALUE     (WORKING + TEST SET) : NULL                            
REMARK   3   R VALUE            (WORKING SET) : 0.224                           
REMARK   3   FREE R VALUE                     : 0.301                           
REMARK   3   FREE R VALUE TEST SET SIZE   (%) : 5.082                           
REMARK   3   FREE R VALUE TEST SET COUNT      : 1426                            
REMARK   3                                                                      
REMARK   3  FIT IN THE HIGHEST RESOLUTION BIN.                                  
REMARK   3   TOTAL NUMBER OF BINS USED           : NULL                         
REMARK   3   BIN RESOLUTION RANGE HIGH       (A) : 2.75                         
REMARK   3   BIN RESOLUTION RANGE LOW        (A) : 2.82                         
REMARK   3   REFLECTION IN BIN     (WORKING SET) : 1678                         
REMARK   3   BIN COMPLETENESS (WORKING+TEST) (%) : 87.21                        
REMARK   3   BIN R VALUE           (WORKING SET) : 0.2970                       
REMARK   3   BIN FREE R VALUE SET COUNT          : 108                          
REMARK   3   BIN FREE R VALUE                    : 0.4480                       
REMARK   3                                                                      
REMARK   3  NUMBER OF NON-HYDROGEN ATOMS USED IN REFINEMENT.                    
REMARK   3   PROTEIN ATOMS            : 7138                                    
REMARK   3   NUCLEIC ACID ATOMS       : 0                                       
REMARK   3   HETEROGEN ATOMS          : 0                                       
REMARK   3   SOLVENT ATOMS            : 14                                      
REMARK   3                                                                      
REMARK   3  B VALUES.                                                           
REMARK   3   FROM WILSON PLOT           (A**2) : NULL                           
REMARK   3   MEAN B VALUE      (OVERALL, A**2) : 34.66                          
REMARK   3   OVERALL ANISOTROPIC B VALUE.                                       
REMARK   3    B11 (A**2) : 0.25800                                              
REMARK   3    B22 (A**2) : -0.75900                                             
REMARK   3    B33 (A**2) : 0.50000                                              
REMARK   3    B12 (A**2) : 0.00000                                              
REMARK   3    B13 (A**2) : 0.00000                                              
REMARK   3    B23 (A**2) : 0.00000                                              
REMARK   3                                                                      
REMARK   3  ESTIMATED OVERALL COORDINATE ERROR.                                 
REMARK   3   ESU BASED ON R VALUE                            (A): NULL          
REMARK   3   ESU BASED ON FREE R VALUE                       (A): 0.439         
REMARK   3   ESU BASED ON MAXIMUM LIKELIHOOD                 (A): 0.339         
REMARK   3   ESU FOR B VALUES BASED ON MAXIMUM LIKELIHOOD (A**2): 38.234        
REMARK   3                                                                      
REMARK   3 CORRELATION COEFFICIENTS.                                            
REMARK   3   CORRELATION COEFFICIENT FO-FC      : 0.905                         
REMARK   3   CORRELATION COEFFICIENT FO-FC FREE : 0.830                         
REMARK   3                                                                      
REMARK   3  RMS DEVIATIONS FROM IDEAL VALUES        COUNT    RMS    WEIGHT      
REMARK   3   BOND LENGTHS REFINED ATOMS        (A):  7333 ; 0.012 ; 0.013       
REMARK   3   BOND LENGTHS OTHERS               (A):  6374 ; 0.002 ; 0.017       
REMARK   3   BOND ANGLES REFINED ATOMS   (DEGREES):  9980 ; 2.011 ; 1.648       
REMARK   3   BOND ANGLES OTHERS          (DEGREES): 14858 ; 1.326 ; 1.574       
REMARK   3   TORSION ANGLES, PERIOD 1    (DEGREES):   893 ;10.361 ; 5.000       
REMARK   3   TORSION ANGLES, PERIOD 2    (DEGREES):   415 ;36.863 ;22.723       
REMARK   3   TORSION ANGLES, PERIOD 3    (DEGREES):  1162 ;22.666 ;15.000       
REMARK   3   TORSION ANGLES, PERIOD 4    (DEGREES):    46 ;18.879 ;15.000       
REMARK   3   CHIRAL-CENTER RESTRAINTS       (A**3):   926 ; 0.089 ; 0.200       
REMARK   3   GENERAL PLANES REFINED ATOMS      (A):  8339 ; 0.008 ; 0.020       
REMARK   3   GENERAL PLANES OTHERS             (A):  1603 ; 0.001 ; 0.020       
REMARK   3   NON-BONDED CONTACTS REFINED ATOMS (A):  1140 ; 0.227 ; 0.200       
REMARK   3   NON-BONDED CONTACTS OTHERS        (A):    86 ; 0.236 ; 0.200       
REMARK   3   NON-BONDED TORSION REFINED ATOMS  (A):  3242 ; 0.181 ; 0.200       
REMARK   3   NON-BONDED TORSION OTHERS         (A):  NULL ;  NULL ;  NULL       
REMARK   3   H-BOND (X...Y) REFINED ATOMS      (A):   127 ; 0.189 ; 0.200       
REMARK   3   H-BOND (X...Y) OTHERS             (A):  NULL ;  NULL ;  NULL       
REMARK   3   POTENTIAL METAL-ION REFINED ATOMS (A):  NULL ;  NULL ;  NULL       
REMARK   3   POTENTIAL METAL-ION OTHERS        (A):  NULL ;  NULL ;  NULL       
REMARK   3   SYMMETRY VDW REFINED ATOMS        (A):  NULL ;  NULL ;  NULL       
REMARK   3   SYMMETRY VDW OTHERS               (A):  NULL ;  NULL ;  NULL       
REMARK   3   SYMMETRY H-BOND REFINED ATOMS     (A):  NULL ;  NULL ;  NULL       
REMARK   3   SYMMETRY H-BOND OTHERS            (A):  NULL ;  NULL ;  NULL       
REMARK   3   SYMMETRY METAL-ION REFINED ATOMS  (A):  NULL ;  NULL ;  NULL       
REMARK   3   SYMMETRY METAL-ION OTHERS         (A):  NULL ;  NULL ;  NULL       
REMARK   3                                                                      
REMARK   3  ISOTROPIC THERMAL FACTOR RESTRAINTS.     COUNT   RMS    WEIGHT      
REMARK   3   MAIN-CHAIN BOND REFINED ATOMS  (A**2):  3587 ; 1.815 ; 2.308       
REMARK   3   MAIN-CHAIN BOND OTHER ATOMS    (A**2):  3586 ; 1.815 ; 2.307       
REMARK   3   MAIN-CHAIN ANGLE REFINED ATOMS (A**2):  4475 ; 3.265 ; 3.450       
REMARK   3   MAIN-CHAIN ANGLE OTHER ATOMS   (A**2):  4476 ; 3.265 ; 3.452       
REMARK   3   SIDE-CHAIN BOND REFINED ATOMS  (A**2):  3745 ; 1.548 ; 2.428       
REMARK   3   SIDE-CHAIN BOND OTHER ATOMS    (A**2):  3742 ; 1.547 ; 2.425       
REMARK   3   SIDE-CHAIN ANGLE REFINED ATOMS (A**2):  5505 ; 2.714 ; 3.567       
REMARK   3   SIDE-CHAIN ANGLE OTHER ATOMS   (A**2):  5504 ; 2.715 ; 3.566       
REMARK   3   LONG RANGE B REFINED ATOMS     (A**2):  NULL ;  NULL ;  NULL       
REMARK   3   LONG RANGE B OTHER ATOMS       (A**2):  NULL ;  NULL ;  NULL       
REMARK   3                                                                      
REMARK   3 ANISOTROPIC THERMAL FACTOR RESTRAINTS.    COUNT   RMS   WEIGHT       
REMARK   3   RIGID-BOND RESTRAINTS          (A**2):  NULL ;  NULL ;  NULL       
REMARK   3   SPHERICITY; FREE ATOMS         (A**2):  NULL ;  NULL ;  NULL       
REMARK   3   SPHERICITY; BONDED ATOMS       (A**2):  NULL ;  NULL ;  NULL       
REMARK   3                                                                      
REMARK   3  NCS RESTRAINTS STATISTICS                                           
REMARK   3   NUMBER OF DIFFERENT NCS GROUPS : NULL                              
REMARK   3                                                                      
REMARK   3  TLS DETAILS                                                         
REMARK   3   NUMBER OF TLS GROUPS  : 4                                          
REMARK   3                                                                      
REMARK   3   TLS GROUP : 1                                                      
REMARK   3    NUMBER OF COMPONENTS GROUP : 1                                    
REMARK   3    COMPONENTS        C SSSEQI   TO  C SSSEQI                         
REMARK   3    RESIDUE RANGE :   A     1        A   208                          
REMARK   3    ORIGIN FOR THE GROUP (A):  22.7981  23.2202   1.1538              
REMARK   3    T TENSOR                                                          
REMARK   3      T11:   0.0556 T22:   0.1283                                     
REMARK   3      T33:   0.1081 T12:  -0.0214                                     
REMARK   3      T13:   0.0597 T23:  -0.0546                                     
REMARK   3    L TENSOR                                                          
REMARK   3      L11:   0.2861 L22:   2.3602                                     
REMARK   3      L33:   1.2114 L12:  -0.5842                                     
REMARK   3      L13:  -0.5051 L23:   0.6831                                     
REMARK   3    S TENSOR                                                          
REMARK   3      S11:   0.0375 S12:  -0.0518 S13:   0.0284                       
REMARK   3      S21:  -0.1988 S22:  -0.1243 S23:  -0.0563                       
REMARK   3      S31:   0.0741 S32:   0.0506 S33:   0.0868                       
REMARK   3                                                                      
REMARK   3   TLS GROUP : 2                                                      
REMARK   3    NUMBER OF COMPONENTS GROUP : 1                                    
REMARK   3    COMPONENTS        C SSSEQI   TO  C SSSEQI                         
REMARK   3    RESIDUE RANGE :   B     1        B   243                          
REMARK   3    ORIGIN FOR THE GROUP (A):  10.5001  12.1144  11.5981              
REMARK   3    T TENSOR                                                          
REMARK   3      T11:   0.0339 T22:   0.2049                                     
REMARK   3      T33:   0.1801 T12:  -0.0648                                     
REMARK   3      T13:  -0.0321 T23:   0.0354                                     
REMARK   3    L TENSOR                                                          
REMARK   3      L11:   0.4420 L22:   2.6064                                     
REMARK   3      L33:   0.2152 L12:  -0.8318                                     
REMARK   3      L13:   0.0589 L23:   0.2863                                     
REMARK   3    S TENSOR                                                          
REMARK   3      S11:   0.0998 S12:  -0.2041 S13:  -0.1218                       
REMARK   3      S21:  -0.2006 S22:   0.0283 S23:   0.2286                       
REMARK   3      S31:   0.0257 S32:  -0.1419 S33:  -0.1281                       
REMARK   3                                                                      
REMARK   3   TLS GROUP : 3                                                      
REMARK   3    NUMBER OF COMPONENTS GROUP : 1                                    
REMARK   3    COMPONENTS        C SSSEQI   TO  C SSSEQI                         
REMARK   3    RESIDUE RANGE :   C     1        C   208                          
REMARK   3    ORIGIN FOR THE GROUP (A): -19.4863  20.5779 -30.1412              
REMARK   3    T TENSOR                                                          
REMARK   3      T11:   0.1073 T22:   0.1927                                     
REMARK   3      T33:   0.0963 T12:   0.0111                                     
REMARK   3      T13:   0.0311 T23:  -0.0716                                     
REMARK   3    L TENSOR                                                          
REMARK   3      L11:   0.9763 L22:   0.4280                                     
REMARK   3      L33:   0.6127 L12:   0.5011                                     
REMARK   3      L13:   0.5383 L23:   0.4098                                     
REMARK   3    S TENSOR                                                          
REMARK   3      S11:  -0.1500 S12:   0.0578 S13:  -0.0080                       
REMARK   3      S21:   0.0039 S22:   0.1584 S23:   0.0139                       
REMARK   3      S31:   0.0729 S32:   0.1002 S33:  -0.0084                       
REMARK   3                                                                      
REMARK   3   TLS GROUP : 4                                                      
REMARK   3    NUMBER OF COMPONENTS GROUP : 1                                    
REMARK   3    COMPONENTS        C SSSEQI   TO  C SSSEQI                         
REMARK   3    RESIDUE RANGE :   D     1        D   243                          
REMARK   3    ORIGIN FOR THE GROUP (A): -31.4281  32.6637 -19.8059              
REMARK   3    T TENSOR                                                          
REMARK   3      T11:   0.1281 T22:   0.0710                                     
REMARK   3      T33:   0.1404 T12:   0.0243                                     
REMARK   3      T13:   0.0809 T23:  -0.0009                                     
REMARK   3    L TENSOR                                                          
REMARK   3      L11:   1.8701 L22:   0.4190                                     
REMARK   3      L33:   0.4812 L12:   0.7100                                     
REMARK   3      L13:   0.2624 L23:   0.3098                                     
REMARK   3    S TENSOR                                                          
REMARK   3      S11:   0.0282 S12:   0.0709 S13:   0.1151                       
REMARK   3      S21:   0.0392 S22:   0.0689 S23:   0.0265                       
REMARK   3      S31:  -0.0697 S32:   0.0031 S33:  -0.0971                       
REMARK   3                                                                      
REMARK   3  BULK SOLVENT MODELLING.                                             
REMARK   3   METHOD USED : MASK BULK SOLVENT                                    
REMARK   3   PARAMETERS FOR MASK CALCULATION                                    
REMARK   3   VDW PROBE RADIUS   : 1.20                                          
REMARK   3   ION PROBE RADIUS   : 0.80                                          
REMARK   3   SHRINKAGE RADIUS   : 0.80                                          
REMARK   3                                                                      
REMARK   3  OTHER REFINEMENT REMARKS: HYDROGENS HAVE BEEN ADDED IN THEIR        
REMARK   3  RIDING POSITIONS                                                    
REMARK   4                                                                      
REMARK   4 8D5P COMPLIES WITH FORMAT V. 3.30, 13-JUL-11                         
REMARK 100                                                                      
REMARK 100 THIS ENTRY HAS BEEN PROCESSED BY RCSB ON 06-JUN-22.                  
REMARK 100 THE DEPOSITION ID IS D_1000266086.                                   
REMARK 200                                                                      
REMARK 200 EXPERIMENTAL DETAILS                                                 
REMARK 200  EXPERIMENT TYPE                : X-RAY DIFFRACTION                  
REMARK 200  DATE OF DATA COLLECTION        : 21-MAR-13                          
REMARK 200  TEMPERATURE           (KELVIN) : 100                                
REMARK 200  PH                             : 5.5                                
REMARK 200  NUMBER OF CRYSTALS USED        : 1                                  
REMARK 200                                                                      
REMARK 200  SYNCHROTRON              (Y/N) : Y                                  
REMARK 200  RADIATION SOURCE               : APS                                
REMARK 200  BEAMLINE                       : 24-ID-C                            
REMARK 200  X-RAY GENERATOR MODEL          : NULL                               
REMARK 200  MONOCHROMATIC OR LAUE    (M/L) : M                                  
REMARK 200  WAVELENGTH OR RANGE        (A) : 0.982                              
REMARK 200  MONOCHROMATOR                  : NULL                               
REMARK 200  OPTICS                         : NULL                               
REMARK 200                                                                      
REMARK 200  DETECTOR TYPE                  : PIXEL                              
REMARK 200  DETECTOR MANUFACTURER          : DECTRIS PILATUS3 S 6M              
REMARK 200  INTENSITY-INTEGRATION SOFTWARE : HKL-2000                           
REMARK 200  DATA SCALING SOFTWARE          : HKL-2000                           
REMARK 200                                                                      
REMARK 200  NUMBER OF UNIQUE REFLECTIONS   : 28636                              
REMARK 200  RESOLUTION RANGE HIGH      (A) : 2.750                              
REMARK 200  RESOLUTION RANGE LOW       (A) : 98.000                             
REMARK 200  REJECTION CRITERIA  (SIGMA(I)) : NULL                               
REMARK 200                                                                      
REMARK 200 OVERALL.                                                             
REMARK 200  COMPLETENESS FOR RANGE     (%) : 98.5                               
REMARK 200  DATA REDUNDANCY                : 1.200                              
REMARK 200  R MERGE                    (I) : NULL                               
REMARK 200  R SYM                      (I) : NULL                               
REMARK 200  <I/SIGMA(I)> FOR THE DATA SET  : 16.0000                            
REMARK 200                                                                      
REMARK 200 IN THE HIGHEST RESOLUTION SHELL.                                     
REMARK 200  HIGHEST RESOLUTION SHELL, RANGE HIGH (A) : 2.75                     
REMARK 200  HIGHEST RESOLUTION SHELL, RANGE LOW  (A) : 2.91                     
REMARK 200  COMPLETENESS FOR SHELL     (%) : NULL                               
REMARK 200  DATA REDUNDANCY IN SHELL       : NULL                               
REMARK 200  R MERGE FOR SHELL          (I) : NULL                               
REMARK 200  R SYM FOR SHELL            (I) : NULL                               
REMARK 200  <I/SIGMA(I)> FOR SHELL         : NULL                               
REMARK 200                                                                      
REMARK 200 DIFFRACTION PROTOCOL: SINGLE WAVELENGTH                              
REMARK 200 METHOD USED TO DETERMINE THE STRUCTURE: MOLECULAR REPLACEMENT        
REMARK 200 SOFTWARE USED: PHASER                                                
REMARK 200 STARTING MODEL: 3TO4                                                 
REMARK 200                                                                      
REMARK 200 REMARK: NULL                                                         
REMARK 280                                                                      
REMARK 280 CRYSTAL                                                              
REMARK 280 SOLVENT CONTENT, VS   (%): 53.31                                     
REMARK 280 MATTHEWS COEFFICIENT, VM (ANGSTROMS**3/DA): 2.63                     
REMARK 280                                                                      
REMARK 280 CRYSTALLIZATION CONDITIONS: 20% W/V PEG10K, 0.1M SODIUM CITRATE      
REMARK 280  TRIBASIC DIHYDRATE PH 5.5, 1M LITHIUM SULFATE MONOHYDRATE, VAPOR    
REMARK 280  DIFFUSION, HANGING DROP, TEMPERATURE 277K                           
REMARK 290                                                                      
REMARK 290 CRYSTALLOGRAPHIC SYMMETRY                                            
REMARK 290 SYMMETRY OPERATORS FOR SPACE GROUP: P 21 21 2                        
REMARK 290                                                                      
REMARK 290      SYMOP   SYMMETRY                                                
REMARK 290     NNNMMM   OPERATOR                                                
REMARK 290       1555   X,Y,Z                                                   
REMARK 290       2555   -X,-Y,Z                                                 
REMARK 290       3555   -X+1/2,Y+1/2,-Z                                         
REMARK 290       4555   X+1/2,-Y+1/2,-Z                                         
REMARK 290                                                                      
REMARK 290     WHERE NNN -> OPERATOR NUMBER                                     
REMARK 290           MMM -> TRANSLATION VECTOR                                  
REMARK 290                                                                      
REMARK 290 CRYSTALLOGRAPHIC SYMMETRY TRANSFORMATIONS                            
REMARK 290 THE FOLLOWING TRANSFORMATIONS OPERATE ON THE ATOM/HETATM             
REMARK 290 RECORDS IN THIS ENTRY TO PRODUCE CRYSTALLOGRAPHICALLY                
REMARK 290 RELATED MOLECULES.                                                   
REMARK 290   SMTRY1   1  1.000000  0.000000  0.000000        0.00000            
REMARK 290   SMTRY2   1  0.000000  1.000000  0.000000        0.00000            
REMARK 290   SMTRY3   1  0.000000  0.000000  1.000000        0.00000            
REMARK 290   SMTRY1   2 -1.000000  0.000000  0.000000        0.00000            
REMARK 290   SMTRY2   2  0.000000 -1.000000  0.000000        0.00000            
REMARK 290   SMTRY3   2  0.000000  0.000000  1.000000        0.00000            
REMARK 290   SMTRY1   3 -1.000000  0.000000  0.000000       43.08000            
REMARK 290   SMTRY2   3  0.000000  1.000000  0.000000       98.16550            
REMARK 290   SMTRY3   3  0.000000  0.000000 -1.000000        0.00000            
REMARK 290   SMTRY1   4  1.000000  0.000000  0.000000       43.08000            
REMARK 290   SMTRY2   4  0.000000 -1.000000  0.000000       98.16550            
REMARK 290   SMTRY3   4  0.000000  0.000000 -1.000000        0.00000            
REMARK 290                                                                      
REMARK 290 REMARK: NULL                                                         
REMARK 300                                                                      
REMARK 300 BIOMOLECULE: 1, 2                                                    
REMARK 300 SEE REMARK 350 FOR THE AUTHOR PROVIDED AND/OR PROGRAM                
REMARK 300 GENERATED ASSEMBLY INFORMATION FOR THE STRUCTURE IN                  
REMARK 300 THIS ENTRY. THE REMARK MAY ALSO PROVIDE INFORMATION ON               
REMARK 300 BURIED SURFACE AREA.                                                 
REMARK 350                                                                      
REMARK 350 COORDINATES FOR A COMPLETE MULTIMER REPRESENTING THE KNOWN           
REMARK 350 BIOLOGICALLY SIGNIFICANT OLIGOMERIZATION STATE OF THE                
REMARK 350 MOLECULE CAN BE GENERATED BY APPLYING BIOMT TRANSFORMATIONS          
REMARK 350 GIVEN BELOW.  BOTH NON-CRYSTALLOGRAPHIC AND                          
REMARK 350 CRYSTALLOGRAPHIC OPERATIONS ARE GIVEN.                               
REMARK 350                                                                      
REMARK 350 BIOMOLECULE: 1                                                       
REMARK 350 AUTHOR DETERMINED BIOLOGICAL UNIT: DIMERIC                           
REMARK 350 SOFTWARE DETERMINED QUATERNARY STRUCTURE: DIMERIC                    
REMARK 350 SOFTWARE USED: PISA                                                  
REMARK 350 TOTAL BURIED SURFACE AREA: 4360 ANGSTROM**2                          
REMARK 350 SURFACE AREA OF THE COMPLEX: 21580 ANGSTROM**2                       
REMARK 350 CHANGE IN SOLVENT FREE ENERGY: -26.0 KCAL/MOL                        
REMARK 350 APPLY THE FOLLOWING TO CHAINS: A, B                                  
REMARK 350   BIOMT1   1  1.000000  0.000000  0.000000        0.00000            
REMARK 350   BIOMT2   1  0.000000  1.000000  0.000000        0.00000            
REMARK 350   BIOMT3   1  0.000000  0.000000  1.000000        0.00000            
REMARK 350                                                                      
REMARK 350 BIOMOLECULE: 2                                                       
REMARK 350 AUTHOR DETERMINED BIOLOGICAL UNIT: DIMERIC                           
REMARK 350 SOFTWARE DETERMINED QUATERNARY STRUCTURE: DIMERIC                    
REMARK 350 SOFTWARE USED: PISA                                                  
REMARK 350 TOTAL BURIED SURFACE AREA: 4290 ANGSTROM**2                          
REMARK 350 SURFACE AREA OF THE COMPLEX: 21680 ANGSTROM**2                       
REMARK 350 CHANGE IN SOLVENT FREE ENERGY: -30.0 KCAL/MOL                        
REMARK 350 APPLY THE FOLLOWING TO CHAINS: C, D                                  
REMARK 350   BIOMT1   1  1.000000  0.000000  0.000000        0.00000            
REMARK 350   BIOMT2   1  0.000000  1.000000  0.000000        0.00000            
REMARK 350   BIOMT3   1  0.000000  0.000000  1.000000        0.00000            
REMARK 465                                                                      
REMARK 465 MISSING RESIDUES                                                     
REMARK 465 THE FOLLOWING RESIDUES WERE NOT LOCATED IN THE                       
REMARK 465 EXPERIMENT. (M=MODEL NUMBER; RES=RESIDUE NAME; C=CHAIN               
REMARK 465 IDENTIFIER; SSSEQ=SEQUENCE NUMBER; I=INSERTION CODE.)                
REMARK 465                                                                      
REMARK 465   M RES C SSSEQI                                                     
REMARK 465     MET A     0                                                      
REMARK 465     MET B     0                                                      
REMARK 465     MET C     0                                                      
REMARK 465     THR C    95                                                      
REMARK 465     GLY C    96                                                      
REMARK 465     ALA C    97                                                      
REMARK 465     ASN C    98                                                      
REMARK 465     MET D     0                                                      
REMARK 500                                                                      
REMARK 500 GEOMETRY AND STEREOCHEMISTRY                                         
REMARK 500 SUBTOPIC: CLOSE CONTACTS IN SAME ASYMMETRIC UNIT                     
REMARK 500                                                                      
REMARK 500 THE FOLLOWING ATOMS ARE IN CLOSE CONTACT.                            
REMARK 500                                                                      
REMARK 500  ATM1  RES C  SSEQI   ATM2  RES C  SSEQI           DISTANCE          
REMARK 500   O    ASP C   155     OG   SER C   180              2.02            
REMARK 500   OE1  GLN C   125     NH1  ARG C   127              2.16            
REMARK 500   OG   SER B    33     CG2  THR B    48              2.19            
REMARK 500                                                                      
REMARK 500 REMARK: NULL                                                         
REMARK 500                                                                      
REMARK 500 GEOMETRY AND STEREOCHEMISTRY                                         
REMARK 500 SUBTOPIC: COVALENT BOND LENGTHS                                      
REMARK 500                                                                      
REMARK 500 THE STEREOCHEMICAL PARAMETERS OF THE FOLLOWING RESIDUES              
REMARK 500 HAVE VALUES WHICH DEVIATE FROM EXPECTED VALUES BY MORE               
REMARK 500 THAN 6*RMSD (M=MODEL NUMBER; RES=RESIDUE NAME; C=CHAIN               
REMARK 500 IDENTIFIER; SSEQ=SEQUENCE NUMBER; I=INSERTION CODE).                 
REMARK 500                                                                      
REMARK 500 STANDARD TABLE:                                                      
REMARK 500 FORMAT: (10X,I3,1X,2(A3,1X,A1,I4,A1,1X,A4,3X),1X,F6.3)               
REMARK 500                                                                      
REMARK 500 EXPECTED VALUES PROTEIN: ENGH AND HUBER, 1999                        
REMARK 500 EXPECTED VALUES NUCLEIC ACID: CLOWNEY ET AL 1996                     
REMARK 500                                                                      
REMARK 500  M RES CSSEQI ATM1   RES CSSEQI ATM2   DEVIATION                     
REMARK 500    GLU D 123   CD    GLU D 123   OE1     0.079                       
REMARK 500    GLU D 155   CD    GLU D 155   OE1     0.071                       
REMARK 500                                                                      
REMARK 500 REMARK: NULL                                                         
REMARK 500                                                                      
REMARK 500 GEOMETRY AND STEREOCHEMISTRY                                         
REMARK 500 SUBTOPIC: COVALENT BOND ANGLES                                       
REMARK 500                                                                      
REMARK 500 THE STEREOCHEMICAL PARAMETERS OF THE FOLLOWING RESIDUES              
REMARK 500 HAVE VALUES WHICH DEVIATE FROM EXPECTED VALUES BY MORE               
REMARK 500 THAN 6*RMSD (M=MODEL NUMBER; RES=RESIDUE NAME; C=CHAIN               
REMARK 500 IDENTIFIER; SSEQ=SEQUENCE NUMBER; I=INSERTION CODE).                 
REMARK 500                                                                      
REMARK 500 STANDARD TABLE:                                                      
REMARK 500 FORMAT: (10X,I3,1X,A3,1X,A1,I4,A1,3(1X,A4,2X),12X,F5.1)              
REMARK 500                                                                      
REMARK 500 EXPECTED VALUES PROTEIN: ENGH AND HUBER, 1999                        
REMARK 500 EXPECTED VALUES NUCLEIC ACID: CLOWNEY ET AL 1996                     
REMARK 500                                                                      
REMARK 500  M RES CSSEQI ATM1   ATM2   ATM3                                     
REMARK 500    ASP B  38   CB  -  CA  -  C   ANGL. DEV. = -14.1 DEGREES          
REMARK 500    ARG D  86   CB  -  CA  -  C   ANGL. DEV. = -12.4 DEGREES          
REMARK 500    ARG D  86   CG  -  CD  -  NE  ANGL. DEV. = -13.6 DEGREES          
REMARK 500                                                                      
REMARK 500 REMARK: NULL                                                         
REMARK 500                                                                      
REMARK 500 GEOMETRY AND STEREOCHEMISTRY                                         
REMARK 500 SUBTOPIC: TORSION ANGLES                                             
REMARK 500                                                                      
REMARK 500 TORSION ANGLES OUTSIDE THE EXPECTED RAMACHANDRAN REGIONS:            
REMARK 500 (M=MODEL NUMBER; RES=RESIDUE NAME; C=CHAIN IDENTIFIER;               
REMARK 500 SSEQ=SEQUENCE NUMBER; I=INSERTION CODE).                             
REMARK 500                                                                      
REMARK 500 STANDARD TABLE:                                                      
REMARK 500 FORMAT:(10X,I3,1X,A3,1X,A1,I4,A1,4X,F7.2,3X,F7.2)                    
REMARK 500                                                                      
REMARK 500 EXPECTED VALUES: GJ KLEYWEGT AND TA JONES (1996). PHI/PSI-           
REMARK 500 CHOLOGY: RAMACHANDRAN REVISITED. STRUCTURE 4, 1395 - 1400            
REMARK 500                                                                      
REMARK 500  M RES CSSEQI        PSI       PHI                                   
REMARK 500    LYS A  53       -8.63     87.60                                   
REMARK 500    SER A  58      129.53   -171.77                                   
REMARK 500    THR A  70       70.54     50.94                                   
REMARK 500    PHE A  72       56.11   -140.48                                   
REMARK 500    ALA A  85     -173.38    178.96                                   
REMARK 500    ASN A  98      -74.68   -134.82                                   
REMARK 500    THR A  99      -52.94     39.69                                   
REMARK 500    ASP A 120       55.25   -165.96                                   
REMARK 500    LEU A 126     -162.43   -102.04                                   
REMARK 500    ASP A 128     -105.34   -112.77                                   
REMARK 500    SER A 129      -53.69    121.81                                   
REMARK 500    SER A 131      -81.63   -171.59                                   
REMARK 500    LYS A 134      -77.87   -132.39                                   
REMARK 500    SER A 135      129.78     67.72                                   
REMARK 500    ARG A 167     -161.89    -41.72                                   
REMARK 500    SER A 168      -63.62     67.95                                   
REMARK 500    SER A 183     -157.41    -79.43                                   
REMARK 500    ASP A 184        9.57     57.47                                   
REMARK 500    ASP A 199       36.25    -93.90                                   
REMARK 500    PRO A 205     -170.58    -56.04                                   
REMARK 500    GLU A 206     -129.03     25.01                                   
REMARK 500    SER A 207     -122.15   -143.96                                   
REMARK 500    LEU B   2       21.89   -171.57                                   
REMARK 500    LEU B   3      122.46   -171.45                                   
REMARK 500    ARG B  14      146.36    -34.92                                   
REMARK 500    ASN B  26      121.82   -173.84                                   
REMARK 500    ASP B  38      169.66    -47.28                                   
REMARK 500    PRO B  61      102.77    -52.55                                   
REMARK 500    ASN B  81      -86.20     74.69                                   
REMARK 500    MET B  82       91.98     60.42                                   
REMARK 500    ARG B  96     -146.93     22.57                                   
REMARK 500    ALA B 100     -178.79     40.88                                   
REMARK 500    ASP B 115     -152.66   -114.96                                   
REMARK 500    LEU B 116      -27.14   -162.03                                   
REMARK 500    LYS B 117       33.00    -95.14                                   
REMARK 500    GLN B 138       46.31     33.83                                   
REMARK 500    GLN B 179       74.33   -111.57                                   
REMARK 500    ALA B 181      117.38     68.49                                   
REMARK 500    LEU B 182       88.36    146.04                                   
REMARK 500    SER B 217     -174.32    -67.69                                   
REMARK 500    GLU B 218      -79.94    -33.23                                   
REMARK 500    LEU C  46      -62.78   -104.73                                   
REMARK 500    LYS C  53        4.16     84.82                                   
REMARK 500    ARG C  59       52.29     39.78                                   
REMARK 500    THR C  70       63.15     37.38                                   
REMARK 500    ALA C  85     -179.72    165.48                                   
REMARK 500    ASN C 118       78.41   -117.92                                   
REMARK 500    ASP C 120       60.23   -156.78                                   
REMARK 500    SER C 131       55.68   -167.23                                   
REMARK 500    SER C 132     -122.69     79.12                                   
REMARK 500                                                                      
REMARK 500 THIS ENTRY HAS      68 RAMACHANDRAN OUTLIERS.                        
REMARK 500                                                                      
REMARK 500 REMARK: NULL                                                         
REMARK 500                                                                      
REMARK 500 GEOMETRY AND STEREOCHEMISTRY                                         
REMARK 500 SUBTOPIC: NON-CIS, NON-TRANS                                         
REMARK 500                                                                      
REMARK 500 THE FOLLOWING PEPTIDE BONDS DEVIATE SIGNIFICANTLY FROM BOTH          
REMARK 500 CIS AND TRANS CONFORMATION.  CIS BONDS, IF ANY, ARE LISTED           
REMARK 500 ON CISPEP RECORDS.  TRANS IS DEFINED AS 180 +/- 30 AND               
REMARK 500 CIS IS DEFINED AS 0 +/- 30 DEGREES.                                  
REMARK 500                                 MODEL     OMEGA                      
REMARK 500 ALA A   97     ASN A   98                  -43.10                    
REMARK 500 SER A  131     SER A  132                 -149.32                    
REMARK 500 ASP A  133     LYS A  134                 -117.28                    
REMARK 500 THR B    1     LEU B    2                  126.98                    
REMARK 500 GLN C    5     THR C    6                 -149.01                    
REMARK 500 SER C  129     LYS C  130                  -58.12                    
REMARK 500 SER C  132     ASP C  133                 -145.54                    
REMARK 500 ASP C  133     LYS C  134                 -148.78                    
REMARK 500 SER C  204     PRO C  205                  -53.94                    
REMARK 500                                                                      
REMARK 500 REMARK: NULL                                                         
REMARK 900                                                                      
REMARK 900 RELATED ENTRIES                                                      
REMARK 900 RELATED ID: 6X2T   RELATED DB: PDB                                   
DBREF  8D5P A    0   208  PDB    8D5P     8D5P             0    208             
DBREF  8D5P B    0   243  PDB    8D5P     8D5P             0    243             
DBREF  8D5P C    0   208  PDB    8D5P     8D5P             0    208             
DBREF  8D5P D    0   243  PDB    8D5P     8D5P             0    243             
SEQRES   1 A  209  MET ASP SER VAL THR GLN THR GLU GLY GLN VAL ALA LEU          
SEQRES   2 A  209  SER GLU GLU ASP PHE LEU THR ILE HIS CYS ASN TYR SER          
SEQRES   3 A  209  ALA SER GLY TYR PRO ALA LEU PHE TRP TYR VAL GLN TYR          
SEQRES   4 A  209  PRO GLY GLU GLY PRO GLN PHE LEU PHE ARG ALA SER ARG          
SEQRES   5 A  209  ASP LYS GLU LYS GLY SER SER ARG GLY PHE GLU ALA THR          
SEQRES   6 A  209  TYR ASN LYS GLU THR THR SER PHE HIS LEU GLN LYS ALA          
SEQRES   7 A  209  SER VAL GLN GLU SER ASP SER ALA VAL TYR TYR CYS ALA          
SEQRES   8 A  209  LEU GLY ASP PRO THR GLY ALA ASN THR GLY LYS LEU THR          
SEQRES   9 A  209  PHE GLY HIS GLY THR ILE LEU ARG VAL HIS PRO ASN ILE          
SEQRES  10 A  209  GLN ASN PRO ASP PRO ALA VAL TYR GLN LEU ARG ASP SER          
SEQRES  11 A  209  LYS SER SER ASP LYS SER VAL CYS LEU PHE THR ASP PHE          
SEQRES  12 A  209  ASP SER GLN THR ASN VAL SER GLN SER LYS ASP SER ASP          
SEQRES  13 A  209  VAL TYR ILE THR ASP LYS CYS VAL LEU ASP MET ARG SER          
SEQRES  14 A  209  MET ASP PHE LYS SER ASN SER ALA VAL ALA TRP SER ASN          
SEQRES  15 A  209  LYS SER ASP PHE ALA CYS ALA ASN ALA PHE ASN ASN SER          
SEQRES  16 A  209  ILE ILE PRO GLU ASP THR PHE PHE PRO SER PRO GLU SER          
SEQRES  17 A  209  SER                                                          
SEQRES   1 B  244  MET THR LEU LEU GLU GLN ASN PRO ARG TRP ARG LEU VAL          
SEQRES   2 B  244  PRO ARG GLY GLN ALA VAL ASN LEU ARG CYS ILE LEU LYS          
SEQRES   3 B  244  ASN SER GLN TYR PRO TRP MET SER TRP TYR GLN GLN ASP          
SEQRES   4 B  244  LEU GLN LYS GLN LEU GLN TRP LEU PHE THR LEU ARG SER          
SEQRES   5 B  244  PRO GLY ASP LYS GLU VAL LYS SER LEU PRO GLY ALA ASP          
SEQRES   6 B  244  TYR LEU ALA THR ARG VAL THR ASP THR GLU LEU ARG LEU          
SEQRES   7 B  244  GLN VAL ALA ASN MET SER GLN GLY ARG THR LEU TYR CYS          
SEQRES   8 B  244  THR CYS SER ALA GLY ARG GLY GLY TYR ALA GLU GLN PHE          
SEQRES   9 B  244  PHE GLY PRO GLY THR ARG LEU THR VAL LEU GLU ASP LEU          
SEQRES  10 B  244  LYS ASN VAL PHE PRO PRO GLU VAL ALA VAL PHE GLU PRO          
SEQRES  11 B  244  SER GLU ALA GLU ILE SER HIS THR GLN LYS ALA THR LEU          
SEQRES  12 B  244  VAL CYS LEU ALA THR GLY PHE TYR PRO ASP HIS VAL GLU          
SEQRES  13 B  244  LEU SER TRP TRP VAL ASN GLY LYS GLU VAL HIS SER GLY          
SEQRES  14 B  244  VAL CYS THR ASP PRO GLN PRO LEU LYS GLU GLN PRO ALA          
SEQRES  15 B  244  LEU ASN ASP SER ARG TYR ALA LEU SER SER ARG LEU ARG          
SEQRES  16 B  244  VAL SER ALA THR PHE TRP GLN ASN PRO ARG ASN HIS PHE          
SEQRES  17 B  244  ARG CYS GLN VAL GLN PHE TYR GLY LEU SER GLU ASN ASP          
SEQRES  18 B  244  GLU TRP THR GLN ASP ARG ALA LYS PRO VAL THR GLN ILE          
SEQRES  19 B  244  VAL SER ALA GLU ALA TRP GLY ARG ALA ASP                      
SEQRES   1 C  209  MET ASP SER VAL THR GLN THR GLU GLY GLN VAL ALA LEU          
SEQRES   2 C  209  SER GLU GLU ASP PHE LEU THR ILE HIS CYS ASN TYR SER          
SEQRES   3 C  209  ALA SER GLY TYR PRO ALA LEU PHE TRP TYR VAL GLN TYR          
SEQRES   4 C  209  PRO GLY GLU GLY PRO GLN PHE LEU PHE ARG ALA SER ARG          
SEQRES   5 C  209  ASP LYS GLU LYS GLY SER SER ARG GLY PHE GLU ALA THR          
SEQRES   6 C  209  TYR ASN LYS GLU THR THR SER PHE HIS LEU GLN LYS ALA          
SEQRES   7 C  209  SER VAL GLN GLU SER ASP SER ALA VAL TYR TYR CYS ALA          
SEQRES   8 C  209  LEU GLY ASP PRO THR GLY ALA ASN THR GLY LYS LEU THR          
SEQRES   9 C  209  PHE GLY HIS GLY THR ILE LEU ARG VAL HIS PRO ASN ILE          
SEQRES  10 C  209  GLN ASN PRO ASP PRO ALA VAL TYR GLN LEU ARG ASP SER          
SEQRES  11 C  209  LYS SER SER ASP LYS SER VAL CYS LEU PHE THR ASP PHE          
SEQRES  12 C  209  ASP SER GLN THR ASN VAL SER GLN SER LYS ASP SER ASP          
SEQRES  13 C  209  VAL TYR ILE THR ASP LYS CYS VAL LEU ASP MET ARG SER          
SEQRES  14 C  209  MET ASP PHE LYS SER ASN SER ALA VAL ALA TRP SER ASN          
SEQRES  15 C  209  LYS SER ASP PHE ALA CYS ALA ASN ALA PHE ASN ASN SER          
SEQRES  16 C  209  ILE ILE PRO GLU ASP THR PHE PHE PRO SER PRO GLU SER          
SEQRES  17 C  209  SER                                                          
SEQRES   1 D  244  MET THR LEU LEU GLU GLN ASN PRO ARG TRP ARG LEU VAL          
SEQRES   2 D  244  PRO ARG GLY GLN ALA VAL ASN LEU ARG CYS ILE LEU LYS          
SEQRES   3 D  244  ASN SER GLN TYR PRO TRP MET SER TRP TYR GLN GLN ASP          
SEQRES   4 D  244  LEU GLN LYS GLN LEU GLN TRP LEU PHE THR LEU ARG SER          
SEQRES   5 D  244  PRO GLY ASP LYS GLU VAL LYS SER LEU PRO GLY ALA ASP          
SEQRES   6 D  244  TYR LEU ALA THR ARG VAL THR ASP THR GLU LEU ARG LEU          
SEQRES   7 D  244  GLN VAL ALA ASN MET SER GLN GLY ARG THR LEU TYR CYS          
SEQRES   8 D  244  THR CYS SER ALA GLY ARG GLY GLY TYR ALA GLU GLN PHE          
SEQRES   9 D  244  PHE GLY PRO GLY THR ARG LEU THR VAL LEU GLU ASP LEU          
SEQRES  10 D  244  LYS ASN VAL PHE PRO PRO GLU VAL ALA VAL PHE GLU PRO          
SEQRES  11 D  244  SER GLU ALA GLU ILE SER HIS THR GLN LYS ALA THR LEU          
SEQRES  12 D  244  VAL CYS LEU ALA THR GLY PHE TYR PRO ASP HIS VAL GLU          
SEQRES  13 D  244  LEU SER TRP TRP VAL ASN GLY LYS GLU VAL HIS SER GLY          
SEQRES  14 D  244  VAL CYS THR ASP PRO GLN PRO LEU LYS GLU GLN PRO ALA          
SEQRES  15 D  244  LEU ASN ASP SER ARG TYR ALA LEU SER SER ARG LEU ARG          
SEQRES  16 D  244  VAL SER ALA THR PHE TRP GLN ASN PRO ARG ASN HIS PHE          
SEQRES  17 D  244  ARG CYS GLN VAL GLN PHE TYR GLY LEU SER GLU ASN ASP          
SEQRES  18 D  244  GLU TRP THR GLN ASP ARG ALA LYS PRO VAL THR GLN ILE          
SEQRES  19 D  244  VAL SER ALA GLU ALA TRP GLY ARG ALA ASP                      
FORMUL   5  HOH   *14(H2 O)                                                     
HELIX    1 AA1 GLN A   80  SER A   84  5                                   5    
HELIX    2 AA2 SER B  130  GLN B  138  1                                   9    
HELIX    3 AA3 ALA B  197  ASN B  202  1                                   6    
HELIX    4 AA4 GLN C   80  SER C   84  5                                   5    
HELIX    5 AA5 ASP D  115  VAL D  119  5                                   5    
HELIX    6 AA6 SER D  130  GLN D  138  1                                   9    
SHEET    1 AA1 2 SER A   2  THR A   4  0                                        
SHEET    2 AA1 2 ASN A  23  SER A  25 -1  O  ASN A  23   N  THR A   4           
SHEET    1 AA2 5 GLN A   9  SER A  13  0                                        
SHEET    2 AA2 5 THR A 108  HIS A 113  1  O  HIS A 113   N  LEU A  12           
SHEET    3 AA2 5 ALA A  85  GLY A  92 -1  N  ALA A  85   O  LEU A 110           
SHEET    4 AA2 5 ALA A  31  GLN A  37 -1  N  GLN A  37   O  VAL A  86           
SHEET    5 AA2 5 GLN A  44  ALA A  49 -1  O  ALA A  49   N  LEU A  32           
SHEET    1 AA3 4 GLN A   9  SER A  13  0                                        
SHEET    2 AA3 4 THR A 108  HIS A 113  1  O  HIS A 113   N  LEU A  12           
SHEET    3 AA3 4 ALA A  85  GLY A  92 -1  N  ALA A  85   O  LEU A 110           
SHEET    4 AA3 4 THR A 103  PHE A 104 -1  O  THR A 103   N  LEU A  91           
SHEET    1 AA4 4 LEU A  18  ILE A  20  0                                        
SHEET    2 AA4 4 LEU A  74  LYS A  76 -1  O  LEU A  74   N  ILE A  20           
SHEET    3 AA4 4 PHE A  61  THR A  64 -1  N  GLU A  62   O  GLN A  75           
SHEET    4 AA4 4 LYS A  55  SER A  58 -1  N  GLY A  56   O  ALA A  63           
SHEET    1 AA5 4 ALA A 122  GLN A 125  0                                        
SHEET    2 AA5 4 VAL A 136  THR A 140 -1  O  LEU A 138   N  TYR A 124           
SHEET    3 AA5 4 PHE A 171  SER A 180 -1  O  ALA A 178   N  CYS A 137           
SHEET    4 AA5 4 VAL A 156  ILE A 158 -1  N  TYR A 157   O  TRP A 179           
SHEET    1 AA6 4 ALA A 122  GLN A 125  0                                        
SHEET    2 AA6 4 VAL A 136  THR A 140 -1  O  LEU A 138   N  TYR A 124           
SHEET    3 AA6 4 PHE A 171  SER A 180 -1  O  ALA A 178   N  CYS A 137           
SHEET    4 AA6 4 CYS A 162  MET A 166 -1  N  LEU A 164   O  SER A 173           
SHEET    1 AA7 5 LEU B   3  ASN B   6  0                                        
SHEET    2 AA7 5 VAL B  18  LEU B  24 -1  O  ARG B  21   N  ASN B   6           
SHEET    3 AA7 5 GLU B  74  ALA B  80 -1  O  LEU B  77   N  LEU B  20           
SHEET    4 AA7 5 ALA B  63  ARG B  69 -1  N  LEU B  66   O  GLN B  78           
SHEET    5 AA7 5 LYS B  55  LEU B  60 -1  N  GLU B  56   O  ALA B  67           
SHEET    1 AA8 5 TRP B   9  PRO B  13  0                                        
SHEET    2 AA8 5 THR B 108  LEU B 113  1  O  THR B 111   N  ARG B  10           
SHEET    3 AA8 5 ARG B  86  SER B  93 -1  N  ARG B  86   O  LEU B 110           
SHEET    4 AA8 5 TRP B  31  GLN B  37 -1  N  TYR B  35   O  TYR B  89           
SHEET    5 AA8 5 LEU B  43  LEU B  49 -1  O  LEU B  46   N  TRP B  34           
SHEET    1 AA9 4 TRP B   9  PRO B  13  0                                        
SHEET    2 AA9 4 THR B 108  LEU B 113  1  O  THR B 111   N  ARG B  10           
SHEET    3 AA9 4 ARG B  86  SER B  93 -1  N  ARG B  86   O  LEU B 110           
SHEET    4 AA9 4 PHE B 103  PHE B 104 -1  O  PHE B 103   N  CYS B  92           
SHEET    1 AB1 4 GLU B 123  PHE B 127  0                                        
SHEET    2 AB1 4 LYS B 139  PHE B 149 -1  O  LEU B 145   N  ALA B 125           
SHEET    3 AB1 4 TYR B 187  SER B 196 -1  O  TYR B 187   N  PHE B 149           
SHEET    4 AB1 4 VAL B 169  THR B 171 -1  N  CYS B 170   O  ARG B 192           
SHEET    1 AB2 4 GLU B 123  PHE B 127  0                                        
SHEET    2 AB2 4 LYS B 139  PHE B 149 -1  O  LEU B 145   N  ALA B 125           
SHEET    3 AB2 4 TYR B 187  SER B 196 -1  O  TYR B 187   N  PHE B 149           
SHEET    4 AB2 4 LEU B 176  LYS B 177 -1  N  LEU B 176   O  ALA B 188           
SHEET    1 AB3 4 LYS B 163  VAL B 165  0                                        
SHEET    2 AB3 4 VAL B 154  VAL B 160 -1  N  VAL B 160   O  LYS B 163           
SHEET    3 AB3 4 HIS B 206  PHE B 213 -1  O  GLN B 212   N  GLU B 155           
SHEET    4 AB3 4 GLN B 232  TRP B 239 -1  O  GLN B 232   N  PHE B 213           
SHEET    1 AB4 2 SER C   2  THR C   4  0                                        
SHEET    2 AB4 2 ASN C  23  SER C  25 -1  O  ASN C  23   N  THR C   4           
SHEET    1 AB5 5 GLN C   9  SER C  13  0                                        
SHEET    2 AB5 5 THR C 108  HIS C 113  1  O  ILE C 109   N  VAL C  10           
SHEET    3 AB5 5 ALA C  85  GLY C  92 -1  N  TYR C  87   O  THR C 108           
SHEET    4 AB5 5 ALA C  31  GLN C  37 -1  N  TYR C  35   O  TYR C  88           
SHEET    5 AB5 5 GLN C  44  ALA C  49 -1  O  ALA C  49   N  LEU C  32           
SHEET    1 AB6 4 GLN C   9  SER C  13  0                                        
SHEET    2 AB6 4 THR C 108  HIS C 113  1  O  ILE C 109   N  VAL C  10           
SHEET    3 AB6 4 ALA C  85  GLY C  92 -1  N  TYR C  87   O  THR C 108           
SHEET    4 AB6 4 LEU C 102  PHE C 104 -1  O  THR C 103   N  LEU C  91           
SHEET    1 AB7 2 LEU C  18  ILE C  20  0                                        
SHEET    2 AB7 2 LEU C  74  LYS C  76 -1  O  LEU C  74   N  ILE C  20           
SHEET    1 AB8 2 LYS C  55  SER C  58  0                                        
SHEET    2 AB8 2 PHE C  61  THR C  64 -1  O  ALA C  63   N  GLY C  56           
SHEET    1 AB9 4 ALA C 122  ARG C 127  0                                        
SHEET    2 AB9 4 SER C 135  THR C 140 -1  O  LEU C 138   N  TYR C 124           
SHEET    3 AB9 4 PHE C 171  TRP C 179 -1  O  ALA C 178   N  CYS C 137           
SHEET    4 AB9 4 TYR C 157  ILE C 158 -1  N  TYR C 157   O  TRP C 179           
SHEET    1 AC1 4 ALA C 122  ARG C 127  0                                        
SHEET    2 AC1 4 SER C 135  THR C 140 -1  O  LEU C 138   N  TYR C 124           
SHEET    3 AC1 4 PHE C 171  TRP C 179 -1  O  ALA C 178   N  CYS C 137           
SHEET    4 AC1 4 CYS C 162  MET C 166 -1  N  MET C 166   O  PHE C 171           
SHEET    1 AC2 5 LEU D   3  ASN D   6  0                                        
SHEET    2 AC2 5 VAL D  18  LEU D  24 -1  O  ARG D  21   N  ASN D   6           
SHEET    3 AC2 5 GLU D  74  ALA D  80 -1  O  LEU D  75   N  CYS D  22           
SHEET    4 AC2 5 ALA D  63  THR D  71 -1  N  LEU D  66   O  GLN D  78           
SHEET    5 AC2 5 LYS D  55  LEU D  60 -1  N  GLU D  56   O  ALA D  67           
SHEET    1 AC3 5 TRP D   9  PRO D  13  0                                        
SHEET    2 AC3 5 THR D 108  LEU D 113  1  O  THR D 111   N  VAL D  12           
SHEET    3 AC3 5 ARG D  86  SER D  93 -1  N  ARG D  86   O  LEU D 110           
SHEET    4 AC3 5 TRP D  31  GLN D  37 -1  N  TYR D  35   O  TYR D  89           
SHEET    5 AC3 5 LEU D  43  LEU D  49 -1  O  LEU D  46   N  TRP D  34           
SHEET    1 AC4 4 TRP D   9  PRO D  13  0                                        
SHEET    2 AC4 4 THR D 108  LEU D 113  1  O  THR D 111   N  VAL D  12           
SHEET    3 AC4 4 ARG D  86  SER D  93 -1  N  ARG D  86   O  LEU D 110           
SHEET    4 AC4 4 PHE D 103  PHE D 104 -1  O  PHE D 103   N  CYS D  92           
SHEET    1 AC5 4 GLU D 123  PHE D 127  0                                        
SHEET    2 AC5 4 LYS D 139  PHE D 149 -1  O  VAL D 143   N  PHE D 127           
SHEET    3 AC5 4 TYR D 187  SER D 196 -1  O  TYR D 187   N  PHE D 149           
SHEET    4 AC5 4 VAL D 169  THR D 171 -1  N  CYS D 170   O  ARG D 192           
SHEET    1 AC6 4 GLU D 123  PHE D 127  0                                        
SHEET    2 AC6 4 LYS D 139  PHE D 149 -1  O  VAL D 143   N  PHE D 127           
SHEET    3 AC6 4 TYR D 187  SER D 196 -1  O  TYR D 187   N  PHE D 149           
SHEET    4 AC6 4 LEU D 176  LYS D 177 -1  N  LEU D 176   O  ALA D 188           
SHEET    1 AC7 4 LYS D 163  VAL D 165  0                                        
SHEET    2 AC7 4 VAL D 154  VAL D 160 -1  N  TRP D 158   O  VAL D 165           
SHEET    3 AC7 4 HIS D 206  PHE D 213 -1  O  ARG D 208   N  TRP D 159           
SHEET    4 AC7 4 GLN D 232  TRP D 239 -1  O  VAL D 234   N  VAL D 211           
SSBOND   1 CYS A   22    CYS A   89                          1555   1555  2.06  
SSBOND   2 CYS A  137    CYS A  187                          1555   1555  2.15  
SSBOND   3 CYS A  162    CYS B  170                          1555   1555  2.18  
SSBOND   4 CYS B   22    CYS B   90                          1555   1555  2.11  
SSBOND   5 CYS B  144    CYS B  209                          1555   1555  2.05  
SSBOND   6 CYS C   22    CYS C   89                          1555   1555  2.09  
SSBOND   7 CYS C  137    CYS C  187                          1555   1555  2.14  
SSBOND   8 CYS C  162    CYS D  170                          1555   1555  2.18  
SSBOND   9 CYS D   22    CYS D   90                          1555   1555  2.09  
SSBOND  10 CYS D  144    CYS D  209                          1555   1555  2.04  
CISPEP   1 ASN B    6    PRO B    7          0       -13.40                     
CISPEP   2 TYR B  150    PRO B  151          0         6.64                     
CISPEP   3 ASN D    6    PRO D    7          0       -10.33                     
CISPEP   4 TYR D  150    PRO D  151          0        -1.69                     
CRYST1   86.160  196.331   63.112  90.00  90.00  90.00 P 21 21 2     8          
ORIGX1      1.000000  0.000000  0.000000        0.00000                         
ORIGX2      0.000000  1.000000  0.000000        0.00000                         
ORIGX3      0.000000  0.000000  1.000000        0.00000                         
SCALE1      0.011606  0.000000  0.000000        0.00000                         
SCALE2      0.000000  0.005093  0.000000        0.00000                         
SCALE3      0.000000  0.000000  0.015845        0.00000                         
ATOM      1  N   ASP A   1      38.447  -2.430   0.980  1.00 47.94           N  
ANISOU    1  N   ASP A   1     7000   5810   5400   1690   1550    370       N  
ATOM      2  CA  ASP A   1      37.806  -1.553  -0.064  1.00 48.33           C  
ANISOU    2  CA  ASP A   1     6990   5860   5520   1520   1590    350       C  
ATOM      3  C   ASP A   1      37.358  -0.224   0.557  1.00 46.85           C  
ANISOU    3  C   ASP A   1     6650   5760   5390   1420   1480    290       C  
ATOM      4  O   ASP A   1      36.743  -0.260   1.646  1.00 50.78           O  
ANISOU    4  O   ASP A   1     7200   6270   5830   1400   1420    270       O  
ATOM      5  CB  ASP A   1      36.564  -2.179  -0.709  1.00 49.36           C  
ANISOU    5  CB  ASP A   1     7320   5880   5550   1410   1680    350       C  
ATOM      6  CG  ASP A   1      36.823  -3.485  -1.439  1.00 51.44           C  
ANISOU    6  CG  ASP A   1     7760   6050   5740   1490   1800    400       C  
ATOM      7  OD1 ASP A   1      37.714  -4.213  -0.976  1.00 53.66           O  
ANISOU    7  OD1 ASP A   1     8070   6330   5990   1640   1800    430       O  
ATOM      8  OD2 ASP A   1      36.108  -3.778  -2.446  1.00 51.46           O  
ANISOU    8  OD2 ASP A   1     7880   5970   5700   1400   1870    390       O  
ATOM      9  N   SER A   2      37.604   0.899  -0.120  1.00 43.98           N  
ANISOU    9  N   SER A   2     6120   5440   5150   1350   1480    270       N  
ATOM     10  CA  SER A   2      37.389   2.261   0.440  1.00 42.92           C  
ANISOU   10  CA  SER A   2     5820   5390   5100   1260   1380    220       C  
ATOM     11  C   SER A   2      36.865   3.222  -0.634  1.00 40.74           C  
ANISOU   11  C   SER A   2     5500   5100   4880   1130   1420    200       C  
ATOM     12  O   SER A   2      37.157   3.030  -1.823  1.00 40.80           O  
ANISOU   12  O   SER A   2     5540   5060   4910   1140   1520    220       O  
ATOM     13  CB  SER A   2      38.648   2.815   1.120  1.00 44.61           C  
ANISOU   13  CB  SER A   2     5830   5700   5420   1360   1290    200       C  
ATOM     14  OG  SER A   2      39.854   2.526   0.398  1.00 45.99           O  
ANISOU   14  OG  SER A   2     5920   5870   5680   1460   1360    220       O  
ATOM     15  N   VAL A   3      36.089   4.210  -0.205  1.00 38.50           N  
ANISOU   15  N   VAL A   3     5150   4860   4610   1020   1350    150       N  
ATOM     16  CA  VAL A   3      35.616   5.337  -1.046  1.00 37.21           C  
ANISOU   16  CA  VAL A   3     4930   4700   4510    910   1370    130       C  
ATOM     17  C   VAL A   3      35.862   6.600  -0.232  1.00 37.08           C  
ANISOU   17  C   VAL A   3     4730   4780   4580    870   1270     80       C  
ATOM     18  O   VAL A   3      35.580   6.605   0.995  1.00 36.31           O  
ANISOU   18  O   VAL A   3     4620   4720   4450    880   1180     60       O  
ATOM     19  CB  VAL A   3      34.138   5.217  -1.470  1.00 35.93           C  
ANISOU   19  CB  VAL A   3     4910   4480   4260    800   1370    110       C  
ATOM     20  CG1 VAL A   3      33.804   6.229  -2.540  1.00 35.59           C  
ANISOU   20  CG1 VAL A   3     4830   4420   4270    720   1400     80       C  
ATOM     21  CG2 VAL A   3      33.771   3.840  -1.982  1.00 36.08           C  
ANISOU   21  CG2 VAL A   3     5120   4410   4180    820   1450    130       C  
ATOM     22  N   THR A   4      36.389   7.610  -0.918  1.00 37.77           N  
ANISOU   22  N   THR A   4     4700   4880   4780    840   1300     70       N  
ATOM     23  CA  THR A   4      36.647   8.977  -0.412  1.00 37.89           C  
ANISOU   23  CA  THR A   4     4530   4970   4890    790   1230     20       C  
ATOM     24  C   THR A   4      35.879   9.970  -1.280  1.00 37.71           C  
ANISOU   24  C   THR A   4     4530   4920   4880    680   1270     10       C  
ATOM     25  O   THR A   4      36.060   9.924  -2.513  1.00 39.56           O  
ANISOU   25  O   THR A   4     4820   5090   5120    680   1380     30       O  
ATOM     26  CB  THR A   4      38.155   9.227  -0.450  1.00 39.17           C  
ANISOU   26  CB  THR A   4     4520   5170   5190    870   1260     20       C  
ATOM     27  OG1 THR A   4      38.666   8.135   0.311  1.00 40.39           O  
ANISOU   27  OG1 THR A   4     4700   5340   5300    990   1210     40       O  
ATOM     28  CG2 THR A   4      38.609  10.560   0.109  1.00 39.31           C  
ANISOU   28  CG2 THR A   4     4340   5260   5330    820   1190    -40       C  
ATOM     29  N   GLN A   5      35.072  10.837  -0.669  1.00 37.48           N  
ANISOU   29  N   GLN A   5     4470   4930   4850    590   1190    -30       N  
ATOM     30  CA  GLN A   5      34.561  12.082  -1.305  1.00 37.47           C  
ANISOU   30  CA  GLN A   5     4440   4910   4880    500   1200    -60       C  
ATOM     31  C   GLN A   5      35.146  13.238  -0.505  1.00 40.04           C  
ANISOU   31  C   GLN A   5     4590   5310   5310    470   1140   -100       C  
ATOM     32  O   GLN A   5      34.554  13.619   0.482  1.00 42.49           O  
ANISOU   32  O   GLN A   5     4880   5670   5600    430   1050   -130       O  
ATOM     33  CB  GLN A   5      33.035  12.131  -1.308  1.00 35.22           C  
ANISOU   33  CB  GLN A   5     4270   4610   4500    420   1160    -80       C  
ATOM     34  CG  GLN A   5      32.375  10.781  -1.506  1.00 34.02           C  
ANISOU   34  CG  GLN A   5     4280   4400   4250    440   1180    -60       C  
ATOM     35  CD  GLN A   5      30.887  10.879  -1.335  1.00 32.29           C  
ANISOU   35  CD  GLN A   5     4130   4170   3970    360   1120   -100       C  
ATOM     36  OE1 GLN A   5      30.214   9.938  -0.937  1.00 30.54           O  
ANISOU   36  OE1 GLN A   5     4000   3920   3680    350   1120   -100       O  
ATOM     37  NE2 GLN A   5      30.359  12.032  -1.689  1.00 32.70           N  
ANISOU   37  NE2 GLN A   5     4140   4230   4050    300   1100   -130       N  
ATOM     38  N   THR A   6      36.303  13.737  -0.911  1.00 46.09           N  
ANISOU   38  N   THR A   6     5230   6080   6190    490   1200   -100       N  
ATOM     39  CA  THR A   6      37.292  14.475  -0.055  1.00 50.44           C  
ANISOU   39  CA  THR A   6     5580   6710   6870    500   1150   -150       C  
ATOM     40  C   THR A   6      36.550  15.529   0.819  1.00 51.42           C  
ANISOU   40  C   THR A   6     5670   6880   6990    420   1040   -190       C  
ATOM     41  O   THR A   6      36.871  15.722   2.052  1.00 51.33           O  
ANISOU   41  O   THR A   6     5550   6940   7010    440    930   -230       O  
ATOM     42  CB  THR A   6      38.475  14.970  -0.933  1.00 52.02           C  
ANISOU   42  CB  THR A   6     5670   6880   7220    510   1270   -150       C  
ATOM     43  OG1 THR A   6      38.161  15.015  -2.333  1.00 49.78           O  
ANISOU   43  OG1 THR A   6     5520   6500   6900    490   1410   -120       O  
ATOM     44  CG2 THR A   6      39.713  14.098  -0.807  1.00 53.62           C  
ANISOU   44  CG2 THR A   6     5780   7100   7500    620   1300   -150       C  
ATOM     45  N   GLU A   7      35.517  16.139   0.244  1.00 48.76           N  
ANISOU   45  N   GLU A   7     5420   6510   6600    340   1070   -190       N  
ATOM     46  CA  GLU A   7      34.889  17.369   0.768  1.00 45.74           C  
ANISOU   46  CA  GLU A   7     4990   6160   6230    250   1010   -230       C  
ATOM     47  C   GLU A   7      33.652  16.938   1.549  1.00 41.59           C  
ANISOU   47  C   GLU A   7     4570   5650   5590    240    920   -240       C  
ATOM     48  O   GLU A   7      32.945  16.045   1.032  1.00 38.01           O  
ANISOU   48  O   GLU A   7     4250   5150   5050    250    950   -210       O  
ATOM     49  CB  GLU A   7      34.628  18.308  -0.425  1.00 48.27           C  
ANISOU   49  CB  GLU A   7     5350   6410   6570    190   1100   -230       C  
ATOM     50  CG  GLU A   7      33.807  17.722  -1.603  1.00 47.57           C  
ANISOU   50  CG  GLU A   7     5450   6240   6380    210   1170   -200       C  
ATOM     51  CD  GLU A   7      34.413  16.655  -2.532  1.00 48.59           C  
ANISOU   51  CD  GLU A   7     5650   6310   6500    280   1270   -150       C  
ATOM     52  OE1 GLU A   7      34.806  17.017  -3.676  1.00 48.17           O  
ANISOU   52  OE1 GLU A   7     5640   6190   6470    280   1380   -130       O  
ATOM     53  OE2 GLU A   7      34.433  15.432  -2.145  1.00 47.90           O  
ANISOU   53  OE2 GLU A   7     5600   6240   6360    330   1240   -130       O  
ATOM     54  N   GLY A   8      33.438  17.527   2.734  1.00 39.60           N  
ANISOU   54  N   GLY A   8     4250   5450   5340    210    820   -270       N  
ATOM     55  CA  GLY A   8      32.227  17.358   3.558  1.00 37.00           C  
ANISOU   55  CA  GLY A   8     4010   5130   4920    170    750   -290       C  
ATOM     56  C   GLY A   8      31.105  18.273   3.076  1.00 36.69           C  
ANISOU   56  C   GLY A   8     4000   5070   4860     90    760   -310       C  
ATOM     57  O   GLY A   8      29.952  17.789   2.917  1.00 38.55           O  
ANISOU   57  O   GLY A   8     4350   5270   5030     70    770   -300       O  
ATOM     58  N   GLN A   9      31.382  19.569   2.884  1.00 34.44           N  
ANISOU   58  N   GLN A   9     3640   4800   4650     40    770   -330       N  
ATOM     59  CA  GLN A   9      30.363  20.553   2.422  1.00 31.54           C  
ANISOU   59  CA  GLN A   9     3310   4400   4270    -30    780   -350       C  
ATOM     60  C   GLN A   9      30.822  21.176   1.108  1.00 29.24           C  
ANISOU   60  C   GLN A   9     3030   4060   4030    -30    870   -340       C  
ATOM     61  O   GLN A   9      32.032  21.146   0.838  1.00 30.34           O  
ANISOU   61  O   GLN A   9     3090   4190   4240      0    920   -330       O  
ATOM     62  CB  GLN A   9      30.156  21.698   3.406  1.00 32.25           C  
ANISOU   62  CB  GLN A   9     3330   4540   4390    -80    710   -390       C  
ATOM     63  CG  GLN A   9      29.071  21.439   4.438  1.00 33.56           C  
ANISOU   63  CG  GLN A   9     3540   4720   4490   -100    640   -410       C  
ATOM     64  CD  GLN A   9      29.589  20.976   5.788  1.00 35.23           C  
ANISOU   64  CD  GLN A   9     3720   4980   4680    -60    570   -420       C  
ATOM     65  OE1 GLN A   9      30.761  20.609   5.925  1.00 37.29           O  
ANISOU   65  OE1 GLN A   9     3920   5270   4990    -10    570   -410       O  
ATOM     66  NE2 GLN A   9      28.713  20.963   6.795  1.00 33.31           N  
ANISOU   66  NE2 GLN A   9     3520   4750   4380    -80    530   -440       N  
ATOM     67  N   VAL A  10      29.858  21.686   0.339  1.00 25.66           N  
ANISOU   67  N   VAL A  10     2660   3560   3530    -60    880   -350       N  
ATOM     68  CA  VAL A  10      30.023  22.501  -0.895  1.00 24.00           C  
ANISOU   68  CA  VAL A  10     2500   3280   3330    -60    970   -340       C  
ATOM     69  C   VAL A  10      28.891  23.526  -0.902  1.00 22.77           C  
ANISOU   69  C   VAL A  10     2390   3120   3140   -100    920   -370       C  
ATOM     70  O   VAL A  10      27.727  23.106  -0.815  1.00 22.32           O  
ANISOU   70  O   VAL A  10     2390   3070   3020   -110    860   -390       O  
ATOM     71  CB  VAL A  10      29.951  21.649  -2.173  1.00 23.84           C  
ANISOU   71  CB  VAL A  10     2610   3190   3250    -10   1030   -300       C  
ATOM     72  CG1 VAL A  10      30.219  22.491  -3.415  1.00 23.84           C  
ANISOU   72  CG1 VAL A  10     2690   3110   3260      0   1130   -290       C  
ATOM     73  CG2 VAL A  10      30.881  20.454  -2.135  1.00 24.34           C  
ANISOU   73  CG2 VAL A  10     2650   3260   3340     40   1070   -270       C  
ATOM     74  N   ALA A  11      29.200  24.815  -0.988  1.00 22.05           N  
ANISOU   74  N   ALA A  11     2260   3010   3100   -140    960   -390       N  
ATOM     75  CA  ALA A  11      28.188  25.888  -1.085  1.00 21.17           C  
ANISOU   75  CA  ALA A  11     2200   2890   2950   -160    920   -420       C  
ATOM     76  C   ALA A  11      28.347  26.553  -2.460  1.00 21.44           C  
ANISOU   76  C   ALA A  11     2350   2830   2970   -140   1020   -400       C  
ATOM     77  O   ALA A  11      29.497  26.721  -2.895  1.00 21.90           O  
ANISOU   77  O   ALA A  11     2390   2850   3090   -140   1130   -380       O  
ATOM     78  CB  ALA A  11      28.343  26.858   0.058  1.00 20.87           C  
ANISOU   78  CB  ALA A  11     2060   2900   2970   -220    880   -450       C  
ATOM     79  N   LEU A  12      27.238  26.895  -3.115  1.00 20.64           N  
ANISOU   79  N   LEU A  12     2370   2680   2790   -110    980   -410       N  
ATOM     80  CA  LEU A  12      27.206  27.273  -4.543  1.00 21.04           C  
ANISOU   80  CA  LEU A  12     2590   2630   2780    -60   1060   -400       C  
ATOM     81  C   LEU A  12      26.050  28.226  -4.812  1.00 21.42           C  
ANISOU   81  C   LEU A  12     2720   2650   2760    -40    990   -430       C  
ATOM     82  O   LEU A  12      25.053  28.155  -4.093  1.00 20.86           O  
ANISOU   82  O   LEU A  12     2600   2640   2680    -60    880   -470       O  
ATOM     83  CB  LEU A  12      26.987  25.998  -5.349  1.00 21.00           C  
ANISOU   83  CB  LEU A  12     2680   2590   2700      0   1050   -370       C  
ATOM     84  CG  LEU A  12      28.233  25.191  -5.679  1.00 21.36           C  
ANISOU   84  CG  LEU A  12     2710   2620   2790     20   1160   -330       C  
ATOM     85  CD1 LEU A  12      27.949  24.283  -6.868  1.00 21.59           C  
ANISOU   85  CD1 LEU A  12     2910   2570   2720     90   1170   -310       C  
ATOM     86  CD2 LEU A  12      29.424  26.096  -5.974  1.00 22.18           C  
ANISOU   86  CD2 LEU A  12     2790   2670   2970      0   1300   -310       C  
ATOM     87  N   SER A  13      26.143  29.065  -5.840  1.00 22.72           N  
ANISOU   87  N   SER A  13     3030   2720   2880      0   1070   -420       N  
ATOM     88  CA  SER A  13      25.015  29.952  -6.222  1.00 23.57           C  
ANISOU   88  CA  SER A  13     3250   2800   2910     50   1000   -450       C  
ATOM     89  C   SER A  13      24.159  29.190  -7.199  1.00 23.85           C  
ANISOU   89  C   SER A  13     3430   2790   2840    130    920   -460       C  
ATOM     90  O   SER A  13      24.708  28.383  -7.866  1.00 23.28           O  
ANISOU   90  O   SER A  13     3420   2680   2750    160    980   -430       O  
ATOM     91  CB  SER A  13      25.473  31.226  -6.853  1.00 24.80           C  
ANISOU   91  CB  SER A  13     3520   2850   3050     70   1110   -430       C  
ATOM     92  OG  SER A  13      26.336  31.929  -5.987  1.00 25.21           O  
ANISOU   92  OG  SER A  13     3440   2930   3210    -20   1190   -430       O  
ATOM     93  N   GLU A  14      22.892  29.525  -7.332  1.00 25.51           N  
ANISOU   93  N   GLU A  14     3680   3010   3000    180    790   -510       N  
ATOM     94  CA  GLU A  14      22.112  29.069  -8.505  1.00 28.05           C  
ANISOU   94  CA  GLU A  14     4180   3270   3210    280    720   -530       C  
ATOM     95  C   GLU A  14      23.007  29.225  -9.730  1.00 27.90           C  
ANISOU   95  C   GLU A  14     4350   3130   3120    350    850   -480       C  
ATOM     96  O   GLU A  14      23.768  30.155  -9.761  1.00 28.08           O  
ANISOU   96  O   GLU A  14     4410   3100   3160    330    980   -450       O  
ATOM     97  CB  GLU A  14      20.828  29.878  -8.670  1.00 31.20           C  
ANISOU   97  CB  GLU A  14     4630   3660   3560    340    590   -600       C  
ATOM     98  CG  GLU A  14      19.691  29.458  -7.744  1.00 33.29           C  
ANISOU   98  CG  GLU A  14     4730   4030   3890    300    440   -660       C  
ATOM     99  CD  GLU A  14      18.430  30.313  -7.876  1.00 36.98           C  
ANISOU   99  CD  GLU A  14     5230   4500   4330    360    320   -730       C  
ATOM    100  OE1 GLU A  14      17.330  29.714  -8.098  1.00 43.02           O  
ANISOU  100  OE1 GLU A  14     5980   5280   5090    400    180   -810       O  
ATOM    101  OE2 GLU A  14      18.532  31.583  -7.773  1.00 37.40           O  
ANISOU  101  OE2 GLU A  14     5320   4520   4370    380    360   -720       O  
ATOM    102  N   GLU A  15      22.960  28.288 -10.655  1.00 28.56           N  
ANISOU  102  N   GLU A  15     4560   3160   3130    410    840   -470       N  
ATOM    103  CA  GLU A  15      23.635  28.383 -11.974  1.00 30.49           C  
ANISOU  103  CA  GLU A  15     5040   3270   3280    490    960   -430       C  
ATOM    104  C   GLU A  15      25.168  28.203 -11.897  1.00 29.42           C  
ANISOU  104  C   GLU A  15     4860   3100   3220    440   1170   -360       C  
ATOM    105  O   GLU A  15      25.797  28.299 -12.940  1.00 30.37           O  
ANISOU  105  O   GLU A  15     5170   3100   3270    500   1300   -320       O  
ATOM    106  CB  GLU A  15      23.224  29.709 -12.602  1.00 32.84           C  
ANISOU  106  CB  GLU A  15     5510   3470   3490    570    960   -440       C  
ATOM    107  CG  GLU A  15      21.725  29.794 -12.788  1.00 34.91           C  
ANISOU  107  CG  GLU A  15     5820   3760   3680    650    750   -510       C  
ATOM    108  CD  GLU A  15      21.286  30.754 -13.874  1.00 38.43           C  
ANISOU  108  CD  GLU A  15     6540   4090   3980    790    730   -520       C  
ATOM    109  OE1 GLU A  15      20.896  30.271 -14.972  1.00 41.55           O  
ANISOU  109  OE1 GLU A  15     7130   4410   4250    910    660   -540       O  
ATOM    110  OE2 GLU A  15      21.348  31.978 -13.629  1.00 41.01           O  
ANISOU  110  OE2 GLU A  15     6880   4390   4310    790    780   -520       O  
ATOM    111  N   ASP A  16      25.753  27.892 -10.736  1.00 27.33           N  
ANISOU  111  N   ASP A  16     4360   2940   3090    330   1190   -350       N  
ATOM    112  CA  ASP A  16      27.204  27.628 -10.599  1.00 26.49           C  
ANISOU  112  CA  ASP A  16     4170   2820   3070    280   1360   -300       C  
ATOM    113  C   ASP A  16      27.500  26.227 -11.148  1.00 25.02           C  
ANISOU  113  C   ASP A  16     4040   2610   2850    320   1380   -270       C  
ATOM    114  O   ASP A  16      26.647  25.341 -11.138  1.00 24.01           O  
ANISOU  114  O   ASP A  16     3920   2530   2670    340   1240   -300       O  
ATOM    115  CB  ASP A  16      27.704  27.819  -9.159  1.00 26.90           C  
ANISOU  115  CB  ASP A  16     3970   2980   3270    170   1360   -310       C  
ATOM    116  CG  ASP A  16      28.126  29.242  -8.742  1.00 28.86           C  
ANISOU  116  CG  ASP A  16     4160   3220   3590    120   1440   -320       C  
ATOM    117  OD1 ASP A  16      28.079  30.176  -9.595  1.00 31.20           O  
ANISOU  117  OD1 ASP A  16     4630   3400   3820    160   1520   -310       O  
ATOM    118  OD2 ASP A  16      28.494  29.442  -7.532  1.00 29.37           O  
ANISOU  118  OD2 ASP A  16     4020   3370   3760     30   1410   -340       O  
ATOM    119  N   PHE A  17      28.708  26.064 -11.639  1.00 24.34           N  
ANISOU  119  N   PHE A  17     3990   2460   2800    330   1560   -220       N  
ATOM    120  CA  PHE A  17      29.294  24.775 -12.047  1.00 23.93           C  
ANISOU  120  CA  PHE A  17     3960   2380   2750    360   1620   -190       C  
ATOM    121  C   PHE A  17      29.578  23.936 -10.806  1.00 22.26           C  
ANISOU  121  C   PHE A  17     3510   2310   2640    290   1550   -190       C  
ATOM    122  O   PHE A  17      30.215  24.461  -9.914  1.00 21.97           O  
ANISOU  122  O   PHE A  17     3290   2330   2730    220   1590   -200       O  
ATOM    123  CB  PHE A  17      30.571  25.082 -12.825  1.00 25.09           C  
ANISOU  123  CB  PHE A  17     4190   2410   2930    370   1850   -140       C  
ATOM    124  CG  PHE A  17      31.451  23.915 -13.156  1.00 25.54           C  
ANISOU  124  CG  PHE A  17     4240   2450   3010    400   1950   -100       C  
ATOM    125  CD1 PHE A  17      30.909  22.713 -13.566  1.00 25.24           C  
ANISOU  125  CD1 PHE A  17     4300   2410   2880    450   1860    -90       C  
ATOM    126  CD2 PHE A  17      32.825  24.053 -13.142  1.00 26.32           C  
ANISOU  126  CD2 PHE A  17     4250   2510   3240    360   2150    -70       C  
ATOM    127  CE1 PHE A  17      31.731  21.663 -13.919  1.00 25.60           C  
ANISOU  127  CE1 PHE A  17     4360   2420   2940    480   1970    -50       C  
ATOM    128  CE2 PHE A  17      33.639  23.005 -13.528  1.00 26.66           C  
ANISOU  128  CE2 PHE A  17     4300   2520   3310    400   2250    -30       C  
ATOM    129  CZ  PHE A  17      33.091  21.810 -13.897  1.00 26.30           C  
ANISOU  129  CZ  PHE A  17     4360   2480   3160    460   2160    -20       C  
ATOM    130  N   LEU A  18      29.167  22.671 -10.800  1.00 21.27           N  
ANISOU  130  N   LEU A  18     3390   2210   2470    310   1470   -200       N  
ATOM    131  CA  LEU A  18      29.399  21.725  -9.685  1.00 20.48           C  
ANISOU  131  CA  LEU A  18     3110   2220   2450    260   1410   -200       C  
ATOM    132  C   LEU A  18      30.301  20.545 -10.086  1.00 20.83           C  
ANISOU  132  C   LEU A  18     3180   2230   2500    300   1510   -150       C  
ATOM    133  O   LEU A  18      30.037  19.896 -11.089  1.00 20.82           O  
ANISOU  133  O   LEU A  18     3350   2150   2400    360   1530   -140       O  
ATOM    134  CB  LEU A  18      28.053  21.152  -9.238  1.00 19.70           C  
ANISOU  134  CB  LEU A  18     3000   2190   2300    250   1240   -240       C  
ATOM    135  CG  LEU A  18      28.209  19.978  -8.273  1.00 19.18           C  
ANISOU  135  CG  LEU A  18     2810   2200   2280    220   1200   -240       C  
ATOM    136  CD1 LEU A  18      28.520  20.491  -6.880  1.00 18.73           C  
ANISOU  136  CD1 LEU A  18     2550   2240   2320    150   1170   -250       C  
ATOM    137  CD2 LEU A  18      26.990  19.111  -8.230  1.00 18.93           C  
ANISOU  137  CD2 LEU A  18     2830   2190   2180    220   1070   -280       C  
ATOM    138  N   THR A  19      31.226  20.152  -9.224  1.00 20.94           N  
ANISOU  138  N   THR A  19     3010   2310   2630    270   1550   -140       N  
ATOM    139  CA  THR A  19      31.931  18.853  -9.364  1.00 21.67           C  
ANISOU  139  CA  THR A  19     3110   2400   2730    310   1610   -100       C  
ATOM    140  C   THR A  19      32.164  18.315  -7.949  1.00 21.29           C  
ANISOU  140  C   THR A  19     2860   2470   2760    280   1530   -110       C  
ATOM    141  O   THR A  19      32.590  19.093  -7.130  1.00 21.32           O  
ANISOU  141  O   THR A  19     2710   2530   2860    230   1520   -130       O  
ATOM    142  CB  THR A  19      33.137  19.015 -10.321  1.00 22.98           C  
ANISOU  142  CB  THR A  19     3330   2460   2930    350   1810    -60       C  
ATOM    143  OG1 THR A  19      34.041  17.902 -10.230  1.00 23.21           O  
ANISOU  143  OG1 THR A  19     3310   2500   3010    390   1880    -20       O  
ATOM    144  CG2 THR A  19      33.871  20.329 -10.116  1.00 23.37           C  
ANISOU  144  CG2 THR A  19     3270   2510   3100    310   1900    -70       C  
ATOM    145  N   ILE A  20      31.781  17.064  -7.668  1.00 21.46           N  
ANISOU  145  N   ILE A  20     2910   2520   2720    300   1460   -100       N  
ATOM    146  CA  ILE A  20      32.019  16.349  -6.375  1.00 21.61           C  
ANISOU  146  CA  ILE A  20     2790   2630   2790    290   1400   -110       C  
ATOM    147  C   ILE A  20      32.952  15.172  -6.643  1.00 23.54           C  
ANISOU  147  C   ILE A  20     3050   2850   3040    360   1480    -60       C  
ATOM    148  O   ILE A  20      32.611  14.292  -7.459  1.00 22.97           O  
ANISOU  148  O   ILE A  20     3140   2710   2880    400   1510    -40       O  
ATOM    149  CB  ILE A  20      30.719  15.862  -5.708  1.00 20.19           C  
ANISOU  149  CB  ILE A  20     2640   2490   2540    260   1270   -140       C  
ATOM    150  CG1 ILE A  20      29.758  17.025  -5.467  1.00 19.61           C  
ANISOU  150  CG1 ILE A  20     2540   2440   2470    200   1180   -190       C  
ATOM    151  CG2 ILE A  20      31.039  15.111  -4.425  1.00 19.73           C  
ANISOU  151  CG2 ILE A  20     2470   2510   2510    260   1220   -140       C  
ATOM    152  CD1 ILE A  20      28.381  16.625  -5.008  1.00 19.02           C  
ANISOU  152  CD1 ILE A  20     2500   2390   2340    160   1070   -230       C  
ATOM    153  N   HIS A  21      34.059  15.137  -5.909  1.00 26.52           N  
ANISOU  153  N   HIS A  21     3270   3280   3520    370   1510    -60       N  
ATOM    154  CA  HIS A  21      35.151  14.161  -6.110  1.00 29.28           C  
ANISOU  154  CA  HIS A  21     3610   3610   3910    450   1600    -20       C  
ATOM    155  C   HIS A  21      34.789  12.838  -5.434  1.00 29.95           C  
ANISOU  155  C   HIS A  21     3730   3730   3920    490   1520      0       C  
ATOM    156  O   HIS A  21      34.309  12.829  -4.278  1.00 28.51           O  
ANISOU  156  O   HIS A  21     3480   3620   3730    460   1410    -30       O  
ATOM    157  CB  HIS A  21      36.477  14.780  -5.673  1.00 31.60           C  
ANISOU  157  CB  HIS A  21     3700   3940   4360    460   1650    -30       C  
ATOM    158  CG  HIS A  21      37.061  15.664  -6.722  1.00 34.01           C  
ANISOU  158  CG  HIS A  21     4020   4170   4730    440   1800    -20       C  
ATOM    159  ND1 HIS A  21      38.036  16.593  -6.444  1.00 36.09           N  
ANISOU  159  ND1 HIS A  21     4110   4450   5150    410   1860    -50       N  
ATOM    160  CD2 HIS A  21      36.811  15.754  -8.047  1.00 35.50           C  
ANISOU  160  CD2 HIS A  21     4390   4240   4850    460   1910     10       C  
ATOM    161  CE1 HIS A  21      38.371  17.216  -7.557  1.00 37.97           C  
ANISOU  161  CE1 HIS A  21     4420   4590   5420    400   2020    -40       C  
ATOM    162  NE2 HIS A  21      37.627  16.719  -8.557  1.00 37.22           N  
ANISOU  162  NE2 HIS A  21     4560   4410   5170    440   2050      0       N  
ATOM    163  N   CYS A  22      34.961  11.764  -6.199  1.00 32.16           N  
ANISOU  163  N   CYS A  22     4140   3940   4140    550   1590     30       N  
ATOM    164  CA  CYS A  22      34.894  10.353  -5.743  1.00 33.98           C  
ANISOU  164  CA  CYS A  22     4430   4170   4310    600   1570     60       C  
ATOM    165  C   CYS A  22      36.141   9.564  -6.187  1.00 36.49           C  
ANISOU  165  C   CYS A  22     4740   4450   4670    700   1680    100       C  
ATOM    166  O   CYS A  22      36.320   9.297  -7.396  1.00 36.75           O  
ANISOU  166  O   CYS A  22     4900   4400   4670    730   1800    130       O  
ATOM    167  CB  CYS A  22      33.642   9.639  -6.233  1.00 32.57           C  
ANISOU  167  CB  CYS A  22     4440   3940   4000    570   1540     50       C  
ATOM    168  SG  CYS A  22      33.488   8.090  -5.322  1.00 33.31           S  
ANISOU  168  SG  CYS A  22     4580   4050   4030    620   1500     70       S  
ATOM    169  N   ASN A  23      36.979   9.206  -5.222  1.00 39.01           N  
ANISOU  169  N   ASN A  23     4930   4840   5050    750   1650    110       N  
ATOM    170  CA  ASN A  23      38.137   8.313  -5.441  1.00 41.64           C  
ANISOU  170  CA  ASN A  23     5240   5150   5430    860   1740    140       C  
ATOM    171  C   ASN A  23      37.900   7.032  -4.648  1.00 43.03           C  
ANISOU  171  C   ASN A  23     5490   5340   5510    920   1670    160       C  
ATOM    172  O   ASN A  23      37.309   7.098  -3.542  1.00 41.59           O  
ANISOU  172  O   ASN A  23     5280   5220   5300    890   1550    130       O  
ATOM    173  CB  ASN A  23      39.433   9.022  -5.083  1.00 42.55           C  
ANISOU  173  CB  ASN A  23     5130   5320   5710    890   1760    120       C  
ATOM    174  CG  ASN A  23      39.766  10.047  -6.132  1.00 43.43           C  
ANISOU  174  CG  ASN A  23     5220   5370   5910    840   1890    120       C  
ATOM    175  OD1 ASN A  23      39.815  11.240  -5.839  1.00 45.70           O  
ANISOU  175  OD1 ASN A  23     5380   5700   6280    770   1860     70       O  
ATOM    176  ND2 ASN A  23      39.923   9.593  -7.365  1.00 43.80           N  
ANISOU  176  ND2 ASN A  23     5410   5320   5910    880   2030    160       N  
ATOM    177  N   TYR A  24      38.302   5.908  -5.232  1.00 45.59           N  
ANISOU  177  N   TYR A  24     5930   5600   5790   1010   1760    210       N  
ATOM    178  CA  TYR A  24      38.187   4.573  -4.601  1.00 48.11           C  
ANISOU  178  CA  TYR A  24     6350   5920   6020   1080   1730    230       C  
ATOM    179  C   TYR A  24      39.595   3.996  -4.410  1.00 50.50           C  
ANISOU  179  C   TYR A  24     6560   6240   6400   1220   1780    260       C  
ATOM    180  O   TYR A  24      40.549   4.447  -5.060  1.00 52.38           O  
ANISOU  180  O   TYR A  24     6690   6460   6750   1250   1870    260       O  
ATOM    181  CB  TYR A  24      37.195   3.715  -5.392  1.00 47.14           C  
ANISOU  181  CB  TYR A  24     6460   5690   5760   1050   1780    250       C  
ATOM    182  CG  TYR A  24      37.609   3.374  -6.793  1.00 48.87           C  
ANISOU  182  CG  TYR A  24     6790   5820   5960   1090   1920    290       C  
ATOM    183  CD1 TYR A  24      38.556   2.391  -7.042  1.00 50.36           C  
ANISOU  183  CD1 TYR A  24     7010   5970   6160   1200   2010    330       C  
ATOM    184  CD2 TYR A  24      37.036   4.021  -7.877  1.00 49.89           C  
ANISOU  184  CD2 TYR A  24     7000   5890   6070   1010   1960    270       C  
ATOM    185  CE1 TYR A  24      38.930   2.063  -8.339  1.00 52.05           C  
ANISOU  185  CE1 TYR A  24     7340   6080   6350   1240   2150    370       C  
ATOM    186  CE2 TYR A  24      37.394   3.700  -9.181  1.00 51.28           C  
ANISOU  186  CE2 TYR A  24     7300   5960   6220   1060   2090    310       C  
ATOM    187  CZ  TYR A  24      38.350   2.719  -9.423  1.00 52.91           C  
ANISOU  187  CZ  TYR A  24     7550   6130   6430   1170   2200    360       C  
ATOM    188  OH  TYR A  24      38.717   2.445 -10.727  1.00 52.15           O  
ANISOU  188  OH  TYR A  24     7590   5920   6300   1210   2340    390       O  
ATOM    189  N   SER A  25      39.723   3.073  -3.466  1.00 53.10           N  
ANISOU  189  N   SER A  25     6920   6590   6670   1300   1710    270       N  
ATOM    190  CA  SER A  25      40.929   2.234  -3.250  1.00 57.33           C  
ANISOU  190  CA  SER A  25     7410   7130   7240   1460   1750    300       C  
ATOM    191  C   SER A  25      40.466   0.779  -3.152  1.00 57.61           C  
ANISOU  191  C   SER A  25     7670   7100   7120   1520   1770    340       C  
ATOM    192  O   SER A  25      40.035   0.404  -2.056  1.00 55.29           O  
ANISOU  192  O   SER A  25     7430   6830   6750   1540   1670    330       O  
ATOM    193  CB  SER A  25      41.691   2.679  -2.014  1.00 58.52           C  
ANISOU  193  CB  SER A  25     7350   7390   7490   1530   1620    260       C  
ATOM    194  OG  SER A  25      43.072   2.348  -2.112  1.00 59.44           O  
ANISOU  194  OG  SER A  25     7340   7520   7720   1660   1660    260       O  
ATOM    195  N   ALA A  26      40.485   0.045  -4.275  1.00 60.04           N  
ANISOU  195  N   ALA A  26     8130   7310   7380   1540   1900    380       N  
ATOM    196  CA  ALA A  26      39.918  -1.322  -4.438  1.00 63.29           C  
ANISOU  196  CA  ALA A  26     8780   7630   7640   1580   1950    420       C  
ATOM    197  C   ALA A  26      40.907  -2.273  -5.144  1.00 67.37           C  
ANISOU  197  C   ALA A  26     9360   8080   8160   1710   2080    470       C  
ATOM    198  O   ALA A  26      41.848  -1.801  -5.843  1.00 70.88           O  
ANISOU  198  O   ALA A  26     9680   8520   8730   1750   2160    480       O  
ATOM    199  CB  ALA A  26      38.611  -1.241  -5.187  1.00 61.17           C  
ANISOU  199  CB  ALA A  26     8670   7290   7280   1440   1980    410       C  
ATOM    200  N   SER A  27      40.728  -3.583  -4.953  1.00 68.02           N  
ANISOU  200  N   SER A  27     9630   8090   8120   1790   2110    510       N  
ATOM    201  CA  SER A  27      41.524  -4.630  -5.643  1.00 70.14           C  
ANISOU  201  CA  SER A  27    10000   8280   8360   1920   2240    560       C  
ATOM    202  C   SER A  27      40.576  -5.604  -6.351  1.00 70.31           C  
ANISOU  202  C   SER A  27    10310   8180   8230   1860   2320    590       C  
ATOM    203  O   SER A  27      40.669  -6.817  -6.107  1.00 73.82           O  
ANISOU  203  O   SER A  27    10910   8560   8580   1960   2360    620       O  
ATOM    204  CB  SER A  27      42.511  -5.317  -4.706  1.00 70.52           C  
ANISOU  204  CB  SER A  27    10000   8370   8430   2100   2200    580       C  
ATOM    205  OG  SER A  27      41.867  -6.182  -3.792  1.00 69.84           O  
ANISOU  205  OG  SER A  27    10080   8260   8200   2120   2140    590       O  
ATOM    206  N   GLY A  28      39.678  -5.068  -7.177  1.00 68.07           N  
ANISOU  206  N   GLY A  28    10080   7860   7930   1720   2340    560       N  
ATOM    207  CA  GLY A  28      38.980  -5.825  -8.229  1.00 66.36           C  
ANISOU  207  CA  GLY A  28    10110   7510   7590   1670   2430    570       C  
ATOM    208  C   GLY A  28      38.860  -4.944  -9.446  1.00 64.87           C  
ANISOU  208  C   GLY A  28     9910   7290   7450   1600   2470    550       C  
ATOM    209  O   GLY A  28      39.783  -4.140  -9.679  1.00 63.90           O  
ANISOU  209  O   GLY A  28     9620   7220   7450   1640   2510    560       O  
ATOM    210  N   TYR A  29      37.741  -5.048 -10.158  1.00 62.70           N  
ANISOU  210  N   TYR A  29     9800   6950   7080   1490   2470    520       N  
ATOM    211  CA  TYR A  29      37.299  -4.073 -11.190  1.00 58.92           C  
ANISOU  211  CA  TYR A  29     9330   6440   6620   1400   2470    490       C  
ATOM    212  C   TYR A  29      35.920  -3.587 -10.760  1.00 53.21           C  
ANISOU  212  C   TYR A  29     8600   5760   5860   1260   2330    420       C  
ATOM    213  O   TYR A  29      34.911  -3.937 -11.379  1.00 51.32           O  
ANISOU  213  O   TYR A  29     8520   5440   5540   1190   2310    380       O  
ATOM    214  CB  TYR A  29      37.360  -4.729 -12.572  1.00 61.00           C  
ANISOU  214  CB  TYR A  29     9820   6570   6790   1440   2590    520       C  
ATOM    215  CG  TYR A  29      37.531  -3.820 -13.768  1.00 62.09           C  
ANISOU  215  CG  TYR A  29     9980   6660   6950   1420   2650    520       C  
ATOM    216  CD1 TYR A  29      37.672  -2.448 -13.644  1.00 59.94           C  
ANISOU  216  CD1 TYR A  29     9530   6470   6780   1380   2610    500       C  
ATOM    217  CD2 TYR A  29      37.583  -4.363 -15.052  1.00 64.22           C  
ANISOU  217  CD2 TYR A  29    10480   6800   7130   1460   2760    540       C  
ATOM    218  CE1 TYR A  29      37.821  -1.641 -14.761  1.00 61.81           C  
ANISOU  218  CE1 TYR A  29     9820   6640   7020   1370   2680    500       C  
ATOM    219  CE2 TYR A  29      37.733  -3.569 -16.178  1.00 63.61           C  
ANISOU  219  CE2 TYR A  29    10460   6660   7050   1460   2820    540       C  
ATOM    220  CZ  TYR A  29      37.859  -2.199 -16.030  1.00 62.90           C  
ANISOU  220  CZ  TYR A  29    10200   6640   7060   1420   2790    520       C  
ATOM    221  OH  TYR A  29      38.017  -1.391 -17.120  1.00 61.79           O  
ANISOU  221  OH  TYR A  29    10140   6430   6910   1420   2870    530       O  
ATOM    222  N   PRO A  30      35.861  -2.766  -9.678  1.00 49.25           N  
ANISOU  222  N   PRO A  30     7900   5370   5440   1220   2230    400       N  
ATOM    223  CA  PRO A  30      34.616  -2.510  -8.950  1.00 45.90           C  
ANISOU  223  CA  PRO A  30     7460   4990   5000   1110   2110    340       C  
ATOM    224  C   PRO A  30      33.628  -1.706  -9.788  1.00 41.93           C  
ANISOU  224  C   PRO A  30     6990   4460   4480   1000   2060    280       C  
ATOM    225  O   PRO A  30      34.085  -0.926 -10.581  1.00 39.91           O  
ANISOU  225  O   PRO A  30     6700   4200   4260   1020   2090    290       O  
ATOM    226  CB  PRO A  30      35.002  -1.665  -7.726  1.00 45.59           C  
ANISOU  226  CB  PRO A  30     7200   5070   5050   1110   2030    330       C  
ATOM    227  CG  PRO A  30      36.370  -1.103  -8.053  1.00 47.07           C  
ANISOU  227  CG  PRO A  30     7250   5290   5340   1200   2090    370       C  
ATOM    228  CD  PRO A  30      36.981  -1.982  -9.132  1.00 48.55           C  
ANISOU  228  CD  PRO A  30     7590   5380   5480   1290   2230    420       C  
ATOM    229  N   ALA A  31      32.336  -1.967  -9.594  1.00 40.33           N  
ANISOU  229  N   ALA A  31     6860   4240   4230    900   1980    210       N  
ATOM    230  CA  ALA A  31      31.207  -1.089  -9.994  1.00 39.24           C  
ANISOU  230  CA  ALA A  31     6700   4110   4100    790   1880    140       C  
ATOM    231  C   ALA A  31      31.068   0.080  -9.001  1.00 37.13           C  
ANISOU  231  C   ALA A  31     6230   3960   3920    740   1790    110       C  
ATOM    232  O   ALA A  31      31.204  -0.153  -7.749  1.00 35.79           O  
ANISOU  232  O   ALA A  31     5970   3850   3780    740   1780    130       O  
ATOM    233  CB  ALA A  31      29.910  -1.861 -10.068  1.00 39.84           C  
ANISOU  233  CB  ALA A  31     6900   4120   4110    700   1840     60       C  
ATOM    234  N   LEU A  32      30.791   1.269  -9.558  1.00 34.52           N  
ANISOU  234  N   LEU A  32     5840   3650   3620    700   1740     80       N  
ATOM    235  CA  LEU A  32      30.606   2.548  -8.841  1.00 32.26           C  
ANISOU  235  CA  LEU A  32     5370   3460   3420    640   1660     60       C  
ATOM    236  C   LEU A  32      29.201   3.095  -9.135  1.00 30.57           C  
ANISOU  236  C   LEU A  32     5180   3240   3190    550   1550    -30       C  
ATOM    237  O   LEU A  32      28.609   2.725 -10.178  1.00 31.21           O  
ANISOU  237  O   LEU A  32     5410   3240   3210    540   1540    -60       O  
ATOM    238  CB  LEU A  32      31.719   3.469  -9.316  1.00 32.70           C  
ANISOU  238  CB  LEU A  32     5350   3540   3530    700   1720    100       C  
ATOM    239  CG  LEU A  32      33.111   2.844  -9.340  1.00 33.63           C  
ANISOU  239  CG  LEU A  32     5460   3640   3670    810   1830    180       C  
ATOM    240  CD1 LEU A  32      34.080   3.735 -10.064  1.00 34.27           C  
ANISOU  240  CD1 LEU A  32     5480   3720   3820    860   1910    210       C  
ATOM    241  CD2 LEU A  32      33.634   2.607  -7.938  1.00 34.19           C  
ANISOU  241  CD2 LEU A  32     5390   3800   3800    840   1800    200       C  
ATOM    242  N   PHE A  33      28.673   3.901  -8.207  1.00 28.07           N  
ANISOU  242  N   PHE A  33     4720   3010   2930    480   1470    -70       N  
ATOM    243  CA  PHE A  33      27.263   4.391  -8.133  1.00 25.90           C  
ANISOU  243  CA  PHE A  33     4420   2750   2670    380   1360   -160       C  
ATOM    244  C   PHE A  33      27.208   5.824  -7.613  1.00 22.89           C  
ANISOU  244  C   PHE A  33     3880   2460   2360    350   1300   -170       C  
ATOM    245  O   PHE A  33      28.109   6.196  -6.860  1.00 22.53           O  
ANISOU  245  O   PHE A  33     3730   2470   2360    380   1330   -120       O  
ATOM    246  CB  PHE A  33      26.467   3.579  -7.122  1.00 26.59           C  
ANISOU  246  CB  PHE A  33     4500   2840   2760    320   1350   -200       C  
ATOM    247  CG  PHE A  33      26.519   2.121  -7.428  1.00 28.28           C  
ANISOU  247  CG  PHE A  33     4870   2970   2910    340   1420   -180       C  
ATOM    248  CD1 PHE A  33      27.644   1.373  -7.122  1.00 29.24           C  
ANISOU  248  CD1 PHE A  33     5030   3080   3000    430   1520   -100       C  
ATOM    249  CD2 PHE A  33      25.456   1.510  -8.071  1.00 29.52           C  
ANISOU  249  CD2 PHE A  33     5130   3050   3030    280   1390   -260       C  
ATOM    250  CE1 PHE A  33      27.692   0.021  -7.445  1.00 30.59           C  
ANISOU  250  CE1 PHE A  33     5360   3160   3110    450   1590    -90       C  
ATOM    251  CE2 PHE A  33      25.502   0.155  -8.380  1.00 30.31           C  
ANISOU  251  CE2 PHE A  33     5390   3060   3070    290   1470   -260       C  
ATOM    252  CZ  PHE A  33      26.621  -0.582  -8.072  1.00 30.67           C  
ANISOU  252  CZ  PHE A  33     5490   3090   3080    380   1570   -160       C  
ATOM    253  N   TRP A  34      26.163   6.579  -7.933  1.00 20.54           N  
ANISOU  253  N   TRP A  34     3570   2160   2070    290   1210   -240       N  
ATOM    254  CA  TRP A  34      25.880   7.843  -7.200  1.00 18.71           C  
ANISOU  254  CA  TRP A  34     3180   2020   1910    250   1140   -270       C  
ATOM    255  C   TRP A  34      24.498   7.753  -6.607  1.00 17.80           C  
ANISOU  255  C   TRP A  34     3030   1920   1820    160   1060   -350       C  
ATOM    256  O   TRP A  34      23.676   7.192  -7.272  1.00 18.52           O  
ANISOU  256  O   TRP A  34     3210   1950   1880    130   1030   -410       O  
ATOM    257  CB  TRP A  34      26.030   9.065  -8.093  1.00 18.24           C  
ANISOU  257  CB  TRP A  34     3130   1950   1850    270   1120   -270       C  
ATOM    258  CG  TRP A  34      27.440   9.535  -8.085  1.00 17.84           C  
ANISOU  258  CG  TRP A  34     3030   1920   1830    330   1210   -190       C  
ATOM    259  CD1 TRP A  34      28.390   9.288  -9.020  1.00 18.16           C  
ANISOU  259  CD1 TRP A  34     3160   1900   1840    400   1300   -130       C  
ATOM    260  CD2 TRP A  34      28.072  10.258  -7.024  1.00 17.13           C  
ANISOU  260  CD2 TRP A  34     2780   1920   1820    320   1210   -160       C  
ATOM    261  NE1 TRP A  34      29.577   9.833  -8.623  1.00 18.20           N  
ANISOU  261  NE1 TRP A  34     3050   1950   1920    430   1370    -80       N  
ATOM    262  CE2 TRP A  34      29.417  10.423  -7.394  1.00 17.59           C  
ANISOU  262  CE2 TRP A  34     2820   1960   1900    380   1310   -100       C  
ATOM    263  CE3 TRP A  34      27.629  10.791  -5.821  1.00 16.43           C  
ANISOU  263  CE3 TRP A  34     2560   1910   1780    260   1140   -190       C  
ATOM    264  CZ2 TRP A  34      30.319  11.129  -6.605  1.00 17.44           C  
ANISOU  264  CZ2 TRP A  34     2640   2010   1970    390   1330    -80       C  
ATOM    265  CZ3 TRP A  34      28.527  11.450  -5.018  1.00 16.28           C  
ANISOU  265  CZ3 TRP A  34     2410   1950   1830    270   1160   -160       C  
ATOM    266  CH2 TRP A  34      29.853  11.618  -5.409  1.00 16.83           C  
ANISOU  266  CH2 TRP A  34     2450   2010   1930    330   1240   -110       C  
ATOM    267  N   TYR A  35      24.319   8.140  -5.354  1.00 16.64           N  
ANISOU  267  N   TYR A  35     2760   1840   1720    110   1040   -360       N  
ATOM    268  CA  TYR A  35      22.990   8.220  -4.714  1.00 16.05           C  
ANISOU  268  CA  TYR A  35     2630   1780   1690     20    980   -440       C  
ATOM    269  C   TYR A  35      22.790   9.670  -4.317  1.00 15.16           C  
ANISOU  269  C   TYR A  35     2390   1730   1630      0    920   -460       C  
ATOM    270  O   TYR A  35      23.798  10.354  -4.047  1.00 14.59           O  
ANISOU  270  O   TYR A  35     2270   1710   1570     40    940   -400       O  
ATOM    271  CB  TYR A  35      22.907   7.251  -3.536  1.00 16.20           C  
ANISOU  271  CB  TYR A  35     2650   1790   1710    -10   1040   -440       C  
ATOM    272  CG  TYR A  35      22.671   5.810  -3.936  1.00 16.93           C  
ANISOU  272  CG  TYR A  35     2880   1800   1760    -20   1100   -450       C  
ATOM    273  CD1 TYR A  35      23.738   5.012  -4.311  1.00 17.20           C  
ANISOU  273  CD1 TYR A  35     3010   1790   1730     70   1170   -370       C  
ATOM    274  CD2 TYR A  35      21.396   5.254  -3.978  1.00 17.32           C  
ANISOU  274  CD2 TYR A  35     2950   1790   1840   -100   1090   -550       C  
ATOM    275  CE1 TYR A  35      23.553   3.709  -4.719  1.00 17.90           C  
ANISOU  275  CE1 TYR A  35     3230   1800   1770     60   1230   -380       C  
ATOM    276  CE2 TYR A  35      21.194   3.945  -4.374  1.00 18.02           C  
ANISOU  276  CE2 TYR A  35     3160   1800   1890   -110   1140   -570       C  
ATOM    277  CZ  TYR A  35      22.282   3.171  -4.743  1.00 18.32           C  
ANISOU  277  CZ  TYR A  35     3310   1800   1850    -30   1220   -480       C  
ATOM    278  OH  TYR A  35      22.201   1.871  -5.158  1.00 19.17           O  
ANISOU  278  OH  TYR A  35     3560   1810   1910    -30   1280   -490       O  
ATOM    279  N   VAL A  36      21.545  10.133  -4.267  1.00 14.91           N  
ANISOU  279  N   VAL A  36     2310   1710   1640    -60    840   -550       N  
ATOM    280  CA  VAL A  36      21.250  11.487  -3.709  1.00 14.29           C  
ANISOU  280  CA  VAL A  36     2120   1700   1620    -90    790   -570       C  
ATOM    281  C   VAL A  36      20.231  11.348  -2.583  1.00 14.21           C  
ANISOU  281  C   VAL A  36     2030   1710   1660   -170    780   -630       C  
ATOM    282  O   VAL A  36      19.355  10.539  -2.678  1.00 14.68           O  
ANISOU  282  O   VAL A  36     2120   1720   1740   -220    780   -700       O  
ATOM    283  CB  VAL A  36      20.806  12.458  -4.822  1.00 14.33           C  
ANISOU  283  CB  VAL A  36     2140   1690   1610    -70    700   -610       C  
ATOM    284  CG1 VAL A  36      19.521  12.010  -5.479  1.00 14.99           C  
ANISOU  284  CG1 VAL A  36     2260   1730   1710   -100    630   -710       C  
ATOM    285  CG2 VAL A  36      20.685  13.890  -4.337  1.00 13.76           C  
ANISOU  285  CG2 VAL A  36     1960   1680   1580    -80    660   -620       C  
ATOM    286  N   GLN A  37      20.397  12.094  -1.517  1.00 13.97           N  
ANISOU  286  N   GLN A  37     1910   1740   1660   -190    780   -610       N  
ATOM    287  CA  GLN A  37      19.410  12.122  -0.418  1.00 14.49           C  
ANISOU  287  CA  GLN A  37     1910   1810   1790   -270    790   -670       C  
ATOM    288  C   GLN A  37      18.925  13.562  -0.196  1.00 14.58           C  
ANISOU  288  C   GLN A  37     1820   1880   1850   -280    720   -700       C  
ATOM    289  O   GLN A  37      19.717  14.425   0.212  1.00 13.72           O  
ANISOU  289  O   GLN A  37     1670   1820   1730   -250    710   -650       O  
ATOM    290  CB  GLN A  37      20.019  11.487   0.839  1.00 14.51           C  
ANISOU  290  CB  GLN A  37     1930   1820   1760   -260    870   -610       C  
ATOM    291  CG  GLN A  37      19.011  11.247   1.963  1.00 14.81           C  
ANISOU  291  CG  GLN A  37     1950   1840   1840   -340    910   -670       C  
ATOM    292  CD  GLN A  37      19.490  10.331   3.066  1.00 15.22           C  
ANISOU  292  CD  GLN A  37     2080   1860   1840   -320   1010   -620       C  
ATOM    293  OE1 GLN A  37      18.696   9.642   3.714  1.00 16.08           O  
ANISOU  293  OE1 GLN A  37     2220   1920   1970   -380   1080   -660       O  
ATOM    294  NE2 GLN A  37      20.794  10.289   3.287  1.00 15.09           N  
ANISOU  294  NE2 GLN A  37     2090   1880   1770   -240   1010   -530       N  
ATOM    295  N   TYR A  38      17.637  13.798  -0.451  1.00 15.92           N  
ANISOU  295  N   TYR A  38     1940   2030   2070   -330    670   -800       N  
ATOM    296  CA  TYR A  38      16.953  15.083  -0.150  1.00 16.50           C  
ANISOU  296  CA  TYR A  38     1910   2150   2200   -350    600   -850       C  
ATOM    297  C   TYR A  38      16.451  15.023   1.274  1.00 17.59           C  
ANISOU  297  C   TYR A  38     1990   2300   2390   -420    670   -870       C  
ATOM    298  O   TYR A  38      16.275  13.935   1.829  1.00 18.03           O  
ANISOU  298  O   TYR A  38     2090   2320   2450   -460    750   -870       O  
ATOM    299  CB  TYR A  38      15.812  15.361  -1.126  1.00 17.00           C  
ANISOU  299  CB  TYR A  38     1950   2200   2310   -360    510   -950       C  
ATOM    300  CG  TYR A  38      16.260  15.412  -2.563  1.00 17.15           C  
ANISOU  300  CG  TYR A  38     2060   2190   2260   -280    450   -930       C  
ATOM    301  CD1 TYR A  38      16.816  16.564  -3.096  1.00 16.77           C  
ANISOU  301  CD1 TYR A  38     2040   2160   2170   -220    410   -890       C  
ATOM    302  CD2 TYR A  38      16.158  14.294  -3.375  1.00 17.89           C  
ANISOU  302  CD2 TYR A  38     2240   2230   2330   -270    450   -960       C  
ATOM    303  CE1 TYR A  38      17.253  16.612  -4.408  1.00 17.18           C  
ANISOU  303  CE1 TYR A  38     2200   2180   2150   -140    370   -870       C  
ATOM    304  CE2 TYR A  38      16.560  14.334  -4.701  1.00 18.35           C  
ANISOU  304  CE2 TYR A  38     2410   2250   2310   -200    400   -940       C  
ATOM    305  CZ  TYR A  38      17.147  15.490  -5.208  1.00 18.05           C  
ANISOU  305  CZ  TYR A  38     2400   2230   2230   -130    370   -890       C  
ATOM    306  OH  TYR A  38      17.596  15.530  -6.506  1.00 18.74           O  
ANISOU  306  OH  TYR A  38     2620   2270   2230    -50    340   -870       O  
ATOM    307  N   PRO A  39      16.254  16.189   1.918  1.00 19.03           N  
ANISOU  307  N   PRO A  39     2100   2530   2600   -430    640   -870       N  
ATOM    308  CA  PRO A  39      15.807  16.216   3.318  1.00 20.64           C  
ANISOU  308  CA  PRO A  39     2260   2740   2840   -480    710   -890       C  
ATOM    309  C   PRO A  39      14.465  15.474   3.511  1.00 23.78           C  
ANISOU  309  C   PRO A  39     2630   3080   3320   -560    750   -990       C  
ATOM    310  O   PRO A  39      13.552  15.663   2.707  1.00 26.01           O  
ANISOU  310  O   PRO A  39     2860   3360   3670   -580    680  -1080       O  
ATOM    311  CB  PRO A  39      15.715  17.723   3.599  1.00 19.67           C  
ANISOU  311  CB  PRO A  39     2070   2670   2740   -470    650   -890       C  
ATOM    312  CG  PRO A  39      16.729  18.329   2.631  1.00 18.76           C  
ANISOU  312  CG  PRO A  39     1980   2580   2570   -400    590   -830       C  
ATOM    313  CD  PRO A  39      16.526  17.529   1.367  1.00 18.79           C  
ANISOU  313  CD  PRO A  39     2040   2540   2560   -380    560   -860       C  
ATOM    314  N   GLY A  40      14.371  14.586   4.500  1.00 25.86           N  
ANISOU  314  N   GLY A  40     2940   3300   3580   -600    870   -980       N  
ATOM    315  CA  GLY A  40      13.145  13.816   4.781  1.00 28.03           C  
ANISOU  315  CA  GLY A  40     3190   3510   3950   -690    940  -1080       C  
ATOM    316  C   GLY A  40      13.117  12.477   4.055  1.00 30.04           C  
ANISOU  316  C   GLY A  40     3520   3700   4200   -710    980  -1100       C  
ATOM    317  O   GLY A  40      12.426  11.548   4.529  1.00 32.22           O  
ANISOU  317  O   GLY A  40     3810   3900   4530   -780   1090  -1150       O  
ATOM    318  N   GLU A  41      13.806  12.335   2.931  1.00 30.55           N  
ANISOU  318  N   GLU A  41     3630   3780   4200   -640    900  -1060       N  
ATOM    319  CA  GLU A  41      13.659  11.098   2.117  1.00 31.78           C  
ANISOU  319  CA  GLU A  41     3850   3870   4350   -660    920  -1100       C  
ATOM    320  C   GLU A  41      14.877  10.188   2.350  1.00 29.67           C  
ANISOU  320  C   GLU A  41     3720   3580   3970   -610    990   -980       C  
ATOM    321  O   GLU A  41      15.888  10.634   2.915  1.00 27.61           O  
ANISOU  321  O   GLU A  41     3490   3360   3640   -550   1000   -890       O  
ATOM    322  CB  GLU A  41      13.466  11.434   0.624  1.00 34.48           C  
ANISOU  322  CB  GLU A  41     4170   4230   4700   -620    780  -1150       C  
ATOM    323  CG  GLU A  41      12.503  12.602   0.316  1.00 36.40           C  
ANISOU  323  CG  GLU A  41     4280   4510   5030   -630    660  -1240       C  
ATOM    324  CD  GLU A  41      12.442  13.074  -1.148  1.00 37.71           C  
ANISOU  324  CD  GLU A  41     4460   4690   5170   -560    510  -1270       C  
ATOM    325  OE1 GLU A  41      11.827  14.165  -1.425  1.00 38.47           O  
ANISOU  325  OE1 GLU A  41     4470   4830   5320   -530    410  -1330       O  
ATOM    326  OE2 GLU A  41      13.010  12.359  -2.029  1.00 38.32           O  
ANISOU  326  OE2 GLU A  41     4650   4740   5180   -520    500  -1240       O  
ATOM    327  N   GLY A  42      14.743   8.931   1.938  1.00 29.24           N  
ANISOU  327  N   GLY A  42     3750   3450   3910   -630   1050  -1010       N  
ATOM    328  CA  GLY A  42      15.831   7.950   1.859  1.00 28.37           C  
ANISOU  328  CA  GLY A  42     3780   3310   3690   -570   1110   -910       C  
ATOM    329  C   GLY A  42      16.626   8.167   0.582  1.00 27.43           C  
ANISOU  329  C   GLY A  42     3690   3220   3510   -490   1020   -870       C  
ATOM    330  O   GLY A  42      16.214   8.910  -0.308  1.00 27.31           O  
ANISOU  330  O   GLY A  42     3610   3230   3530   -490    910   -920       O  
ATOM    331  N   PRO A  43      17.819   7.558   0.464  1.00 26.89           N  
ANISOU  331  N   PRO A  43     3730   3140   3350   -420   1060   -770       N  
ATOM    332  CA  PRO A  43      18.679   7.789  -0.686  1.00 26.22           C  
ANISOU  332  CA  PRO A  43     3680   3070   3210   -340   1000   -720       C  
ATOM    333  C   PRO A  43      17.908   7.387  -1.933  1.00 26.45           C  
ANISOU  333  C   PRO A  43     3740   3050   3260   -360    950   -810       C  
ATOM    334  O   PRO A  43      17.048   6.598  -1.821  1.00 26.54           O  
ANISOU  334  O   PRO A  43     3760   3000   3320   -430    980   -880       O  
ATOM    335  CB  PRO A  43      19.875   6.850  -0.500  1.00 26.24           C  
ANISOU  335  CB  PRO A  43     3790   3050   3130   -260   1080   -620       C  
ATOM    336  CG  PRO A  43      19.870   6.529   0.981  1.00 26.47           C  
ANISOU  336  CG  PRO A  43     3830   3080   3150   -280   1160   -600       C  
ATOM    337  CD  PRO A  43      18.427   6.638   1.436  1.00 27.13           C  
ANISOU  337  CD  PRO A  43     3850   3130   3320   -390   1180   -700       C  
ATOM    338  N   GLN A  44      18.290   7.938  -3.069  1.00 26.69           N  
ANISOU  338  N   GLN A  44     3790   3100   3260   -300    860   -790       N  
ATOM    339  CA  GLN A  44      17.710   7.628  -4.391  1.00 27.71           C  
ANISOU  339  CA  GLN A  44     3970   3170   3380   -300    790   -870       C  
ATOM    340  C   GLN A  44      18.827   7.354  -5.371  1.00 26.98           C  
ANISOU  340  C   GLN A  44     4010   3050   3190   -200    810   -780       C  
ATOM    341  O   GLN A  44      19.737   8.173  -5.469  1.00 27.17           O  
ANISOU  341  O   GLN A  44     4020   3120   3180   -140    810   -700       O  
ATOM    342  CB  GLN A  44      16.962   8.832  -4.926  1.00 28.81           C  
ANISOU  342  CB  GLN A  44     4030   3350   3560   -300    660   -940       C  
ATOM    343  CG  GLN A  44      15.532   8.875  -4.470  1.00 30.64           C  
ANISOU  343  CG  GLN A  44     4150   3580   3910   -390    620  -1070       C  
ATOM    344  CD  GLN A  44      15.040  10.252  -4.803  1.00 31.82           C  
ANISOU  344  CD  GLN A  44     4210   3790   4090   -360    500  -1110       C  
ATOM    345  OE1 GLN A  44      14.987  11.112  -3.920  1.00 33.51           O  
ANISOU  345  OE1 GLN A  44     4330   4060   4350   -380    510  -1100       O  
ATOM    346  NE2 GLN A  44      14.795  10.482  -6.092  1.00 32.30           N  
ANISOU  346  NE2 GLN A  44     4330   3820   4120   -300    380  -1160       N  
ATOM    347  N   PHE A  45      18.713   6.275  -6.105  1.00 27.51           N  
ANISOU  347  N   PHE A  45     4190   3050   3220   -200    830   -810       N  
ATOM    348  CA  PHE A  45      19.677   5.903  -7.157  1.00 28.04           C  
ANISOU  348  CA  PHE A  45     4400   3070   3190   -110    850   -740       C  
ATOM    349  C   PHE A  45      19.769   7.049  -8.168  1.00 27.71           C  
ANISOU  349  C   PHE A  45     4370   3040   3120    -50    760   -740       C  
ATOM    350  O   PHE A  45      18.743   7.710  -8.448  1.00 27.96           O  
ANISOU  350  O   PHE A  45     4340   3090   3190    -70    640   -840       O  
ATOM    351  CB  PHE A  45      19.244   4.592  -7.806  1.00 29.26           C  
ANISOU  351  CB  PHE A  45     4680   3130   3310   -130    870   -790       C  
ATOM    352  CG  PHE A  45      20.139   4.174  -8.935  1.00 29.97           C  
ANISOU  352  CG  PHE A  45     4930   3160   3300    -40    900   -730       C  
ATOM    353  CD1 PHE A  45      21.481   3.920  -8.708  1.00 30.05           C  
ANISOU  353  CD1 PHE A  45     4980   3180   3260     30   1010   -600       C  
ATOM    354  CD2 PHE A  45      19.651   4.076 -10.223  1.00 31.07           C  
ANISOU  354  CD2 PHE A  45     5170   3240   3390    -20    810   -800       C  
ATOM    355  CE1 PHE A  45      22.330   3.563  -9.744  1.00 30.51           C  
ANISOU  355  CE1 PHE A  45     5190   3180   3230    120   1050   -540       C  
ATOM    356  CE2 PHE A  45      20.495   3.718 -11.259  1.00 31.73           C  
ANISOU  356  CE2 PHE A  45     5420   3260   3370     70    850   -730       C  
ATOM    357  CZ  PHE A  45      21.831   3.462 -11.021  1.00 31.50           C  
ANISOU  357  CZ  PHE A  45     5430   3230   3300    140    980   -600       C  
ATOM    358  N   LEU A  46      20.973   7.261  -8.682  1.00 27.16           N  
ANISOU  358  N   LEU A  46     4370   2970   2980     40    810   -640       N  
ATOM    359  CA  LEU A  46      21.290   8.250  -9.727  1.00 27.92           C  
ANISOU  359  CA  LEU A  46     4530   3050   3030    120    760   -620       C  
ATOM    360  C   LEU A  46      21.867   7.514 -10.955  1.00 29.63           C  
ANISOU  360  C   LEU A  46     4940   3180   3140    190    810   -590       C  
ATOM    361  O   LEU A  46      21.201   7.522 -12.017  1.00 30.68           O  
ANISOU  361  O   LEU A  46     5180   3250   3230    220    720   -660       O  
ATOM    362  CB  LEU A  46      22.262   9.247  -9.099  1.00 27.14           C  
ANISOU  362  CB  LEU A  46     4330   3020   2960    140    820   -540       C  
ATOM    363  CG  LEU A  46      22.057  10.733  -9.388  1.00 26.81           C  
ANISOU  363  CG  LEU A  46     4250   3010   2930    160    750   -550       C  
ATOM    364  CD1 LEU A  46      20.584  11.114  -9.502  1.00 27.12           C  
ANISOU  364  CD1 LEU A  46     4250   3060   3000    120    610   -670       C  
ATOM    365  CD2 LEU A  46      22.720  11.558  -8.289  1.00 26.11           C  
ANISOU  365  CD2 LEU A  46     4010   3010   2900    140    800   -500       C  
ATOM    366  N   PHE A  47      23.014   6.844 -10.854  1.00 30.31           N  
ANISOU  366  N   PHE A  47     5080   3240   3200    230    940   -490       N  
ATOM    367  CA  PHE A  47      23.493   6.004 -11.983  1.00 32.66           C  
ANISOU  367  CA  PHE A  47     5570   3440   3400    300    990   -460       C  
ATOM    368  C   PHE A  47      24.626   5.062 -11.572  1.00 34.56           C  
ANISOU  368  C   PHE A  47     5830   3670   3630    340   1140   -370       C  
ATOM    369  O   PHE A  47      25.131   5.227 -10.454  1.00 34.51           O  
ANISOU  369  O   PHE A  47     5690   3740   3690    320   1180   -320       O  
ATOM    370  CB  PHE A  47      23.898   6.873 -13.173  1.00 32.46           C  
ANISOU  370  CB  PHE A  47     5650   3370   3310    390    990   -440       C  
ATOM    371  CG  PHE A  47      24.658   8.134 -12.858  1.00 31.59           C  
ANISOU  371  CG  PHE A  47     5440   3320   3240    410   1030   -370       C  
ATOM    372  CD1 PHE A  47      26.017   8.089 -12.595  1.00 31.21           C  
ANISOU  372  CD1 PHE A  47     5360   3280   3220    450   1170   -270       C  
ATOM    373  CD2 PHE A  47      24.033   9.372 -12.900  1.00 31.08           C  
ANISOU  373  CD2 PHE A  47     5320   3290   3200    400    940   -420       C  
ATOM    374  CE1 PHE A  47      26.729   9.253 -12.357  1.00 30.39           C  
ANISOU  374  CE1 PHE A  47     5160   3220   3170    470   1220   -230       C  
ATOM    375  CE2 PHE A  47      24.746  10.528 -12.639  1.00 30.38           C  
ANISOU  375  CE2 PHE A  47     5150   3240   3150    420    990   -370       C  
ATOM    376  CZ  PHE A  47      26.086  10.465 -12.353  1.00 30.10           C  
ANISOU  376  CZ  PHE A  47     5070   3220   3150    440   1130   -270       C  
ATOM    377  N   ARG A  48      24.973   4.105 -12.450  1.00 38.08           N  
ANISOU  377  N   ARG A  48     6450   4020   4000    390   1200   -350       N  
ATOM    378  CA  ARG A  48      26.077   3.120 -12.244  1.00 41.75           C  
ANISOU  378  CA  ARG A  48     6960   4460   4440    440   1340   -250       C  
ATOM    379  C   ARG A  48      26.997   3.049 -13.476  1.00 41.67           C  
ANISOU  379  C   ARG A  48     7110   4370   4350    540   1430   -190       C  
ATOM    380  O   ARG A  48      26.522   3.234 -14.569  1.00 39.96           O  
ANISOU  380  O   ARG A  48     7040   4080   4070    560   1370   -230       O  
ATOM    381  CB  ARG A  48      25.516   1.730 -11.894  1.00 45.83           C  
ANISOU  381  CB  ARG A  48     7550   4930   4940    390   1350   -290       C  
ATOM    382  CG  ARG A  48      24.719   1.035 -13.003  1.00 50.26           C  
ANISOU  382  CG  ARG A  48     8280   5390   5420    380   1300   -370       C  
ATOM    383  CD  ARG A  48      24.216  -0.364 -12.625  1.00 52.78           C  
ANISOU  383  CD  ARG A  48     8670   5650   5730    320   1330   -410       C  
ATOM    384  NE  ARG A  48      25.317  -1.208 -12.149  1.00 55.36           N  
ANISOU  384  NE  ARG A  48     9030   5960   6040    380   1480   -310       N  
ATOM    385  CZ  ARG A  48      26.225  -1.821 -12.931  1.00 56.69           C  
ANISOU  385  CZ  ARG A  48     9350   6060   6130    480   1580   -240       C  
ATOM    386  NH1 ARG A  48      26.163  -1.737 -14.248  1.00 57.62           N  
ANISOU  386  NH1 ARG A  48     9620   6100   6170    520   1550   -260       N  
ATOM    387  NH2 ARG A  48      27.198  -2.535 -12.396  1.00 55.75           N  
ANISOU  387  NH2 ARG A  48     9250   5940   6000    540   1700   -150       N  
ATOM    388  N   ALA A  49      28.285   2.783 -13.263  1.00 43.72           N  
ANISOU  388  N   ALA A  49     7350   4630   4630    610   1560    -90       N  
ATOM    389  CA  ALA A  49      29.302   2.488 -14.302  1.00 47.51           C  
ANISOU  389  CA  ALA A  49     7980   5020   5050    710   1690    -20       C  
ATOM    390  C   ALA A  49      30.309   1.458 -13.759  1.00 50.33           C  
ANISOU  390  C   ALA A  49     8320   5380   5420    760   1810     50       C  
ATOM    391  O   ALA A  49      30.617   1.529 -12.560  1.00 51.34           O  
ANISOU  391  O   ALA A  49     8280   5600   5630    750   1800     70       O  
ATOM    392  CB  ALA A  49      29.996   3.760 -14.726  1.00 46.82           C  
ANISOU  392  CB  ALA A  49     7850   4940   5000    750   1730     20       C  
ATOM    393  N   SER A  50      30.804   0.537 -14.594  1.00 54.29           N  
ANISOU  393  N   SER A  50     9000   5780   5850    830   1910     90       N  
ATOM    394  CA  SER A  50      31.650  -0.607 -14.148  1.00 58.79           C  
ANISOU  394  CA  SER A  50     9590   6330   6420    900   2020    160       C  
ATOM    395  C   SER A  50      32.918  -0.792 -14.997  1.00 63.56           C  
ANISOU  395  C   SER A  50    10280   6860   7010   1010   2180    240       C  
ATOM    396  O   SER A  50      33.771  -1.587 -14.563  1.00 68.89           O  
ANISOU  396  O   SER A  50    10930   7540   7700   1080   2270    300       O  
ATOM    397  CB  SER A  50      30.848  -1.896 -14.078  1.00 57.75           C  
ANISOU  397  CB  SER A  50     9590   6140   6210    860   1990    110       C  
ATOM    398  OG  SER A  50      29.835  -1.917 -15.059  1.00 57.46           O  
ANISOU  398  OG  SER A  50     9710   6030   6100    810   1920     40       O  
ATOM    399  N   ARG A  51      33.056  -0.100 -16.134  1.00 67.16           N  
ANISOU  399  N   ARG A  51    10840   7250   7430   1040   2220    240       N  
ATOM    400  CA  ARG A  51      34.192  -0.233 -17.091  1.00 69.16           C  
ANISOU  400  CA  ARG A  51    11200   7410   7660   1140   2400    310       C  
ATOM    401  C   ARG A  51      34.836   1.160 -17.232  1.00 67.59           C  
ANISOU  401  C   ARG A  51    10880   7250   7560   1150   2450    340       C  
ATOM    402  O   ARG A  51      34.117   2.144 -16.970  1.00 63.99           O  
ANISOU  402  O   ARG A  51    10340   6850   7120   1080   2330    280       O  
ATOM    403  CB  ARG A  51      33.662  -0.862 -18.394  1.00 73.34           C  
ANISOU  403  CB  ARG A  51    12030   7800   8040   1170   2410    290       C  
ATOM    404  CG  ARG A  51      33.430  -2.375 -18.323  1.00 77.35           C  
ANISOU  404  CG  ARG A  51    12660   8250   8470   1180   2420    290       C  
ATOM    405  CD  ARG A  51      34.486  -3.285 -18.958  1.00 80.37           C  
ANISOU  405  CD  ARG A  51    13190   8530   8810   1290   2610    370       C  
ATOM    406  NE  ARG A  51      35.713  -2.548 -19.245  1.00 84.54           N  
ANISOU  406  NE  ARG A  51    13640   9060   9420   1370   2760    440       N  
ATOM    407  CZ  ARG A  51      36.378  -2.541 -20.402  1.00 86.69           C  
ANISOU  407  CZ  ARG A  51    14090   9210   9640   1450   2910    490       C  
ATOM    408  NH1 ARG A  51      35.986  -3.290 -21.420  1.00 90.02           N  
ANISOU  408  NH1 ARG A  51    14790   9500   9910   1480   2930    480       N  
ATOM    409  NH2 ARG A  51      37.456  -1.782 -20.529  1.00 85.60           N  
ANISOU  409  NH2 ARG A  51    13840   9080   9610   1500   3050    540       N  
ATOM    410  N   ASP A  52      36.136   1.253 -17.569  1.00 68.49           N  
ANISOU  410  N   ASP A  52    10960   7320   7730   1230   2630    400       N  
ATOM    411  CA  ASP A  52      36.841   2.552 -17.792  1.00 69.30           C  
ANISOU  411  CA  ASP A  52    10960   7440   7940   1240   2720    420       C  
ATOM    412  C   ASP A  52      36.136   3.229 -18.973  1.00 69.68           C  
ANISOU  412  C   ASP A  52    11230   7380   7870   1230   2700    390       C  
ATOM    413  O   ASP A  52      35.828   2.504 -19.937  1.00 67.99           O  
ANISOU  413  O   ASP A  52    11270   7050   7520   1280   2730    400       O  
ATOM    414  CB  ASP A  52      38.359   2.379 -17.983  1.00 70.99           C  
ANISOU  414  CB  ASP A  52    11110   7620   8250   1330   2930    490       C  
ATOM    415  CG  ASP A  52      39.211   3.653 -18.075  1.00 71.82           C  
ANISOU  415  CG  ASP A  52    11060   7730   8500   1320   3040    500       C  
ATOM    416  OD1 ASP A  52      39.351   4.368 -17.062  1.00 72.05           O  
ANISOU  416  OD1 ASP A  52    10840   7880   8650   1270   2970    470       O  
ATOM    417  OD2 ASP A  52      39.771   3.913 -19.155  1.00 72.19           O  
ANISOU  417  OD2 ASP A  52    11250   7650   8530   1370   3220    530       O  
ATOM    418  N   LYS A  53      35.783   4.519 -18.812  1.00 70.81           N  
ANISOU  418  N   LYS A  53    11280   7570   8050   1170   2640    360       N  
ATOM    419  CA  LYS A  53      35.276   5.475 -19.847  1.00 70.45           C  
ANISOU  419  CA  LYS A  53    11410   7440   7920   1180   2630    340       C  
ATOM    420  C   LYS A  53      33.747   5.393 -19.997  1.00 68.17           C  
ANISOU  420  C   LYS A  53    11240   7150   7500   1140   2410    260       C  
ATOM    421  O   LYS A  53      33.199   6.282 -20.661  1.00 68.99           O  
ANISOU  421  O   LYS A  53    11470   7210   7540   1140   2370    230       O  
ATOM    422  CB  LYS A  53      36.043   5.302 -21.164  1.00 72.71           C  
ANISOU  422  CB  LYS A  53    11940   7560   8130   1280   2840    390       C  
ATOM    423  CG  LYS A  53      37.473   5.817 -21.076  1.00 75.16           C  
ANISOU  423  CG  LYS A  53    12100   7860   8600   1300   3070    450       C  
ATOM    424  CD  LYS A  53      38.492   5.165 -21.987  1.00 76.95           C  
ANISOU  424  CD  LYS A  53    12490   7950   8800   1400   3300    520       C  
ATOM    425  CE  LYS A  53      39.902   5.493 -21.539  1.00 78.12           C  
ANISOU  425  CE  LYS A  53    12400   8130   9160   1410   3490    550       C  
ATOM    426  NZ  LYS A  53      40.786   5.804 -22.679  1.00 81.72           N  
ANISOU  426  NZ  LYS A  53    13010   8420   9620   1480   3760    600       N  
ATOM    427  N   GLU A  54      33.079   4.416 -19.369  1.00 64.87           N  
ANISOU  427  N   GLU A  54    10780   6790   7070   1090   2290    220       N  
ATOM    428  CA  GLU A  54      31.594   4.346 -19.255  1.00 61.75           C  
ANISOU  428  CA  GLU A  54    10430   6430   6600   1030   2070    130       C  
ATOM    429  C   GLU A  54      31.105   5.615 -18.548  1.00 58.16           C  
ANISOU  429  C   GLU A  54     9790   6080   6230    960   1960     90       C  
ATOM    430  O   GLU A  54      31.659   5.982 -17.497  1.00 55.03           O  
ANISOU  430  O   GLU A  54     9160   5790   5970    920   1990    110       O  
ATOM    431  CB  GLU A  54      31.185   3.059 -18.526  1.00 63.63           C  
ANISOU  431  CB  GLU A  54    10620   6710   6850    990   2010    100       C  
ATOM    432  CG  GLU A  54      29.680   2.895 -18.286  1.00 65.25           C  
ANISOU  432  CG  GLU A  54    10830   6950   7020    910   1810      0       C  
ATOM    433  CD  GLU A  54      29.189   1.493 -17.890  1.00 66.51           C  
ANISOU  433  CD  GLU A  54    11020   7100   7160    870   1770    -40       C  
ATOM    434  OE1 GLU A  54      30.036   0.564 -17.757  1.00 68.00           O  
ANISOU  434  OE1 GLU A  54    11240   7260   7340    910   1900     30       O  
ATOM    435  OE2 GLU A  54      27.947   1.316 -17.715  1.00 63.64           O  
ANISOU  435  OE2 GLU A  54    10650   6750   6780    790   1620   -130       O  
ATOM    436  N   LYS A  55      30.128   6.297 -19.137  1.00 57.25           N  
ANISOU  436  N   LYS A  55     9780   5930   6040    960   1840     20       N  
ATOM    437  CA  LYS A  55      29.610   7.598 -18.636  1.00 53.73           C  
ANISOU  437  CA  LYS A  55     9190   5570   5650    900   1740    -20       C  
ATOM    438  C   LYS A  55      28.168   7.374 -18.180  1.00 49.82           C  
ANISOU  438  C   LYS A  55     8640   5140   5150    830   1520   -120       C  
ATOM    439  O   LYS A  55      27.417   6.768 -18.933  1.00 48.70           O  
ANISOU  439  O   LYS A  55     8680   4920   4900    860   1430   -180       O  
ATOM    440  CB  LYS A  55      29.698   8.676 -19.724  1.00 54.67           C  
ANISOU  440  CB  LYS A  55     9480   5590   5690    970   1780    -10       C  
ATOM    441  CG  LYS A  55      29.992  10.089 -19.230  1.00 55.10           C  
ANISOU  441  CG  LYS A  55     9380   5710   5840    940   1810      0       C  
ATOM    442  CD  LYS A  55      29.874  11.167 -20.293  1.00 56.68           C  
ANISOU  442  CD  LYS A  55     9790   5800   5950   1010   1830      0       C  
ATOM    443  CE  LYS A  55      28.544  11.886 -20.249  1.00 57.58           C  
ANISOU  443  CE  LYS A  55     9910   5960   6010    990   1620    -90       C  
ATOM    444  NZ  LYS A  55      27.406  10.939 -20.260  1.00 59.28           N  
ANISOU  444  NZ  LYS A  55    10160   6190   6170    970   1430   -170       N  
ATOM    445  N   GLY A  56      27.816   7.831 -16.980  1.00 46.82           N  
ANISOU  445  N   GLY A  56     8030   4880   4880    750   1440   -150       N  
ATOM    446  CA  GLY A  56      26.456   7.699 -16.430  1.00 45.41           C  
ANISOU  446  CA  GLY A  56     7770   4770   4720    670   1260   -250       C  
ATOM    447  C   GLY A  56      25.831   9.055 -16.240  1.00 43.76           C  
ANISOU  447  C   GLY A  56     7470   4610   4540    650   1160   -290       C  
ATOM    448  O   GLY A  56      26.594   9.969 -15.865  1.00 42.98           O  
ANISOU  448  O   GLY A  56     7270   4550   4500    650   1240   -240       O  
ATOM    449  N   SER A  57      24.518   9.175 -16.478  1.00 43.28           N  
ANISOU  449  N   SER A  57     7440   4550   4450    630    980   -400       N  
ATOM    450  CA  SER A  57      23.785  10.471 -16.546  1.00 43.21           C  
ANISOU  450  CA  SER A  57     7400   4570   4450    630    860   -450       C  
ATOM    451  C   SER A  57      22.384  10.309 -15.978  1.00 41.94           C  
ANISOU  451  C   SER A  57     7120   4480   4340    560    690   -570       C  
ATOM    452  O   SER A  57      21.781   9.282 -16.218  1.00 43.03           O  
ANISOU  452  O   SER A  57     7310   4580   4460    540    620   -640       O  
ATOM    453  CB  SER A  57      23.687  11.033 -17.954  1.00 44.63           C  
ANISOU  453  CB  SER A  57     7820   4640   4490    740    830   -470       C  
ATOM    454  OG  SER A  57      24.679  10.485 -18.833  1.00 45.73           O  
ANISOU  454  OG  SER A  57     8160   4670   4550    820    990   -390       O  
ATOM    455  N   SER A  58      21.909  11.324 -15.273  1.00 41.23           N  
ANISOU  455  N   SER A  58     6870   4470   4330    510    620   -600       N  
ATOM    456  CA  SER A  58      20.508  11.458 -14.819  1.00 40.77           C  
ANISOU  456  CA  SER A  58     6690   4470   4330    450    450   -730       C  
ATOM    457  C   SER A  58      20.308  12.848 -14.219  1.00 40.02           C  
ANISOU  457  C   SER A  58     6460   4450   4300    440    410   -730       C  
ATOM    458  O   SER A  58      21.101  13.252 -13.351  1.00 36.90           O  
ANISOU  458  O   SER A  58     5950   4110   3960    400    520   -650       O  
ATOM    459  CB  SER A  58      20.139  10.381 -13.832  1.00 40.94           C  
ANISOU  459  CB  SER A  58     6580   4540   4440    350    460   -760       C  
ATOM    460  OG  SER A  58      18.881  10.666 -13.230  1.00 40.99           O  
ANISOU  460  OG  SER A  58     6430   4600   4540    280    330   -870       O  
ATOM    461  N   ARG A  59      19.266  13.544 -14.671  1.00 42.40           N  
ANISOU  461  N   ARG A  59     6790   4740   4580    470    250   -820       N  
ATOM    462  CA  ARG A  59      18.758  14.804 -14.057  1.00 42.00           C  
ANISOU  462  CA  ARG A  59     6600   4760   4600    450    190   -850       C  
ATOM    463  C   ARG A  59      19.775  15.941 -14.215  1.00 39.76           C  
ANISOU  463  C   ARG A  59     6370   4470   4270    510    300   -750       C  
ATOM    464  O   ARG A  59      19.821  16.821 -13.339  1.00 37.88           O  
ANISOU  464  O   ARG A  59     5980   4300   4110    460    320   -730       O  
ATOM    465  CB  ARG A  59      18.471  14.568 -12.576  1.00 43.54           C  
ANISOU  465  CB  ARG A  59     6550   5060   4930    330    210   -860       C  
ATOM    466  CG  ARG A  59      17.150  13.873 -12.306  1.00 45.96           C  
ANISOU  466  CG  ARG A  59     6770   5390   5310    270     90  -1000       C  
ATOM    467  CD  ARG A  59      16.931  13.892 -10.811  1.00 46.42           C  
ANISOU  467  CD  ARG A  59     6610   5530   5490    160    140  -1000       C  
ATOM    468  NE  ARG A  59      17.014  12.550 -10.263  1.00 48.49           N  
ANISOU  468  NE  ARG A  59     6840   5790   5790     80    210   -990       N  
ATOM    469  CZ  ARG A  59      16.928  12.267  -8.961  1.00 50.17           C  
ANISOU  469  CZ  ARG A  59     6920   6050   6100    -10    280   -990       C  
ATOM    470  NH1 ARG A  59      16.804  13.256  -8.077  1.00 48.69           N  
ANISOU  470  NH1 ARG A  59     6600   5930   5970    -40    280   -980       N  
ATOM    471  NH2 ARG A  59      16.979  10.998  -8.554  1.00 49.45           N  
ANISOU  471  NH2 ARG A  59     6830   5940   6020    -70    360   -990       N  
ATOM    472  N   GLY A  60      20.573  15.893 -15.284  1.00 38.62           N  
ANISOU  472  N   GLY A  60     6440   4220   4020    600    380   -690       N  
ATOM    473  CA  GLY A  60      21.596  16.899 -15.612  1.00 36.67           C  
ANISOU  473  CA  GLY A  60     6270   3930   3730    650    520   -590       C  
ATOM    474  C   GLY A  60      22.915  16.617 -14.927  1.00 33.81           C  
ANISOU  474  C   GLY A  60     5810   3600   3440    600    710   -490       C  
ATOM    475  O   GLY A  60      23.843  17.420 -15.108  1.00 35.02           O  
ANISOU  475  O   GLY A  60     6000   3720   3590    620    840   -420       O  
ATOM    476  N   PHE A  61      23.010  15.538 -14.159  1.00 30.69           N  
ANISOU  476  N   PHE A  61     5290   3260   3110    520    720   -490       N  
ATOM    477  CA  PHE A  61      24.291  15.078 -13.586  1.00 28.73           C  
ANISOU  477  CA  PHE A  61     4960   3040   2920    490    890   -400       C  
ATOM    478  C   PHE A  61      24.948  14.084 -14.544  1.00 29.90           C  
ANISOU  478  C   PHE A  61     5280   3090   2990    560    980   -350       C  
ATOM    479  O   PHE A  61      24.291  13.434 -15.401  1.00 29.99           O  
ANISOU  479  O   PHE A  61     5460   3030   2910    600    900   -400       O  
ATOM    480  CB  PHE A  61      24.099  14.452 -12.208  1.00 26.50           C  
ANISOU  480  CB  PHE A  61     4470   2860   2740    400    860   -410       C  
ATOM    481  CG  PHE A  61      23.572  15.374 -11.150  1.00 24.57           C  
ANISOU  481  CG  PHE A  61     4050   2700   2580    340    790   -440       C  
ATOM    482  CD1 PHE A  61      24.419  16.205 -10.442  1.00 23.58           C  
ANISOU  482  CD1 PHE A  61     3810   2630   2520    310    870   -390       C  
ATOM    483  CD2 PHE A  61      22.233  15.380 -10.832  1.00 23.95           C  
ANISOU  483  CD2 PHE A  61     3920   2660   2520    300    650   -540       C  
ATOM    484  CE1 PHE A  61      23.937  17.031  -9.446  1.00 22.36           C  
ANISOU  484  CE1 PHE A  61     3500   2550   2440    250    810   -420       C  
ATOM    485  CE2 PHE A  61      21.757  16.211  -9.838  1.00 23.03           C  
ANISOU  485  CE2 PHE A  61     3640   2630   2480    240    600   -570       C  
ATOM    486  CZ  PHE A  61      22.610  17.027  -9.146  1.00 22.26           C  
ANISOU  486  CZ  PHE A  61     3450   2570   2440    220    680   -510       C  
ATOM    487  N   GLU A  62      26.259  13.981 -14.372  1.00 31.00           N  
ANISOU  487  N   GLU A  62     5390   3220   3170    570   1150   -260       N  
ATOM    488  CA  GLU A  62      27.158  13.163 -15.206  1.00 32.84           C  
ANISOU  488  CA  GLU A  62     5770   3360   3350    630   1280   -200       C  
ATOM    489  C   GLU A  62      28.353  12.733 -14.388  1.00 31.62           C  
ANISOU  489  C   GLU A  62     5470   3260   3290    600   1410   -130       C  
ATOM    490  O   GLU A  62      28.860  13.554 -13.617  1.00 29.89           O  
ANISOU  490  O   GLU A  62     5080   3100   3170    570   1450   -110       O  
ATOM    491  CB  GLU A  62      27.770  13.975 -16.329  1.00 35.78           C  
ANISOU  491  CB  GLU A  62     6320   3620   3650    710   1390   -160       C  
ATOM    492  CG  GLU A  62      26.887  14.144 -17.527  1.00 38.93           C  
ANISOU  492  CG  GLU A  62     6970   3920   3900    780   1300   -210       C  
ATOM    493  CD  GLU A  62      27.751  14.541 -18.703  1.00 42.44           C  
ANISOU  493  CD  GLU A  62     7640   4230   4260    880   1470   -150       C  
ATOM    494  OE1 GLU A  62      28.975  14.584 -18.482  1.00 44.65           O  
ANISOU  494  OE1 GLU A  62     7840   4500   4620    870   1650    -70       O  
ATOM    495  OE2 GLU A  62      27.221  14.767 -19.826  1.00 44.82           O  
ANISOU  495  OE2 GLU A  62     8190   4420   4420    970   1410   -180       O  
ATOM    496  N   ALA A  63      28.796  11.504 -14.608  1.00 32.40           N  
ANISOU  496  N   ALA A  63     5630   3320   3360    630   1480   -100       N  
ATOM    497  CA  ALA A  63      30.119  11.043 -14.154  1.00 33.32           C  
ANISOU  497  CA  ALA A  63     5650   3450   3560    650   1620    -30       C  
ATOM    498  C   ALA A  63      30.660  10.043 -15.161  1.00 34.78           C  
ANISOU  498  C   ALA A  63     6020   3530   3670    720   1730     20       C  
ATOM    499  O   ALA A  63      29.875   9.355 -15.834  1.00 32.98           O  
ANISOU  499  O   ALA A  63     5970   3240   3330    740   1670    -20       O  
ATOM    500  CB  ALA A  63      30.066  10.447 -12.770  1.00 32.44           C  
ANISOU  500  CB  ALA A  63     5350   3450   3530    590   1560    -40       C  
ATOM    501  N   THR A  64      31.983   9.996 -15.194  1.00 37.71           N  
ANISOU  501  N   THR A  64     6350   3880   4100    760   1900     80       N  
ATOM    502  CA  THR A  64      32.782   9.157 -16.109  1.00 40.75           C  
ANISOU  502  CA  THR A  64     6890   4160   4440    840   2050    140       C  
ATOM    503  C   THR A  64      33.836   8.416 -15.264  1.00 40.39           C  
ANISOU  503  C   THR A  64     6680   4170   4500    850   2140    180       C  
ATOM    504  O   THR A  64      34.607   9.085 -14.514  1.00 38.96           O  
ANISOU  504  O   THR A  64     6290   4060   4450    830   2180    200       O  
ATOM    505  CB  THR A  64      33.223  10.015 -17.311  1.00 44.11           C  
ANISOU  505  CB  THR A  64     7480   4460   4820    900   2190    160       C  
ATOM    506  OG1 THR A  64      34.284   9.330 -17.976  1.00 45.35           O  
ANISOU  506  OG1 THR A  64     7730   4520   4970    970   2370    230       O  
ATOM    507  CG2 THR A  64      33.622  11.444 -16.965  1.00 46.01           C  
ANISOU  507  CG2 THR A  64     7580   4740   5160    860   2230    160       C  
ATOM    508  N   TYR A  65      33.795   7.078 -15.354  1.00 40.93           N  
ANISOU  508  N   TYR A  65     6840   4210   4510    890   2140    200       N  
ATOM    509  CA  TYR A  65      34.697   6.095 -14.708  1.00 42.25           C  
ANISOU  509  CA  TYR A  65     6900   4410   4740    930   2210    240       C  
ATOM    510  C   TYR A  65      36.107   6.241 -15.286  1.00 44.31           C  
ANISOU  510  C   TYR A  65     7150   4610   5070   1000   2420    300       C  
ATOM    511  O   TYR A  65      36.288   6.154 -16.514  1.00 44.29           O  
ANISOU  511  O   TYR A  65     7360   4480   4990   1060   2530    330       O  
ATOM    512  CB  TYR A  65      34.161   4.690 -14.973  1.00 43.13           C  
ANISOU  512  CB  TYR A  65     7180   4470   4740    950   2190    240       C  
ATOM    513  CG  TYR A  65      34.713   3.594 -14.097  1.00 43.63           C  
ANISOU  513  CG  TYR A  65     7160   4580   4840    980   2210    270       C  
ATOM    514  CD1 TYR A  65      36.080   3.384 -13.947  1.00 44.86           C  
ANISOU  514  CD1 TYR A  65     7220   4740   5080   1060   2340    330       C  
ATOM    515  CD2 TYR A  65      33.849   2.720 -13.459  1.00 43.26           C  
ANISOU  515  CD2 TYR A  65     7140   4560   4740    940   2100    240       C  
ATOM    516  CE1 TYR A  65      36.573   2.370 -13.139  1.00 44.96           C  
ANISOU  516  CE1 TYR A  65     7170   4790   5120   1110   2350    360       C  
ATOM    517  CE2 TYR A  65      34.323   1.685 -12.674  1.00 43.61           C  
ANISOU  517  CE2 TYR A  65     7150   4630   4800    980   2130    270       C  
ATOM    518  CZ  TYR A  65      35.685   1.517 -12.509  1.00 44.17           C  
ANISOU  518  CZ  TYR A  65     7130   4710   4940   1070   2250    330       C  
ATOM    519  OH  TYR A  65      36.115   0.493 -11.733  1.00 45.27           O  
ANISOU  519  OH  TYR A  65     7240   4880   5090   1130   2260    360       O  
ATOM    520  N   ASN A  66      37.087   6.422 -14.405  1.00 47.16           N  
ANISOU  520  N   ASN A  66     7290   5060   5580   1010   2460    320       N  
ATOM    521  CA  ASN A  66      38.477   6.814 -14.760  1.00 50.59           C  
ANISOU  521  CA  ASN A  66     7630   5450   6140   1060   2650    360       C  
ATOM    522  C   ASN A  66      39.490   5.965 -13.981  1.00 52.61           C  
ANISOU  522  C   ASN A  66     7730   5770   6490   1120   2680    390       C  
ATOM    523  O   ASN A  66      39.975   6.403 -12.908  1.00 50.10           O  
ANISOU  523  O   ASN A  66     7160   5570   6310   1100   2630    360       O  
ATOM    524  CB  ASN A  66      38.711   8.299 -14.503  1.00 50.62           C  
ANISOU  524  CB  ASN A  66     7480   5500   6250   1000   2660    330       C  
ATOM    525  CG  ASN A  66      40.010   8.751 -15.108  1.00 51.35           C  
ANISOU  525  CG  ASN A  66     7520   5520   6470   1040   2880    360       C  
ATOM    526  OD1 ASN A  66      41.011   8.044 -15.009  1.00 53.10           O  
ANISOU  526  OD1 ASN A  66     7660   5740   6770   1110   2980    390       O  
ATOM    527  ND2 ASN A  66      39.980   9.893 -15.764  1.00 51.12           N  
ANISOU  527  ND2 ASN A  66     7550   5420   6450   1010   2960    350       N  
ATOM    528  N   LYS A  67      39.827   4.815 -14.558  1.00 57.17           N  
ANISOU  528  N   LYS A  67     8450   6270   7000   1210   2780    430       N  
ATOM    529  CA  LYS A  67      40.607   3.727 -13.919  1.00 59.64           C  
ANISOU  529  CA  LYS A  67     8670   6620   7370   1290   2800    460       C  
ATOM    530  C   LYS A  67      42.003   4.256 -13.558  1.00 61.32           C  
ANISOU  530  C   LYS A  67     8630   6880   7780   1330   2900    460       C  
ATOM    531  O   LYS A  67      42.494   3.859 -12.493  1.00 60.83           O  
ANISOU  531  O   LYS A  67     8390   6920   7800   1370   2830    450       O  
ATOM    532  CB  LYS A  67      40.625   2.546 -14.883  1.00 61.20           C  
ANISOU  532  CB  LYS A  67     9120   6690   7440   1360   2910    500       C  
ATOM    533  CG  LYS A  67      40.971   1.182 -14.309  1.00 63.39           C  
ANISOU  533  CG  LYS A  67     9400   6990   7700   1450   2900    530       C  
ATOM    534  CD  LYS A  67      41.040   0.145 -15.414  1.00 66.85           C  
ANISOU  534  CD  LYS A  67    10100   7290   8020   1520   3030    580       C  
ATOM    535  CE  LYS A  67      41.467   0.752 -16.749  1.00 70.73           C  
ANISOU  535  CE  LYS A  67    10700   7660   8510   1540   3210    600       C  
ATOM    536  NZ  LYS A  67      41.698  -0.236 -17.836  1.00 71.88           N  
ANISOU  536  NZ  LYS A  67    11110   7660   8550   1620   3350    650       N  
ATOM    537  N   GLU A  68      42.579   5.168 -14.358  1.00 62.27           N  
ANISOU  537  N   GLU A  68     8740   6930   7990   1320   3060    460       N  
ATOM    538  CA  GLU A  68      43.969   5.674 -14.161  1.00 63.92           C  
ANISOU  538  CA  GLU A  68     8700   7170   8420   1350   3190    450       C  
ATOM    539  C   GLU A  68      44.120   6.423 -12.824  1.00 61.52           C  
ANISOU  539  C   GLU A  68     8110   7020   8250   1290   3030    390       C  
ATOM    540  O   GLU A  68      45.148   6.224 -12.168  1.00 62.89           O  
ANISOU  540  O   GLU A  68     8060   7260   8580   1350   3040    370       O  
ATOM    541  CB  GLU A  68      44.416   6.573 -15.314  1.00 67.03           C  
ANISOU  541  CB  GLU A  68     9160   7440   8870   1330   3400    460       C  
ATOM    542  CG  GLU A  68      44.505   5.855 -16.646  1.00 69.87           C  
ANISOU  542  CG  GLU A  68     9810   7630   9110   1400   3580    520       C  
ATOM    543  CD  GLU A  68      45.747   6.224 -17.436  1.00 73.54           C  
ANISOU  543  CD  GLU A  68    10230   7990   9720   1440   3860    530       C  
ATOM    544  OE1 GLU A  68      46.027   7.436 -17.554  1.00 74.76           O  
ANISOU  544  OE1 GLU A  68    10290   8130   9990   1370   3940    500       O  
ATOM    545  OE2 GLU A  68      46.442   5.298 -17.910  1.00 75.86           O  
ANISOU  545  OE2 GLU A  68    10580   8210  10020   1540   4000    570       O  
ATOM    546  N   THR A  69      43.185   7.298 -12.442  1.00 59.05           N  
ANISOU  546  N   THR A  69     7790   6750   7890   1190   2900    360       N  
ATOM    547  CA  THR A  69      43.235   8.007 -11.127  1.00 56.88           C  
ANISOU  547  CA  THR A  69     7260   6620   7730   1140   2740    300       C  
ATOM    548  C   THR A  69      42.108   7.484 -10.214  1.00 53.51           C  
ANISOU  548  C   THR A  69     6890   6280   7160   1110   2520    290       C  
ATOM    549  O   THR A  69      41.897   8.083  -9.140  1.00 50.93           O  
ANISOU  549  O   THR A  69     6410   6060   6890   1060   2380    250       O  
ATOM    550  CB  THR A  69      43.315   9.538 -11.292  1.00 57.58           C  
ANISOU  550  CB  THR A  69     7250   6700   7920   1040   2790    260       C  
ATOM    551  OG1 THR A  69      42.067  10.186 -11.555  1.00 54.93           O  
ANISOU  551  OG1 THR A  69     7070   6350   7450    960   2710    250       O  
ATOM    552  CG2 THR A  69      44.296   9.922 -12.382  1.00 59.52           C  
ANISOU  552  CG2 THR A  69     7500   6830   8280   1060   3040    270       C  
ATOM    553  N   THR A  70      41.488   6.349 -10.574  1.00 51.26           N  
ANISOU  553  N   THR A  70     6820   5940   6720   1160   2510    330       N  
ATOM    554  CA  THR A  70      40.507   5.598  -9.746  1.00 47.97           C  
ANISOU  554  CA  THR A  70     6480   5570   6180   1140   2340    320       C  
ATOM    555  C   THR A  70      39.454   6.599  -9.278  1.00 44.75           C  
ANISOU  555  C   THR A  70     6040   5220   5740   1030   2210    280       C  
ATOM    556  O   THR A  70      39.439   6.964  -8.067  1.00 44.83           O  
ANISOU  556  O   THR A  70     5880   5340   5810   1000   2080    240       O  
ATOM    557  CB  THR A  70      41.138   4.874  -8.542  1.00 49.16           C  
ANISOU  557  CB  THR A  70     6490   5810   6380   1220   2270    320       C  
ATOM    558  OG1 THR A  70      41.809   5.828  -7.713  1.00 48.80           O  
ANISOU  558  OG1 THR A  70     6180   5870   6490   1210   2210    280       O  
ATOM    559  CG2 THR A  70      42.065   3.741  -8.937  1.00 50.45           C  
ANISOU  559  CG2 THR A  70     6690   5920   6550   1350   2380    370       C  
ATOM    560  N   SER A  71      38.630   7.057 -10.214  1.00 40.97           N  
ANISOU  560  N   SER A  71     5720   4670   5180    970   2230    270       N  
ATOM    561  CA  SER A  71      37.748   8.218  -9.985  1.00 37.35           C  
ANISOU  561  CA  SER A  71     5230   4250   4710    870   2130    230       C  
ATOM    562  C   SER A  71      36.438   8.047 -10.753  1.00 34.68           C  
ANISOU  562  C   SER A  71     5110   3840   4220    830   2090    220       C  
ATOM    563  O   SER A  71      36.413   7.410 -11.825  1.00 33.55           O  
ANISOU  563  O   SER A  71     5160   3590   3990    880   2170    240       O  
ATOM    564  CB  SER A  71      38.469   9.530 -10.260  1.00 37.78           C  
ANISOU  564  CB  SER A  71     5160   4300   4900    840   2220    210       C  
ATOM    565  OG  SER A  71      38.497   9.856 -11.631  1.00 38.13           O  
ANISOU  565  OG  SER A  71     5370   4220   4900    850   2360    230       O  
ATOM    566  N   PHE A  72      35.370   8.540 -10.120  1.00 32.32           N  
ANISOU  566  N   PHE A  72     4780   3600   3890    750   1940    170       N  
ATOM    567  CA  PHE A  72      34.001   8.611 -10.679  1.00 30.50           C  
ANISOU  567  CA  PHE A  72     4710   3330   3550    710   1860    130       C  
ATOM    568  C   PHE A  72      33.359   9.937 -10.263  1.00 29.51           C  
ANISOU  568  C   PHE A  72     4490   3260   3460    630   1770     90       C  
ATOM    569  O   PHE A  72      32.276   9.870  -9.653  1.00 29.07           O  
ANISOU  569  O   PHE A  72     4430   3250   3370    570   1640     40       O  
ATOM    570  CB  PHE A  72      33.207   7.397 -10.213  1.00 29.17           C  
ANISOU  570  CB  PHE A  72     4620   3170   3300    700   1780    120       C  
ATOM    571  CG  PHE A  72      31.909   7.180 -10.943  1.00 28.09           C  
ANISOU  571  CG  PHE A  72     4650   2970   3050    660   1710     70       C  
ATOM    572  CD1 PHE A  72      31.858   7.171 -12.323  1.00 28.17           C  
ANISOU  572  CD1 PHE A  72     4850   2870   2980    700   1770     80       C  
ATOM    573  CD2 PHE A  72      30.745   6.933 -10.246  1.00 26.90           C  
ANISOU  573  CD2 PHE A  72     4480   2860   2880    590   1580     20       C  
ATOM    574  CE1 PHE A  72      30.672   6.948 -12.996  1.00 27.69           C  
ANISOU  574  CE1 PHE A  72     4940   2750   2820    670   1680     30       C  
ATOM    575  CE2 PHE A  72      29.562   6.687 -10.919  1.00 26.81           C  
ANISOU  575  CE2 PHE A  72     4610   2790   2780    560   1510    -40       C  
ATOM    576  CZ  PHE A  72      29.526   6.701 -12.296  1.00 27.26           C  
ANISOU  576  CZ  PHE A  72     4840   2750   2760    600   1550    -40       C  
ATOM    577  N   HIS A  73      34.006  11.075 -10.582  1.00 29.09           N  
ANISOU  577  N   HIS A  73     4380   3200   3480    620   1840     90       N  
ATOM    578  CA  HIS A  73      33.607  12.437 -10.121  1.00 28.23           C  
ANISOU  578  CA  HIS A  73     4160   3140   3420    550   1770     50       C  
ATOM    579  C   HIS A  73      32.227  12.837 -10.669  1.00 26.37           C  
ANISOU  579  C   HIS A  73     4070   2870   3080    520   1670     10       C  
ATOM    580  O   HIS A  73      31.979  12.636 -11.870  1.00 26.85           O  
ANISOU  580  O   HIS A  73     4320   2830   3050    570   1720     20       O  
ATOM    581  CB  HIS A  73      34.662  13.486 -10.481  1.00 29.82           C  
ANISOU  581  CB  HIS A  73     4290   3320   3720    560   1900     70       C  
ATOM    582  CG  HIS A  73      36.045  13.158 -10.027  1.00 31.69           C  
ANISOU  582  CG  HIS A  73     4370   3590   4090    590   2000     90       C  
ATOM    583  ND1 HIS A  73      36.305  12.375  -8.923  1.00 32.34           N  
ANISOU  583  ND1 HIS A  73     4320   3760   4210    610   1920     90       N  
ATOM    584  CD2 HIS A  73      37.250  13.542 -10.495  1.00 33.27           C  
ANISOU  584  CD2 HIS A  73     4510   3740   4390    620   2160    110       C  
ATOM    585  CE1 HIS A  73      37.604  12.302  -8.730  1.00 33.17           C  
ANISOU  585  CE1 HIS A  73     4290   3880   4440    650   2010    110       C  
ATOM    586  NE2 HIS A  73      38.202  12.986  -9.692  1.00 34.04           N  
ANISOU  586  NE2 HIS A  73     4430   3910   4600    650   2160    120       N  
ATOM    587  N   LEU A  74      31.364  13.385  -9.803  1.00 24.35           N  
ANISOU  587  N   LEU A  74     3720   2700   2840    460   1540    -40       N  
ATOM    588  CA  LEU A  74      29.975  13.808 -10.140  1.00 22.87           C  
ANISOU  588  CA  LEU A  74     3620   2490   2570    420   1430    -90       C  
ATOM    589  C   LEU A  74      29.983  15.279 -10.539  1.00 22.25           C  
ANISOU  589  C   LEU A  74     3550   2400   2510    420   1450   -100       C  
ATOM    590  O   LEU A  74      30.661  16.085  -9.887  1.00 21.62           O  
ANISOU  590  O   LEU A  74     3320   2370   2530    380   1490    -90       O  
ATOM    591  CB  LEU A  74      29.069  13.603  -8.933  1.00 21.84           C  
ANISOU  591  CB  LEU A  74     3380   2460   2460    360   1300   -140       C  
ATOM    592  CG  LEU A  74      27.596  13.852  -9.209  1.00 21.50           C  
ANISOU  592  CG  LEU A  74     3410   2400   2360    330   1170   -210       C  
ATOM    593  CD1 LEU A  74      27.012  12.788 -10.130  1.00 22.01           C  
ANISOU  593  CD1 LEU A  74     3640   2390   2330    360   1150   -230       C  
ATOM    594  CD2 LEU A  74      26.846  13.914  -7.905  1.00 20.76           C  
ANISOU  594  CD2 LEU A  74     3170   2400   2320    260   1080   -250       C  
ATOM    595  N   GLN A  75      29.241  15.613 -11.577  1.00 21.98           N  
ANISOU  595  N   GLN A  75     3690   2280   2380    450   1420   -130       N  
ATOM    596  CA  GLN A  75      29.399  16.927 -12.225  1.00 22.25           C  
ANISOU  596  CA  GLN A  75     3790   2260   2410    460   1470   -120       C  
ATOM    597  C   GLN A  75      28.015  17.406 -12.640  1.00 21.93           C  
ANISOU  597  C   GLN A  75     3850   2200   2280    470   1330   -180       C  
ATOM    598  O   GLN A  75      27.182  16.557 -12.942  1.00 21.50           O  
ANISOU  598  O   GLN A  75     3880   2140   2150    490   1230   -220       O  
ATOM    599  CB  GLN A  75      30.354  16.806 -13.415  1.00 23.25           C  
ANISOU  599  CB  GLN A  75     4080   2260   2490    540   1650    -70       C  
ATOM    600  CG  GLN A  75      31.817  16.559 -13.048  1.00 23.54           C  
ANISOU  600  CG  GLN A  75     3980   2310   2650    530   1800    -10       C  
ATOM    601  CD  GLN A  75      32.742  17.105 -14.112  1.00 24.67           C  
ANISOU  601  CD  GLN A  75     4250   2330   2790    580   2000     30       C  
ATOM    602  OE1 GLN A  75      33.302  18.195 -13.974  1.00 25.04           O  
ANISOU  602  OE1 GLN A  75     4220   2370   2920    550   2090     30       O  
ATOM    603  NE2 GLN A  75      32.855  16.389 -15.220  1.00 25.13           N  
ANISOU  603  NE2 GLN A  75     4520   2280   2750    650   2080     60       N  
ATOM    604  N   LYS A  76      27.787  18.716 -12.624  1.00 22.07           N  
ANISOU  604  N   LYS A  76     3860   2220   2300    460   1310   -200       N  
ATOM    605  CA  LYS A  76      26.576  19.316 -13.225  1.00 22.53           C  
ANISOU  605  CA  LYS A  76     4050   2240   2270    500   1190   -260       C  
ATOM    606  C   LYS A  76      26.895  20.694 -13.746  1.00 22.98           C  
ANISOU  606  C   LYS A  76     4200   2230   2300    530   1270   -240       C  
ATOM    607  O   LYS A  76      27.529  21.422 -13.036  1.00 22.42           O  
ANISOU  607  O   LYS A  76     3980   2200   2330    470   1340   -220       O  
ATOM    608  CB  LYS A  76      25.464  19.454 -12.199  1.00 21.95           C  
ANISOU  608  CB  LYS A  76     3820   2280   2240    430   1020   -330       C  
ATOM    609  CG  LYS A  76      24.081  19.428 -12.802  1.00 22.51           C  
ANISOU  609  CG  LYS A  76     4000   2320   2220    480    860   -410       C  
ATOM    610  CD  LYS A  76      23.092  19.972 -11.841  1.00 22.40           C  
ANISOU  610  CD  LYS A  76     3830   2400   2280    420    730   -470       C  
ATOM    611  CE  LYS A  76      21.795  20.346 -12.507  1.00 23.32           C  
ANISOU  611  CE  LYS A  76     4050   2490   2320    470    570   -550       C  
ATOM    612  NZ  LYS A  76      20.991  19.122 -12.661  1.00 24.03           N  
ANISOU  612  NZ  LYS A  76     4150   2580   2400    470    470   -620       N  
ATOM    613  N   ALA A  77      26.444  21.006 -14.947  1.00 24.45           N  
ANISOU  613  N   ALA A  77     4620   2310   2360    620   1250   -250       N  
ATOM    614  CA  ALA A  77      26.728  22.299 -15.608  1.00 26.00           C  
ANISOU  614  CA  ALA A  77     4960   2410   2510    670   1350   -230       C  
ATOM    615  C   ALA A  77      26.101  23.448 -14.812  1.00 25.89           C  
ANISOU  615  C   ALA A  77     4820   2470   2550    620   1250   -270       C  
ATOM    616  O   ALA A  77      26.801  24.435 -14.588  1.00 25.65           O  
ANISOU  616  O   ALA A  77     4750   2420   2570    590   1380   -240       O  
ATOM    617  CB  ALA A  77      26.238  22.292 -17.032  1.00 27.18           C  
ANISOU  617  CB  ALA A  77     5420   2420   2480    800   1320   -240       C  
ATOM    618  N   SER A  78      24.837  23.319 -14.394  1.00 26.21           N  
ANISOU  618  N   SER A  78     4800   2590   2570    620   1050   -350       N  
ATOM    619  CA  SER A  78      24.105  24.435 -13.734  1.00 26.50           C  
ANISOU  619  CA  SER A  78     4740   2680   2650    590    960   -390       C  
ATOM    620  C   SER A  78      23.207  23.943 -12.577  1.00 25.64           C  
ANISOU  620  C   SER A  78     4410   2710   2620    510    800   -450       C  
ATOM    621  O   SER A  78      22.080  23.474 -12.806  1.00 25.79           O  
ANISOU  621  O   SER A  78     4460   2750   2600    540    640   -520       O  
ATOM    622  CB  SER A  78      23.343  25.250 -14.765  1.00 27.67           C  
ANISOU  622  CB  SER A  78     5120   2740   2660    700    880   -420       C  
ATOM    623  OG  SER A  78      22.933  26.497 -14.209  1.00 27.91           O  
ANISOU  623  OG  SER A  78     5080   2800   2720    680    850   -450       O  
ATOM    624  N   VAL A  79      23.669  24.104 -11.341  1.00 25.20           N  
ANISOU  624  N   VAL A  79     4140   2750   2690    410    840   -430       N  
ATOM    625  CA  VAL A  79      22.881  23.701 -10.142  1.00 24.64           C  
ANISOU  625  CA  VAL A  79     3870   2790   2690    340    720   -480       C  
ATOM    626  C   VAL A  79      21.758  24.712  -9.928  1.00 25.26           C  
ANISOU  626  C   VAL A  79     3930   2900   2770    350    600   -550       C  
ATOM    627  O   VAL A  79      21.935  25.900 -10.207  1.00 25.13           O  
ANISOU  627  O   VAL A  79     3990   2840   2720    380    650   -530       O  
ATOM    628  CB  VAL A  79      23.744  23.552  -8.877  1.00 23.57           C  
ANISOU  628  CB  VAL A  79     3540   2740   2670    240    800   -450       C  
ATOM    629  CG1 VAL A  79      24.798  22.478  -9.044  1.00 23.63           C  
ANISOU  629  CG1 VAL A  79     3550   2730   2690    240    900   -390       C  
ATOM    630  CG2 VAL A  79      24.378  24.861  -8.446  1.00 23.45           C  
ANISOU  630  CG2 VAL A  79     3470   2730   2710    210    880   -420       C  
ATOM    631  N   GLN A  80      20.636  24.228  -9.422  1.00 26.28           N  
ANISOU  631  N   GLN A  80     3970   3090   2930    320    470   -620       N  
ATOM    632  CA  GLN A  80      19.549  25.093  -8.943  1.00 27.33           C  
ANISOU  632  CA  GLN A  80     4030   3270   3090    310    360   -690       C  
ATOM    633  C   GLN A  80      19.306  24.725  -7.489  1.00 25.68           C  
ANISOU  633  C   GLN A  80     3610   3160   2990    210    350   -700       C  
ATOM    634  O   GLN A  80      19.927  23.771  -7.028  1.00 24.82           O  
ANISOU  634  O   GLN A  80     3440   3080   2910    160    410   -670       O  
ATOM    635  CB  GLN A  80      18.346  24.955  -9.861  1.00 30.04           C  
ANISOU  635  CB  GLN A  80     4480   3570   3370    400    210   -770       C  
ATOM    636  CG  GLN A  80      18.037  23.530 -10.253  1.00 32.02           C  
ANISOU  636  CG  GLN A  80     4750   3810   3610    400    150   -810       C  
ATOM    637  CD  GLN A  80      17.110  23.554 -11.447  1.00 36.27           C  
ANISOU  637  CD  GLN A  80     5440   4290   4050    510     10   -880       C  
ATOM    638  OE1 GLN A  80      15.924  23.893 -11.333  1.00 37.92           O  
ANISOU  638  OE1 GLN A  80     5580   4530   4300    530   -140   -980       O  
ATOM    639  NE2 GLN A  80      17.660  23.223 -12.617  1.00 38.80           N  
ANISOU  639  NE2 GLN A  80     5970   4510   4260    590     50   -850       N  
ATOM    640  N   GLU A  81      18.494  25.515  -6.802  1.00 25.57           N  
ANISOU  640  N   GLU A  81     3500   3190   3020    180    280   -750       N  
ATOM    641  CA  GLU A  81      18.207  25.368  -5.355  1.00 25.30           C  
ANISOU  641  CA  GLU A  81     3280   3240   3080     90    280   -770       C  
ATOM    642  C   GLU A  81      17.723  23.935  -5.063  1.00 22.16           C  
ANISOU  642  C   GLU A  81     2830   2870   2720     40    250   -810       C  
ATOM    643  O   GLU A  81      18.109  23.357  -4.007  1.00 21.81           O  
ANISOU  643  O   GLU A  81     2690   2870   2730    -30    310   -780       O  
ATOM    644  CB  GLU A  81      17.124  26.357  -4.922  1.00 28.87           C  
ANISOU  644  CB  GLU A  81     3670   3720   3570     90    200   -840       C  
ATOM    645  CG  GLU A  81      17.634  27.644  -4.304  1.00 32.18           C  
ANISOU  645  CG  GLU A  81     4060   4160   4010     70    260   -800       C  
ATOM    646  CD  GLU A  81      16.894  27.987  -3.004  1.00 36.35           C  
ANISOU  646  CD  GLU A  81     4440   4750   4610      0    230   -840       C  
ATOM    647  OE1 GLU A  81      15.599  27.910  -2.952  1.00 39.89           O  
ANISOU  647  OE1 GLU A  81     4840   5220   5100     10    130   -920       O  
ATOM    648  OE2 GLU A  81      17.606  28.304  -2.011  1.00 40.41           O  
ANISOU  648  OE2 GLU A  81     4890   5300   5160    -60    300   -800       O  
ATOM    649  N   SER A  82      16.908  23.371  -5.939  1.00 19.46           N  
ANISOU  649  N   SER A  82     2550   2490   2350     90    160   -870       N  
ATOM    650  CA  SER A  82      16.273  22.067  -5.684  1.00 17.97           C  
ANISOU  650  CA  SER A  82     2300   2310   2210     40    130   -930       C  
ATOM    651  C   SER A  82      17.304  20.915  -5.727  1.00 16.18           C  
ANISOU  651  C   SER A  82     2120   2070   1950     20    230   -860       C  
ATOM    652  O   SER A  82      16.932  19.766  -5.399  1.00 16.22           O  
ANISOU  652  O   SER A  82     2090   2080   1990    -30    230   -890       O  
ATOM    653  CB  SER A  82      15.169  21.895  -6.651  1.00 19.08           C  
ANISOU  653  CB  SER A  82     2490   2420   2340    100      0  -1030       C  
ATOM    654  OG  SER A  82      15.711  21.652  -7.938  1.00 19.95           O  
ANISOU  654  OG  SER A  82     2780   2460   2340    180    -10  -1000       O  
ATOM    655  N   ASP A  83      18.567  21.196  -6.059  1.00 14.48           N  
ANISOU  655  N   ASP A  83     1980   1830   1690     50    320   -770       N  
ATOM    656  CA  ASP A  83      19.695  20.225  -6.057  1.00 13.35           C  
ANISOU  656  CA  ASP A  83     1880   1670   1530     50    420   -690       C  
ATOM    657  C   ASP A  83      20.368  20.137  -4.686  1.00 11.64           C  
ANISOU  657  C   ASP A  83     1540   1520   1370    -20    490   -640       C  
ATOM    658  O   ASP A  83      21.205  19.269  -4.485  1.00 11.33           O  
ANISOU  658  O   ASP A  83     1500   1480   1320    -20    560   -590       O  
ATOM    659  CB  ASP A  83      20.739  20.662  -7.066  1.00 13.94           C  
ANISOU  659  CB  ASP A  83     2080   1690   1530    120    490   -620       C  
ATOM    660  CG  ASP A  83      20.277  20.431  -8.488  1.00 15.09           C  
ANISOU  660  CG  ASP A  83     2390   1750   1590    200    430   -660       C  
ATOM    661  OD1 ASP A  83      19.748  19.358  -8.736  1.00 15.47           O  
ANISOU  661  OD1 ASP A  83     2460   1790   1630    190    380   -700       O  
ATOM    662  OD2 ASP A  83      20.500  21.315  -9.356  1.00 16.05           O  
ANISOU  662  OD2 ASP A  83     2630   1820   1650    270    440   -640       O  
ATOM    663  N   SER A  84      20.028  21.036  -3.777  1.00 10.39           N  
ANISOU  663  N   SER A  84     1280   1410   1260    -60    470   -660       N  
ATOM    664  CA  SER A  84      20.405  20.949  -2.341  1.00  9.32           C  
ANISOU  664  CA  SER A  84     1030   1330   1180   -120    510   -640       C  
ATOM    665  C   SER A  84      19.983  19.597  -1.762  1.00  9.07           C  
ANISOU  665  C   SER A  84      980   1310   1160   -160    520   -660       C  
ATOM    666  O   SER A  84      18.769  19.257  -1.808  1.00  9.32           O  
ANISOU  666  O   SER A  84     1000   1330   1210   -180    470   -730       O  
ATOM    667  CB  SER A  84      19.817  22.063  -1.566  1.00  9.05           C  
ANISOU  667  CB  SER A  84      910   1340   1180   -150    480   -670       C  
ATOM    668  OG  SER A  84      20.245  23.308  -2.104  1.00  9.16           O  
ANISOU  668  OG  SER A  84      960   1340   1180   -120    480   -650       O  
ATOM    669  N   ALA A  85      20.967  18.834  -1.288  1.00  8.97           N  
ANISOU  669  N   ALA A  85      970   1300   1130   -160    590   -600       N  
ATOM    670  CA  ALA A  85      20.845  17.410  -0.898  1.00  9.13           C  
ANISOU  670  CA  ALA A  85     1020   1310   1150   -170    620   -600       C  
ATOM    671  C   ALA A  85      22.206  16.864  -0.421  1.00  9.09           C  
ANISOU  671  C   ALA A  85     1020   1310   1120   -140    690   -520       C  
ATOM    672  O   ALA A  85      23.165  17.642  -0.181  1.00  8.95           O  
ANISOU  672  O   ALA A  85      950   1330   1120   -120    700   -480       O  
ATOM    673  CB  ALA A  85      20.325  16.618  -2.066  1.00  9.56           C  
ANISOU  673  CB  ALA A  85     1160   1300   1170   -150    610   -630       C  
ATOM    674  N   VAL A  86      22.238  15.564  -0.179  1.00  9.32           N  
ANISOU  674  N   VAL A  86     1100   1320   1130   -140    730   -510       N  
ATOM    675  CA  VAL A  86      23.490  14.881   0.180  1.00  9.46           C  
ANISOU  675  CA  VAL A  86     1130   1340   1120    -90    790   -440       C  
ATOM    676  C   VAL A  86      23.737  13.832  -0.903  1.00  9.82           C  
ANISOU  676  C   VAL A  86     1280   1330   1120    -50    830   -420       C  
ATOM    677  O   VAL A  86      22.825  12.991  -1.192  1.00 10.04           O  
ANISOU  677  O   VAL A  86     1370   1310   1130    -80    830   -460       O  
ATOM    678  CB  VAL A  86      23.493  14.288   1.591  1.00  9.53           C  
ANISOU  678  CB  VAL A  86     1130   1370   1120   -110    810   -430       C  
ATOM    679  CG1 VAL A  86      24.890  13.751   1.904  1.00  9.81           C  
ANISOU  679  CG1 VAL A  86     1180   1420   1130    -40    840   -360       C  
ATOM    680  CG2 VAL A  86      23.072  15.293   2.644  1.00  9.26           C  
ANISOU  680  CG2 VAL A  86     1020   1380   1120   -150    770   -460       C  
ATOM    681  N   TYR A  87      24.901  13.931  -1.532  1.00  9.96           N  
ANISOU  681  N   TYR A  87     1310   1340   1130     10    860   -360       N  
ATOM    682  CA  TYR A  87      25.296  13.085  -2.669  1.00 10.36           C  
ANISOU  682  CA  TYR A  87     1470   1330   1140     60    910   -330       C  
ATOM    683  C   TYR A  87      26.233  12.054  -2.067  1.00 10.83           C  
ANISOU  683  C   TYR A  87     1540   1390   1180    100    970   -280       C  
ATOM    684  O   TYR A  87      27.148  12.505  -1.344  1.00 10.83           O  
ANISOU  684  O   TYR A  87     1450   1440   1220    130    970   -250       O  
ATOM    685  CB  TYR A  87      25.862  13.938  -3.806  1.00 10.48           C  
ANISOU  685  CB  TYR A  87     1510   1320   1150     90    930   -310       C  
ATOM    686  CG  TYR A  87      24.826  14.865  -4.366  1.00 10.33           C  
ANISOU  686  CG  TYR A  87     1500   1290   1130     60    860   -370       C  
ATOM    687  CD1 TYR A  87      24.504  16.049  -3.732  1.00  9.96           C  
ANISOU  687  CD1 TYR A  87     1360   1290   1130     30    820   -400       C  
ATOM    688  CD2 TYR A  87      24.110  14.501  -5.482  1.00 10.66           C  
ANISOU  688  CD2 TYR A  87     1660   1270   1120     80    840   -410       C  
ATOM    689  CE1 TYR A  87      23.518  16.877  -4.242  1.00  9.92           C  
ANISOU  689  CE1 TYR A  87     1370   1280   1120     10    750   -450       C  
ATOM    690  CE2 TYR A  87      23.112  15.297  -5.997  1.00 10.70           C  
ANISOU  690  CE2 TYR A  87     1680   1260   1120     70    750   -470       C  
ATOM    691  CZ  TYR A  87      22.817  16.482  -5.364  1.00 10.32           C  
ANISOU  691  CZ  TYR A  87     1540   1270   1120     40    710   -490       C  
ATOM    692  OH  TYR A  87      21.853  17.255  -5.896  1.00 10.45           O  
ANISOU  692  OH  TYR A  87     1580   1270   1120     40    630   -550       O  
ATOM    693  N   TYR A  88      25.951  10.758  -2.297  1.00 12.16           N  
ANISOU  693  N   TYR A  88     1810   1500   1300    110   1010   -280       N  
ATOM    694  CA  TYR A  88      26.721   9.612  -1.764  1.00 13.57           C  
ANISOU  694  CA  TYR A  88     2030   1670   1450    170   1060   -230       C  
ATOM    695  C   TYR A  88      27.306   8.843  -2.929  1.00 15.37           C  
ANISOU  695  C   TYR A  88     2360   1840   1640    230   1130   -190       C  
ATOM    696  O   TYR A  88      26.554   8.382  -3.807  1.00 15.61           O  
ANISOU  696  O   TYR A  88     2500   1800   1630    200   1130   -220       O  
ATOM    697  CB  TYR A  88      25.847   8.670  -0.949  1.00 13.70           C  
ANISOU  697  CB  TYR A  88     2110   1660   1440    120   1070   -260       C  
ATOM    698  CG  TYR A  88      25.438   9.169   0.413  1.00 13.50           C  
ANISOU  698  CG  TYR A  88     2010   1690   1430     80   1040   -280       C  
ATOM    699  CD1 TYR A  88      26.250   9.006   1.529  1.00 13.75           C  
ANISOU  699  CD1 TYR A  88     2020   1750   1450    140   1040   -240       C  
ATOM    700  CD2 TYR A  88      24.213   9.783   0.601  1.00 13.22           C  
ANISOU  700  CD2 TYR A  88     1930   1660   1430      0   1000   -350       C  
ATOM    701  CE1 TYR A  88      25.861   9.454   2.785  1.00 13.62           C  
ANISOU  701  CE1 TYR A  88     1960   1770   1440    110   1010   -260       C  
ATOM    702  CE2 TYR A  88      23.805  10.226   1.849  1.00 13.06           C  
ANISOU  702  CE2 TYR A  88     1860   1670   1430    -40    980   -370       C  
ATOM    703  CZ  TYR A  88      24.629  10.059   2.940  1.00 13.29           C  
ANISOU  703  CZ  TYR A  88     1890   1730   1430     10    990   -320       C  
ATOM    704  OH  TYR A  88      24.191  10.515   4.146  1.00 13.37           O  
ANISOU  704  OH  TYR A  88     1870   1760   1450    -20    970   -350       O  
ATOM    705  N   CYS A  89      28.615   8.696  -2.911  1.00 17.93           N  
ANISOU  705  N   CYS A  89     2660   2180   1970    310   1180   -130       N  
ATOM    706  CA  CYS A  89      29.343   7.760  -3.783  1.00 20.89           C  
ANISOU  706  CA  CYS A  89     3140   2490   2310    380   1260    -80       C  
ATOM    707  C   CYS A  89      29.329   6.382  -3.131  1.00 22.20           C  
ANISOU  707  C   CYS A  89     3380   2630   2420    410   1290    -60       C  
ATOM    708  O   CYS A  89      29.383   6.324  -1.892  1.00 21.90           O  
ANISOU  708  O   CYS A  89     3290   2640   2390    410   1260    -60       O  
ATOM    709  CB  CYS A  89      30.785   8.202  -3.956  1.00 23.49           C  
ANISOU  709  CB  CYS A  89     3380   2850   2700    450   1310    -30       C  
ATOM    710  SG  CYS A  89      31.519   7.493  -5.443  1.00 28.24           S  
ANISOU  710  SG  CYS A  89     4110   3350   3270    530   1420     10       S  
ATOM    711  N   ALA A  90      29.296   5.311  -3.920  1.00 23.99           N  
ANISOU  711  N   ALA A  90     3750   2770   2590    440   1350    -50       N  
ATOM    712  CA  ALA A  90      29.377   3.938  -3.383  1.00 25.97           C  
ANISOU  712  CA  ALA A  90     4100   2980   2780    480   1400    -20       C  
ATOM    713  C   ALA A  90      30.056   3.003  -4.384  1.00 28.23           C  
ANISOU  713  C   ALA A  90     4510   3190   3020    550   1490     20       C  
ATOM    714  O   ALA A  90      30.109   3.349  -5.568  1.00 28.28           O  
ANISOU  714  O   ALA A  90     4550   3170   3030    550   1510     20       O  
ATOM    715  CB  ALA A  90      27.988   3.486  -3.028  1.00 25.91           C  
ANISOU  715  CB  ALA A  90     4160   2940   2740    380   1380    -90       C  
ATOM    716  N   LEU A  91      30.578   1.868  -3.912  1.00 31.35           N  
ANISOU  716  N   LEU A  91     4980   3560   3370    630   1550     60       N  
ATOM    717  CA  LEU A  91      31.123   0.789  -4.781  1.00 34.21           C  
ANISOU  717  CA  LEU A  91     5480   3840   3680    700   1640    110       C  
ATOM    718  C   LEU A  91      30.763  -0.587  -4.228  1.00 36.70           C  
ANISOU  718  C   LEU A  91     5950   4090   3910    720   1690    110       C  
ATOM    719  O   LEU A  91      30.504  -0.719  -3.039  1.00 35.73           O  
ANISOU  719  O   LEU A  91     5800   3990   3780    710   1660    110       O  
ATOM    720  CB  LEU A  91      32.637   0.951  -4.948  1.00 35.31           C  
ANISOU  720  CB  LEU A  91     5550   4010   3860    820   1690    170       C  
ATOM    721  CG  LEU A  91      33.539   0.414  -3.836  1.00 36.05           C  
ANISOU  721  CG  LEU A  91     5600   4140   3960    930   1690    210       C  
ATOM    722  CD1 LEU A  91      33.561  -1.103  -3.816  1.00 37.21           C  
ANISOU  722  CD1 LEU A  91     5930   4210   4010    990   1760    250       C  
ATOM    723  CD2 LEU A  91      34.961   0.929  -3.999  1.00 36.57           C  
ANISOU  723  CD2 LEU A  91     5520   4260   4110   1030   1710    250       C  
ATOM    724  N   GLY A  92      30.710  -1.570  -5.110  1.00 41.80           N  
ANISOU  724  N   GLY A  92     6750   4640   4490    740   1760    120       N  
ATOM    725  CA  GLY A  92      30.385  -2.958  -4.758  1.00 46.68           C  
ANISOU  725  CA  GLY A  92     7540   5170   5030    750   1830    130       C  
ATOM    726  C   GLY A  92      31.016  -3.890  -5.755  1.00 52.48           C  
ANISOU  726  C   GLY A  92     8410   5820   5710    830   1930    180       C  
ATOM    727  O   GLY A  92      31.890  -3.432  -6.497  1.00 53.85           O  
ANISOU  727  O   GLY A  92     8530   6010   5910    890   1940    210       O  
ATOM    728  N   ASP A  93      30.560  -5.135  -5.809  1.00 60.97           N  
ANISOU  728  N   ASP A  93     9670   6790   6700    820   2000    170       N  
ATOM    729  CA  ASP A  93      31.069  -6.135  -6.782  1.00 69.02           C  
ANISOU  729  CA  ASP A  93    10850   7710   7660    890   2090    210       C  
ATOM    730  C   ASP A  93      29.995  -6.420  -7.825  1.00 73.59           C  
ANISOU  730  C   ASP A  93    11550   8200   8200    780   2090    140       C  
ATOM    731  O   ASP A  93      28.878  -6.797  -7.444  1.00 71.03           O  
ANISOU  731  O   ASP A  93    11280   7840   7870    670   2070     60       O  
ATOM    732  CB  ASP A  93      31.521  -7.424  -6.095  1.00 72.84           C  
ANISOU  732  CB  ASP A  93    11470   8140   8070    980   2180    260       C  
ATOM    733  CG  ASP A  93      33.029  -7.613  -6.074  1.00 77.03           C  
ANISOU  733  CG  ASP A  93    11970   8700   8600   1150   2230    350       C  
ATOM    734  OD1 ASP A  93      33.727  -7.012  -6.930  1.00 78.84           O  
ANISOU  734  OD1 ASP A  93    12120   8960   8880   1200   2230    370       O  
ATOM    735  OD2 ASP A  93      33.497  -8.380  -5.214  1.00 82.56           O  
ANISOU  735  OD2 ASP A  93    12730   9390   9250   1250   2270    390       O  
ATOM    736  N   PRO A  94      30.326  -6.291  -9.151  1.00 78.34           N  
ANISOU  736  N   PRO A  94    12220   8760   8780    810   2110    150       N  
ATOM    737  CA  PRO A  94      29.368  -6.559 -10.233  1.00 79.28           C  
ANISOU  737  CA  PRO A  94    12470   8790   8860    730   2080     70       C  
ATOM    738  C   PRO A  94      29.068  -8.067 -10.320  1.00 85.52           C  
ANISOU  738  C   PRO A  94    13460   9460   9570    720   2170     60       C  
ATOM    739  O   PRO A  94      27.975  -8.473 -10.730  1.00 87.58           O  
ANISOU  739  O   PRO A  94    13810   9650   9810    620   2140    -30       O  
ATOM    740  CB  PRO A  94      30.061  -6.070 -11.525  1.00 75.19           C  
ANISOU  740  CB  PRO A  94    11990   8250   8320    800   2100    110       C  
ATOM    741  CG  PRO A  94      31.403  -5.477 -11.101  1.00 73.00           C  
ANISOU  741  CG  PRO A  94    11570   8060   8110    910   2150    200       C  
ATOM    742  CD  PRO A  94      31.663  -5.955  -9.690  1.00 74.93           C  
ANISOU  742  CD  PRO A  94    11750   8350   8370    940   2160    230       C  
ATOM    743  N   THR A  95      30.058  -8.840  -9.859  1.00 89.18           N  
ANISOU  743  N   THR A  95    13980   9910   9990    840   2280    150       N  
ATOM    744  CA  THR A  95      30.310 -10.280 -10.120  1.00 92.67           C  
ANISOU  744  CA  THR A  95    14640  10230  10340    890   2400    180       C  
ATOM    745  C   THR A  95      29.206 -11.218  -9.622  1.00 93.54           C  
ANISOU  745  C   THR A  95    14870  10250  10420    780   2420    110       C  
ATOM    746  O   THR A  95      29.063 -12.309 -10.216  1.00 91.93           O  
ANISOU  746  O   THR A  95    14870   9920  10140    780   2500    100       O  
ATOM    747  CB  THR A  95      31.643 -10.680  -9.472  1.00 94.71           C  
ANISOU  747  CB  THR A  95    14890  10510  10580   1060   2480    290       C  
ATOM    748  OG1 THR A  95      31.752 -10.030  -8.200  1.00 93.57           O  
ANISOU  748  OG1 THR A  95    14570  10480  10500   1060   2420    300       O  
ATOM    749  CG2 THR A  95      32.826 -10.329 -10.356  1.00 91.74           C  
ANISOU  749  CG2 THR A  95    14490  10150  10220   1180   2520    360       C  
ATOM    750  N   GLY A  96      28.475 -10.859  -8.571  1.00 95.12           N  
ANISOU  750  N   GLY A  96    14960  10500  10670    690   2370     60       N  
ATOM    751  CA  GLY A  96      27.593 -11.835  -7.899  1.00 96.87           C  
ANISOU  751  CA  GLY A  96    15300  10630  10870    600   2440      0       C  
ATOM    752  C   GLY A  96      28.327 -12.754  -6.940  1.00 93.52           C  
ANISOU  752  C   GLY A  96    14990  10170  10380    710   2560     90       C  
ATOM    753  O   GLY A  96      27.819 -13.862  -6.680  1.00 91.40           O  
ANISOU  753  O   GLY A  96    14890   9780  10060    670   2660     60       O  
ATOM    754  N   ALA A  97      29.455 -12.297  -6.392  1.00 89.55           N  
ANISOU  754  N   ALA A  97    14390   9760   9880    860   2540    190       N  
ATOM    755  CA  ALA A  97      30.267 -13.060  -5.425  1.00 85.29           C  
ANISOU  755  CA  ALA A  97    13940   9200   9270   1000   2620    270       C  
ATOM    756  C   ALA A  97      31.055 -12.086  -4.562  1.00 81.11           C  
ANISOU  756  C   ALA A  97    13220   8820   8790   1090   2540    320       C  
ATOM    757  O   ALA A  97      31.923 -11.376  -5.052  1.00 77.20           O  
ANISOU  757  O   ALA A  97    12590   8400   8340   1170   2480    360       O  
ATOM    758  CB  ALA A  97      31.162 -14.029  -6.150  1.00 84.01           C  
ANISOU  758  CB  ALA A  97    13940   8960   9020   1130   2720    340       C  
ATOM    759  N   ASN A  98      30.569 -11.894  -3.342  1.00 79.56           N  
ANISOU  759  N   ASN A  98    12990   8640   8600   1050   2510    300       N  
ATOM    760  CA  ASN A  98      29.142 -11.723  -3.112  1.00 79.00           C  
ANISOU  760  CA  ASN A  98    12910   8540   8560    860   2510    200       C  
ATOM    761  C   ASN A  98      29.036 -10.542  -2.152  1.00 75.67           C  
ANISOU  761  C   ASN A  98    12300   8240   8210    840   2400    190       C  
ATOM    762  O   ASN A  98      28.758  -9.380  -2.595  1.00 68.78           O  
ANISOU  762  O   ASN A  98    11240   7460   7430    760   2300    150       O  
ATOM    763  CB  ASN A  98      28.432 -12.973  -2.545  1.00 78.26           C  
ANISOU  763  CB  ASN A  98    13040   8300   8400    810   2640    180       C  
ATOM    764  CG  ASN A  98      26.924 -12.997  -2.758  1.00 75.29           C  
ANISOU  764  CG  ASN A  98    12670   7860   8080    600   2660     50       C  
ATOM    765  OD1 ASN A  98      26.440 -12.837  -3.874  1.00 74.28           O  
ANISOU  765  OD1 ASN A  98    12510   7720   8000    510   2620    -10       O  
ATOM    766  ND2 ASN A  98      26.160 -13.228  -1.703  1.00 72.10           N  
ANISOU  766  ND2 ASN A  98    12310   7400   7680    520   2730     10       N  
ATOM    767  N   THR A  99      29.384 -10.861  -0.903  1.00 74.88           N  
ANISOU  767  N   THR A  99    12260   8140   8050    930   2430    230       N  
ATOM    768  CA  THR A  99      29.048 -10.134   0.342  1.00 71.55           C  
ANISOU  768  CA  THR A  99    11750   7780   7660    900   2380    210       C  
ATOM    769  C   THR A  99      27.589  -9.672   0.167  1.00 67.67           C  
ANISOU  769  C   THR A  99    11190   7270   7250    690   2370    110       C  
ATOM    770  O   THR A  99      26.764 -10.112   1.031  1.00 69.19           O  
ANISOU  770  O   THR A  99    11490   7380   7420    620   2450     70       O  
ATOM    771  CB  THR A  99      30.222  -9.205   0.707  1.00 69.64           C  
ANISOU  771  CB  THR A  99    11330   7680   7450   1040   2250    270       C  
ATOM    772  OG1 THR A  99      30.164  -8.893   2.104  1.00 68.40           O  
ANISOU  772  OG1 THR A  99    11170   7560   7260   1070   2220    280       O  
ATOM    773  CG2 THR A  99      30.280  -7.953  -0.133  1.00 68.05           C  
ANISOU  773  CG2 THR A  99    10900   7590   7360    980   2150    240       C  
ATOM    774  N   GLY A 100      27.269  -8.974  -0.949  1.00 59.30           N  
ANISOU  774  N   GLY A 100    10000   6260   6270    600   2290     60       N  
ATOM    775  CA  GLY A 100      25.936  -8.425  -1.294  1.00 54.01           C  
ANISOU  775  CA  GLY A 100     9240   5590   5700    420   2250    -50       C  
ATOM    776  C   GLY A 100      25.884  -6.932  -1.021  1.00 48.27           C  
ANISOU  776  C   GLY A 100     8280   5000   5050    390   2120    -70       C  
ATOM    777  O   GLY A 100      24.827  -6.293  -1.244  1.00 46.65           O  
ANISOU  777  O   GLY A 100     7980   4810   4940    250   2070   -160       O  
ATOM    778  N   LYS A 101      27.023  -6.409  -0.576  1.00 43.86           N  
ANISOU  778  N   LYS A 101     7650   4530   4480    520   2070     10       N  
ATOM    779  CA  LYS A 101      27.162  -5.077   0.033  1.00 41.42           C  
ANISOU  779  CA  LYS A 101     7150   4350   4240    520   1960     10       C  
ATOM    780  C   LYS A 101      27.699  -4.055  -0.960  1.00 39.15           C  
ANISOU  780  C   LYS A 101     6710   4150   4010    540   1860     20       C  
ATOM    781  O   LYS A 101      28.480  -4.401  -1.859  1.00 38.56           O  
ANISOU  781  O   LYS A 101     6670   4060   3920    620   1880     60       O  
ATOM    782  CB  LYS A 101      28.048  -5.150   1.277  1.00 40.93           C  
ANISOU  782  CB  LYS A 101     7110   4320   4120    660   1950     80       C  
ATOM    783  CG  LYS A 101      29.542  -4.929   1.126  1.00 40.18           C  
ANISOU  783  CG  LYS A 101     6940   4310   4020    820   1900    150       C  
ATOM    784  CD  LYS A 101      30.181  -4.795   2.485  1.00 40.27           C  
ANISOU  784  CD  LYS A 101     6950   4370   3990    940   1850    190       C  
ATOM    785  CE  LYS A 101      31.122  -3.622   2.628  1.00 39.78           C  
ANISOU  785  CE  LYS A 101     6680   4440   4000   1000   1730    210       C  
ATOM    786  NZ  LYS A 101      31.030  -2.996   3.972  1.00 39.57           N  
ANISOU  786  NZ  LYS A 101     6600   4470   3960   1020   1650    190       N  
ATOM    787  N   LEU A 102      27.248  -2.829  -0.743  1.00 37.42           N  
ANISOU  787  N   LEU A 102     6330   4020   3870    470   1770    -30       N  
ATOM    788  CA  LEU A 102      27.835  -1.593  -1.290  1.00 36.10           C  
ANISOU  788  CA  LEU A 102     5990   3950   3770    490   1680    -20       C  
ATOM    789  C   LEU A 102      28.611  -0.919  -0.165  1.00 33.32           C  
ANISOU  789  C   LEU A 102     5530   3690   3440    570   1620     20       C  
ATOM    790  O   LEU A 102      28.156  -0.936   0.981  1.00 33.96           O  
ANISOU  790  O   LEU A 102     5630   3780   3500    540   1620     10       O  
ATOM    791  CB  LEU A 102      26.701  -0.710  -1.826  1.00 36.92           C  
ANISOU  791  CB  LEU A 102     6010   4070   3940    360   1610   -100       C  
ATOM    792  CG  LEU A 102      26.012  -1.217  -3.094  1.00 38.53           C  
ANISOU  792  CG  LEU A 102     6300   4200   4140    300   1630   -150       C  
ATOM    793  CD1 LEU A 102      25.443  -0.065  -3.927  1.00 38.53           C  
ANISOU  793  CD1 LEU A 102     6200   4240   4200    230   1530   -210       C  
ATOM    794  CD2 LEU A 102      26.984  -2.016  -3.944  1.00 39.60           C  
ANISOU  794  CD2 LEU A 102     6560   4280   4210    400   1690    -90       C  
ATOM    795  N   THR A 103      29.764  -0.378  -0.500  1.00 31.29           N  
ANISOU  795  N   THR A 103     5170   3500   3210    660   1590     70       N  
ATOM    796  CA  THR A 103      30.541   0.527   0.368  1.00 30.11           C  
ANISOU  796  CA  THR A 103     4880   3460   3110    720   1510     90       C  
ATOM    797  C   THR A 103      30.175   1.952  -0.036  1.00 27.91           C  
ANISOU  797  C   THR A 103     4440   3240   2920    630   1440     50       C  
ATOM    798  O   THR A 103      30.274   2.266  -1.239  1.00 27.41           O  
ANISOU  798  O   THR A 103     4360   3170   2890    610   1450     40       O  
ATOM    799  CB  THR A 103      32.024   0.176   0.281  1.00 31.11           C  
ANISOU  799  CB  THR A 103     4980   3610   3240    870   1520    150       C  
ATOM    800  OG1 THR A 103      32.009  -1.198   0.661  1.00 32.41           O  
ANISOU  800  OG1 THR A 103     5320   3690   3300    940   1590    180       O  
ATOM    801  CG2 THR A 103      32.922   1.002   1.179  1.00 31.52           C  
ANISOU  801  CG2 THR A 103     4870   3760   3350    940   1430    160       C  
ATOM    802  N   PHE A 104      29.741   2.753   0.938  1.00 26.27           N  
ANISOU  802  N   PHE A 104     4150   3090   2740    580   1370     10       N  
ATOM    803  CA  PHE A 104      29.344   4.168   0.762  1.00 24.62           C  
ANISOU  803  CA  PHE A 104     3790   2950   2610    490   1300    -30       C  
ATOM    804  C   PHE A 104      30.422   5.114   1.302  1.00 24.48           C  
ANISOU  804  C   PHE A 104     3620   3030   2650    560   1230    -10       C  
ATOM    805  O   PHE A 104      31.052   4.874   2.339  1.00 24.63           O  
ANISOU  805  O   PHE A 104     3630   3080   2650    640   1200     10       O  
ATOM    806  CB  PHE A 104      28.003   4.426   1.431  1.00 23.47           C  
ANISOU  806  CB  PHE A 104     3660   2800   2460    380   1280    -90       C  
ATOM    807  CG  PHE A 104      26.804   3.982   0.638  1.00 22.92           C  
ANISOU  807  CG  PHE A 104     3670   2650   2390    290   1310   -140       C  
ATOM    808  CD1 PHE A 104      26.299   2.710   0.773  1.00 23.29           C  
ANISOU  808  CD1 PHE A 104     3860   2610   2380    270   1390   -150       C  
ATOM    809  CD2 PHE A 104      26.134   4.852  -0.188  1.00 22.02           C  
ANISOU  809  CD2 PHE A 104     3490   2550   2330    210   1260   -190       C  
ATOM    810  CE1 PHE A 104      25.155   2.322   0.103  1.00 23.07           C  
ANISOU  810  CE1 PHE A 104     3890   2510   2360    180   1420   -220       C  
ATOM    811  CE2 PHE A 104      24.984   4.458  -0.846  1.00 22.07           C  
ANISOU  811  CE2 PHE A 104     3550   2500   2340    130   1270   -260       C  
ATOM    812  CZ  PHE A 104      24.507   3.186  -0.713  1.00 22.48           C  
ANISOU  812  CZ  PHE A 104     3730   2460   2350    110   1350   -270       C  
ATOM    813  N   GLY A 105      30.601   6.221   0.593  1.00 24.24           N  
ANISOU  813  N   GLY A 105     3480   3040   2700    520   1200    -30       N  
ATOM    814  CA  GLY A 105      31.393   7.364   1.075  1.00 24.33           C  
ANISOU  814  CA  GLY A 105     3320   3130   2790    540   1140    -30       C  
ATOM    815  C   GLY A 105      30.682   8.096   2.191  1.00 23.85           C  
ANISOU  815  C   GLY A 105     3210   3120   2730    480   1060    -70       C  
ATOM    816  O   GLY A 105      29.501   7.849   2.392  1.00 23.41           O  
ANISOU  816  O   GLY A 105     3240   3020   2630    400   1070   -100       O  
ATOM    817  N   HIS A 106      31.387   9.021   2.828  1.00 24.61           N  
ANISOU  817  N   HIS A 106     3170   3290   2890    500   1000    -80       N  
ATOM    818  CA  HIS A 106      30.917   9.846   3.964  1.00 24.95           C  
ANISOU  818  CA  HIS A 106     3160   3380   2940    450    920   -120       C  
ATOM    819  C   HIS A 106      29.784  10.734   3.456  1.00 21.78           C  
ANISOU  819  C   HIS A 106     2740   2970   2560    330    920   -160       C  
ATOM    820  O   HIS A 106      28.968  11.191   4.279  1.00 20.92           O  
ANISOU  820  O   HIS A 106     2630   2880   2440    270    880   -190       O  
ATOM    821  CB  HIS A 106      32.096  10.610   4.618  1.00 28.48           C  
ANISOU  821  CB  HIS A 106     3460   3910   3450    510    840   -130       C  
ATOM    822  CG  HIS A 106      33.243   9.733   5.064  1.00 33.61           C  
ANISOU  822  CG  HIS A 106     4120   4570   4080    640    820   -100       C  
ATOM    823  ND1 HIS A 106      34.082   9.029   4.160  1.00 36.97           N  
ANISOU  823  ND1 HIS A 106     4550   4970   4530    720    890    -60       N  
ATOM    824  CD2 HIS A 106      33.738   9.463   6.305  1.00 36.92           C  
ANISOU  824  CD2 HIS A 106     4550   5020   4460    730    740   -100       C  
ATOM    825  CE1 HIS A 106      34.998   8.346   4.838  1.00 38.91           C  
ANISOU  825  CE1 HIS A 106     4790   5230   4760    840    850    -40       C  
ATOM    826  NE2 HIS A 106      34.816   8.608   6.164  1.00 39.17           N  
ANISOU  826  NE2 HIS A 106     4830   5300   4750    860    750    -70       N  
ATOM    827  N   GLY A 107      29.717  10.933   2.141  1.00 19.81           N  
ANISOU  827  N   GLY A 107     2490   2690   2340    300    960   -160       N  
ATOM    828  CA  GLY A 107      28.709  11.795   1.496  1.00 18.04           C  
ANISOU  828  CA  GLY A 107     2260   2460   2140    210    950   -200       C  
ATOM    829  C   GLY A 107      29.075  13.266   1.594  1.00 16.82           C  
ANISOU  829  C   GLY A 107     1970   2360   2060    190    910   -210       C  
ATOM    830  O   GLY A 107      29.839  13.654   2.452  1.00 16.83           O  
ANISOU  830  O   GLY A 107     1890   2420   2090    210    870   -210       O  
ATOM    831  N   THR A 108      28.558  14.064   0.687  1.00 15.71           N  
ANISOU  831  N   THR A 108     1830   2200   1940    140    910   -240       N  
ATOM    832  CA  THR A 108      28.926  15.482   0.498  1.00 15.00           C  
ANISOU  832  CA  THR A 108     1640   2140   1920    110    900   -250       C  
ATOM    833  C   THR A 108      27.635  16.298   0.515  1.00 14.05           C  
ANISOU  833  C   THR A 108     1530   2020   1790     40    850   -300       C  
ATOM    834  O   THR A 108      26.712  15.981  -0.248  1.00 13.45           O  
ANISOU  834  O   THR A 108     1540   1900   1670     20    850   -320       O  
ATOM    835  CB  THR A 108      29.747  15.648  -0.785  1.00 15.33           C  
ANISOU  835  CB  THR A 108     1700   2140   1990    150    970   -220       C  
ATOM    836  OG1 THR A 108      31.014  14.954  -0.754  1.00 15.98           O  
ANISOU  836  OG1 THR A 108     1750   2230   2100    220   1020   -180       O  
ATOM    837  CG2 THR A 108      30.002  17.114  -1.026  1.00 15.32           C  
ANISOU  837  CG2 THR A 108     1620   2150   2050    110    980   -240       C  
ATOM    838  N   ILE A 109      27.554  17.266   1.423  1.00 13.82           N  
ANISOU  838  N   ILE A 109     1410   2040   1790      0    800   -320       N  
ATOM    839  CA  ILE A 109      26.382  18.176   1.556  1.00 13.42           C  
ANISOU  839  CA  ILE A 109     1350   2000   1740    -60    760   -370       C  
ATOM    840  C   ILE A 109      26.553  19.269   0.501  1.00 13.77           C  
ANISOU  840  C   ILE A 109     1390   2020   1820    -70    770   -370       C  
ATOM    841  O   ILE A 109      27.626  19.902   0.493  1.00 14.00           O  
ANISOU  841  O   ILE A 109     1360   2070   1900    -50    800   -350       O  
ATOM    842  CB  ILE A 109      26.305  18.781   2.967  1.00 13.14           C  
ANISOU  842  CB  ILE A 109     1250   2020   1730    -90    710   -390       C  
ATOM    843  CG1 ILE A 109      25.982  17.714   4.000  1.00 13.42           C  
ANISOU  843  CG1 ILE A 109     1330   2050   1720    -80    700   -390       C  
ATOM    844  CG2 ILE A 109      25.312  19.921   3.046  1.00 12.54           C  
ANISOU  844  CG2 ILE A 109     1150   1950   1670   -150    670   -440       C  
ATOM    845  CD1 ILE A 109      26.222  18.175   5.426  1.00 13.60           C  
ANISOU  845  CD1 ILE A 109     1300   2120   1740    -90    650   -400       C  
ATOM    846  N   LEU A 110      25.526  19.452  -0.331  1.00 14.22           N  
ANISOU  846  N   LEU A 110     1520   2040   1840    -80    760   -400       N  
ATOM    847  CA  LEU A 110      25.414  20.520  -1.348  1.00 14.93           C  
ANISOU  847  CA  LEU A 110     1640   2090   1940    -70    770   -410       C  
ATOM    848  C   LEU A 110      24.328  21.493  -0.898  1.00 15.88           C  
ANISOU  848  C   LEU A 110     1730   2240   2060   -120    700   -460       C  
ATOM    849  O   LEU A 110      23.155  21.051  -0.752  1.00 15.59           O  
ANISOU  849  O   LEU A 110     1710   2200   2010   -130    650   -510       O  
ATOM    850  CB  LEU A 110      25.064  19.922  -2.713  1.00 14.71           C  
ANISOU  850  CB  LEU A 110     1740   2000   1850    -30    780   -410       C  
ATOM    851  CG  LEU A 110      24.773  20.942  -3.808  1.00 14.70           C  
ANISOU  851  CG  LEU A 110     1820   1940   1820    -10    780   -420       C  
ATOM    852  CD1 LEU A 110      25.837  22.015  -3.866  1.00 14.97           C  
ANISOU  852  CD1 LEU A 110     1810   1970   1900    -10    860   -390       C  
ATOM    853  CD2 LEU A 110      24.712  20.258  -5.148  1.00 15.27           C  
ANISOU  853  CD2 LEU A 110     2040   1940   1830     50    810   -410       C  
ATOM    854  N   ARG A 111      24.726  22.746  -0.672  1.00 17.78           N  
ANISOU  854  N   ARG A 111     1920   2490   2340   -130    710   -460       N  
ATOM    855  CA  ARG A 111      23.810  23.854  -0.330  1.00 19.65           C  
ANISOU  855  CA  ARG A 111     2130   2740   2590   -160    660   -510       C  
ATOM    856  C   ARG A 111      23.916  24.884  -1.435  1.00 20.39           C  
ANISOU  856  C   ARG A 111     2300   2790   2670   -140    680   -500       C  
ATOM    857  O   ARG A 111      24.967  25.561  -1.493  1.00 20.37           O  
ANISOU  857  O   ARG A 111     2270   2770   2700   -140    750   -480       O  
ATOM    858  CB  ARG A 111      24.169  24.555   0.983  1.00 21.66           C  
ANISOU  858  CB  ARG A 111     2290   3060   2890   -210    640   -510       C  
ATOM    859  CG  ARG A 111      24.116  23.658   2.207  1.00 23.72           C  
ANISOU  859  CG  ARG A 111     2500   3360   3150   -230    620   -510       C  
ATOM    860  CD  ARG A 111      23.701  24.288   3.547  1.00 25.84           C  
ANISOU  860  CD  ARG A 111     2710   3670   3430   -270    580   -540       C  
ATOM    861  NE  ARG A 111      24.182  23.346   4.571  1.00 28.27           N  
ANISOU  861  NE  ARG A 111     3000   4010   3730   -260    580   -530       N  
ATOM    862  CZ  ARG A 111      25.488  23.131   4.838  1.00 30.66           C  
ANISOU  862  CZ  ARG A 111     3270   4330   4050   -240    580   -500       C  
ATOM    863  NH1 ARG A 111      26.422  23.841   4.205  1.00 31.88           N  
ANISOU  863  NH1 ARG A 111     3380   4480   4250   -230    610   -490       N  
ATOM    864  NH2 ARG A 111      25.857  22.224   5.739  1.00 30.54           N  
ANISOU  864  NH2 ARG A 111     3260   4340   4010   -210    570   -480       N  
ATOM    865  N   VAL A 112      22.874  24.959  -2.263  1.00 21.01           N  
ANISOU  865  N   VAL A 112     2460   2830   2700   -100    640   -540       N  
ATOM    866  CA  VAL A 112      22.745  25.942  -3.368  1.00 22.12           C  
ANISOU  866  CA  VAL A 112     2710   2900   2800    -50    650   -540       C  
ATOM    867  C   VAL A 112      21.982  27.149  -2.829  1.00 22.75           C  
ANISOU  867  C   VAL A 112     2750   3000   2890    -80    600   -580       C  
ATOM    868  O   VAL A 112      20.813  26.990  -2.486  1.00 22.88           O  
ANISOU  868  O   VAL A 112     2730   3050   2910    -80    510   -630       O  
ATOM    869  CB  VAL A 112      22.033  25.323  -4.583  1.00 22.56           C  
ANISOU  869  CB  VAL A 112     2890   2900   2780     10    600   -560       C  
ATOM    870  CG1 VAL A 112      21.935  26.318  -5.734  1.00 23.40           C  
ANISOU  870  CG1 VAL A 112     3140   2930   2820     80    610   -560       C  
ATOM    871  CG2 VAL A 112      22.736  24.065  -5.037  1.00 22.75           C  
ANISOU  871  CG2 VAL A 112     2960   2900   2780     30    660   -520       C  
ATOM    872  N   HIS A 113      22.631  28.306  -2.755  1.00 24.30           N  
ANISOU  872  N   HIS A 113     2940   3180   3110    -90    650   -560       N  
ATOM    873  CA  HIS A 113      22.023  29.560  -2.255  1.00 25.17           C  
ANISOU  873  CA  HIS A 113     3030   3310   3230   -110    620   -590       C  
ATOM    874  C   HIS A 113      21.542  30.331  -3.470  1.00 25.25           C  
ANISOU  874  C   HIS A 113     3190   3240   3170    -30    610   -600       C  
ATOM    875  O   HIS A 113      22.160  30.285  -4.512  1.00 25.73           O  
ANISOU  875  O   HIS A 113     3360   3230   3190     20    680   -570       O  
ATOM    876  CB  HIS A 113      23.003  30.291  -1.351  1.00 26.57           C  
ANISOU  876  CB  HIS A 113     3110   3510   3470   -170    680   -580       C  
ATOM    877  CG  HIS A 113      24.229  30.772  -2.044  1.00 30.13           C  
ANISOU  877  CG  HIS A 113     3610   3900   3930   -170    800   -540       C  
ATOM    878  ND1 HIS A 113      25.492  30.251  -1.771  1.00 32.83           N  
ANISOU  878  ND1 HIS A 113     3880   4260   4340   -200    870   -510       N  
ATOM    879  CD2 HIS A 113      24.418  31.749  -2.966  1.00 32.92           C  
ANISOU  879  CD2 HIS A 113     4080   4170   4250   -130    870   -530       C  
ATOM    880  CE1 HIS A 113      26.410  30.893  -2.486  1.00 33.91           C  
ANISOU  880  CE1 HIS A 113     4060   4320   4500   -200    980   -490       C  
ATOM    881  NE2 HIS A 113      25.771  31.818  -3.236  1.00 34.29           N  
ANISOU  881  NE2 HIS A 113     4240   4300   4480   -160   1000   -490       N  
ATOM    882  N   PRO A 114      20.407  31.033  -3.390  1.00 25.96           N  
ANISOU  882  N   PRO A 114     3290   3330   3240      0    530   -650       N  
ATOM    883  CA  PRO A 114      19.855  31.729  -4.548  1.00 27.48           C  
ANISOU  883  CA  PRO A 114     3640   3450   3350     90    500   -670       C  
ATOM    884  C   PRO A 114      20.581  33.053  -4.800  1.00 29.31           C  
ANISOU  884  C   PRO A 114     3960   3610   3570    100    610   -640       C  
ATOM    885  O   PRO A 114      21.242  33.530  -3.880  1.00 27.94           O  
ANISOU  885  O   PRO A 114     3680   3470   3460     20    670   -620       O  
ATOM    886  CB  PRO A 114      18.437  32.057  -4.097  1.00 27.30           C  
ANISOU  886  CB  PRO A 114     3560   3470   3340    110    380   -740       C  
ATOM    887  CG  PRO A 114      18.612  32.299  -2.605  1.00 26.38           C  
ANISOU  887  CG  PRO A 114     3290   3420   3310     10    410   -740       C  
ATOM    888  CD  PRO A 114      19.652  31.296  -2.156  1.00 25.67           C  
ANISOU  888  CD  PRO A 114     3130   3370   3260    -60    470   -700       C  
ATOM    889  N   ASN A 115      20.449  33.595  -6.019  1.00 31.95           N  
ANISOU  889  N   ASN A 115     4480   3850   3810    200    620   -630       N  
ATOM    890  CA  ASN A 115      21.048  34.894  -6.411  1.00 34.52           C  
ANISOU  890  CA  ASN A 115     4930   4090   4100    210    740   -600       C  
ATOM    891  C   ASN A 115      20.002  35.976  -6.154  1.00 36.35           C  
ANISOU  891  C   ASN A 115     5190   4320   4300    260    660   -640       C  
ATOM    892  O   ASN A 115      19.038  36.086  -6.969  1.00 38.49           O  
ANISOU  892  O   ASN A 115     5590   4550   4490    370    560   -680       O  
ATOM    893  CB  ASN A 115      21.569  34.895  -7.848  1.00 36.97           C  
ANISOU  893  CB  ASN A 115     5460   4270   4310    300    830   -560       C  
ATOM    894  CG  ASN A 115      22.785  34.000  -8.011  1.00 38.39           C  
ANISOU  894  CG  ASN A 115     5610   4440   4540    250    950   -510       C  
ATOM    895  OD1 ASN A 115      23.735  34.102  -7.234  1.00 40.10           O  
ANISOU  895  OD1 ASN A 115     5680   4690   4860    150   1040   -490       O  
ATOM    896  ND2 ASN A 115      22.758  33.101  -8.990  1.00 38.49           N  
ANISOU  896  ND2 ASN A 115     5740   4410   4480    320    940   -500       N  
ATOM    897  N   ILE A 116      20.179  36.713  -5.046  1.00 36.46           N  
ANISOU  897  N   ILE A 116     5080   4380   4390    170    690   -650       N  
ATOM    898  CA  ILE A 116      19.282  37.827  -4.614  1.00 36.63           C  
ANISOU  898  CA  ILE A 116     5110   4410   4400    200    630   -690       C  
ATOM    899  C   ILE A 116      19.683  39.036  -5.458  1.00 39.09           C  
ANISOU  899  C   ILE A 116     5620   4590   4630    260    740   -660       C  
ATOM    900  O   ILE A 116      20.805  39.567  -5.240  1.00 36.85           O  
ANISOU  900  O   ILE A 116     5340   4270   4400    180    890   -630       O  
ATOM    901  CB  ILE A 116      19.387  38.106  -3.098  1.00 34.32           C  
ANISOU  901  CB  ILE A 116     4630   4200   4210     80    640   -700       C  
ATOM    902  CG1 ILE A 116      19.293  36.821  -2.268  1.00 33.05           C  
ANISOU  902  CG1 ILE A 116     4290   4140   4120     10    570   -710       C  
ATOM    903  CG2 ILE A 116      18.344  39.137  -2.677  1.00 33.78           C  
ANISOU  903  CG2 ILE A 116     4570   4140   4130    110    570   -740       C  
ATOM    904  CD1 ILE A 116      17.972  36.070  -2.438  1.00 32.85           C  
ANISOU  904  CD1 ILE A 116     4240   4160   4080     70    440   -770       C  
ATOM    905  N   GLN A 117      18.834  39.433  -6.410  1.00 43.41           N  
ANISOU  905  N   GLN A 117     6350   5070   5070    400    670   -680       N  
ATOM    906  CA  GLN A 117      19.223  40.499  -7.389  1.00 48.29           C  
ANISOU  906  CA  GLN A 117     7220   5540   5590    480    780   -650       C  
ATOM    907  C   GLN A 117      18.861  41.885  -6.814  1.00 45.93           C  
ANISOU  907  C   GLN A 117     6930   5230   5290    470    800   -670       C  
ATOM    908  O   GLN A 117      19.587  42.822  -7.140  1.00 45.90           O  
ANISOU  908  O   GLN A 117     7070   5110   5250    470    960   -630       O  
ATOM    909  CB  GLN A 117      18.766  40.240  -8.849  1.00 52.10           C  
ANISOU  909  CB  GLN A 117     7940   5930   5930    640    730   -650       C  
ATOM    910  CG  GLN A 117      17.692  39.167  -9.048  1.00 53.24           C  
ANISOU  910  CG  GLN A 117     8020   6160   6060    710    520   -710       C  
ATOM    911  CD  GLN A 117      16.433  39.566  -8.318  1.00 54.24           C  
ANISOU  911  CD  GLN A 117     8020   6370   6220    730    370   -780       C  
ATOM    912  OE1 GLN A 117      16.040  40.734  -8.358  1.00 55.49           O  
ANISOU  912  OE1 GLN A 117     8280   6470   6330    800    370   -790       O  
ATOM    913  NE2 GLN A 117      15.839  38.620  -7.595  1.00 52.85           N  
ANISOU  913  NE2 GLN A 117     7630   6310   6150    670    250   -820       N  
ATOM    914  N   ASN A 118      17.858  42.017  -5.934  1.00 44.58           N  
ANISOU  914  N   ASN A 118     6620   5150   5160    470    670   -720       N  
ATOM    915  CA  ASN A 118      17.500  43.334  -5.329  1.00 44.60           C  
ANISOU  915  CA  ASN A 118     6640   5140   5170    460    690   -730       C  
ATOM    916  C   ASN A 118      17.594  43.252  -3.809  1.00 42.34           C  
ANISOU  916  C   ASN A 118     6110   4960   5010    320    680   -750       C  
ATOM    917  O   ASN A 118      16.558  43.145  -3.157  1.00 44.24           O  
ANISOU  917  O   ASN A 118     6240   5280   5280    330    560   -800       O  
ATOM    918  CB  ASN A 118      16.114  43.831  -5.771  1.00 45.05           C  
ANISOU  918  CB  ASN A 118     6800   5180   5140    620    540   -780       C  
ATOM    919  CG  ASN A 118      16.061  44.264  -7.224  1.00 46.52           C  
ANISOU  919  CG  ASN A 118     7280   5220   5170    790    560   -770       C  
ATOM    920  OD1 ASN A 118      17.052  44.722  -7.793  1.00 47.17           O  
ANISOU  920  OD1 ASN A 118     7530   5190   5200    780    730   -710       O  
ATOM    921  ND2 ASN A 118      14.906  44.114  -7.845  1.00 46.72           N  
ANISOU  921  ND2 ASN A 118     7370   5250   5130    940    380   -820       N  
ATOM    922  N   PRO A 119      18.811  43.283  -3.200  1.00 38.88           N  
ANISOU  922  N   PRO A 119     5590   4530   4650    180    810   -720       N  
ATOM    923  CA  PRO A 119      18.953  43.268  -1.746  1.00 36.56           C  
ANISOU  923  CA  PRO A 119     5100   4330   4460     50    800   -740       C  
ATOM    924  C   PRO A 119      18.317  44.522  -1.121  1.00 35.06           C  
ANISOU  924  C   PRO A 119     4930   4130   4260     60    790   -760       C  
ATOM    925  O   PRO A 119      18.181  45.544  -1.795  1.00 34.98           O  
ANISOU  925  O   PRO A 119     5100   4020   4170    140    850   -760       O  
ATOM    926  CB  PRO A 119      20.466  43.198  -1.449  1.00 36.31           C  
ANISOU  926  CB  PRO A 119     5010   4290   4500    -70    940   -700       C  
ATOM    927  CG  PRO A 119      21.119  42.900  -2.777  1.00 37.24           C  
ANISOU  927  CG  PRO A 119     5270   4310   4570    -20   1030   -670       C  
ATOM    928  CD  PRO A 119      20.120  43.277  -3.860  1.00 38.89           C  
ANISOU  928  CD  PRO A 119     5680   4450   4650    140    970   -670       C  
ATOM    929  N   ASP A 120      17.915  44.367   0.141  1.00 32.17           N  
ANISOU  929  N   ASP A 120     4400   3860   3960    -10    730   -790       N  
ATOM    930  CA  ASP A 120      17.087  45.320   0.918  1.00 30.35           C  
ANISOU  930  CA  ASP A 120     4160   3640   3730      0    700   -830       C  
ATOM    931  C   ASP A 120      17.163  44.921   2.396  1.00 26.22           C  
ANISOU  931  C   ASP A 120     3450   3210   3300   -120    680   -840       C  
ATOM    932  O   ASP A 120      16.155  44.678   3.043  1.00 25.19           O  
ANISOU  932  O   ASP A 120     3240   3140   3190   -100    590   -880       O  
ATOM    933  CB  ASP A 120      15.671  45.335   0.325  1.00 32.05           C  
ANISOU  933  CB  ASP A 120     4430   3850   3890    150    580   -860       C  
ATOM    934  CG  ASP A 120      14.829  46.560   0.679  1.00 34.78           C  
ANISOU  934  CG  ASP A 120     4830   4170   4210    200    570   -890       C  
ATOM    935  OD1 ASP A 120      15.386  47.532   1.237  1.00 35.49           O  
ANISOU  935  OD1 ASP A 120     4960   4220   4310    130    670   -880       O  
ATOM    936  OD2 ASP A 120      13.611  46.554   0.360  1.00 37.90           O  
ANISOU  936  OD2 ASP A 120     5240   4580   4590    320    460   -930       O  
ATOM    937  N   PRO A 121      18.361  44.810   2.998  1.00 23.31           N  
ANISOU  937  N   PRO A 121     3020   2860   2980   -230    750   -830       N  
ATOM    938  CA  PRO A 121      18.456  44.355   4.377  1.00 22.09           C  
ANISOU  938  CA  PRO A 121     2710   2790   2890   -320    710   -850       C  
ATOM    939  C   PRO A 121      17.699  45.236   5.393  1.00 21.57           C  
ANISOU  939  C   PRO A 121     2640   2730   2830   -340    690   -880       C  
ATOM    940  O   PRO A 121      17.789  46.446   5.404  1.00 22.02           O  
ANISOU  940  O   PRO A 121     2780   2730   2860   -340    750   -880       O  
ATOM    941  CB  PRO A 121      19.952  44.255   4.676  1.00 21.84           C  
ANISOU  941  CB  PRO A 121     2630   2760   2910   -430    780   -830       C  
ATOM    942  CG  PRO A 121      20.619  45.000   3.555  1.00 22.85           C  
ANISOU  942  CG  PRO A 121     2890   2780   3020   -410    890   -810       C  
ATOM    943  CD  PRO A 121      19.666  44.999   2.383  1.00 23.37           C  
ANISOU  943  CD  PRO A 121     3080   2800   3000   -280    860   -800       C  
ATOM    944  N   ALA A 122      16.942  44.556   6.237  1.00 20.27           N  
ANISOU  944  N   ALA A 122     2380   2640   2690   -340    620   -900       N  
ATOM    945  CA  ALA A 122      16.055  45.127   7.253  1.00 20.07           C  
ANISOU  945  CA  ALA A 122     2330   2630   2670   -350    600   -930       C  
ATOM    946  C   ALA A 122      15.990  44.183   8.449  1.00 19.07           C  
ANISOU  946  C   ALA A 122     2090   2580   2580   -410    570   -940       C  
ATOM    947  O   ALA A 122      15.943  43.003   8.265  1.00 18.66           O  
ANISOU  947  O   ALA A 122     1980   2560   2540   -410    540   -940       O  
ATOM    948  CB  ALA A 122      14.700  45.294   6.637  1.00 20.42           C  
ANISOU  948  CB  ALA A 122     2410   2660   2690   -230    550   -960       C  
ATOM    949  N   VAL A 123      15.962  44.700   9.651  1.00 18.86           N  
ANISOU  949  N   VAL A 123     2050   2550   2560   -460    590   -960       N  
ATOM    950  CA  VAL A 123      15.576  43.872  10.812  1.00 18.59           C  
ANISOU  950  CA  VAL A 123     1950   2570   2540   -500    570   -980       C  
ATOM    951  C   VAL A 123      14.249  44.410  11.252  1.00 18.96           C  
ANISOU  951  C   VAL A 123     2000   2610   2590   -460    570  -1010       C  
ATOM    952  O   VAL A 123      14.213  45.592  11.460  1.00 19.76           O  
ANISOU  952  O   VAL A 123     2170   2670   2670   -450    600  -1020       O  
ATOM    953  CB  VAL A 123      16.595  43.949  11.955  1.00 18.37           C  
ANISOU  953  CB  VAL A 123     1910   2560   2510   -580    570   -970       C  
ATOM    954  CG1 VAL A 123      16.025  43.306  13.210  1.00 18.38           C  
ANISOU  954  CG1 VAL A 123     1890   2590   2510   -600    560   -990       C  
ATOM    955  CG2 VAL A 123      17.898  43.278  11.555  1.00 17.99           C  
ANISOU  955  CG2 VAL A 123     1830   2530   2480   -620    560   -950       C  
ATOM    956  N   TYR A 124      13.229  43.590  11.391  1.00 19.41           N  
ANISOU  956  N   TYR A 124     2000   2690   2680   -430    560  -1030       N  
ATOM    957  CA  TYR A 124      11.915  44.059  11.901  1.00 20.47           C  
ANISOU  957  CA  TYR A 124     2120   2810   2850   -390    570  -1070       C  
ATOM    958  C   TYR A 124      11.564  43.347  13.193  1.00 22.13           C  
ANISOU  958  C   TYR A 124     2290   3040   3080   -440    610  -1090       C  
ATOM    959  O   TYR A 124      12.012  42.238  13.477  1.00 20.86           O  
ANISOU  959  O   TYR A 124     2100   2910   2920   -480    610  -1070       O  
ATOM    960  CB  TYR A 124      10.771  43.804  10.934  1.00 19.86           C  
ANISOU  960  CB  TYR A 124     1990   2740   2810   -300    530  -1110       C  
ATOM    961  CG  TYR A 124      11.061  44.255   9.540  1.00 19.43           C  
ANISOU  961  CG  TYR A 124     2000   2660   2720   -230    490  -1100       C  
ATOM    962  CD1 TYR A 124      10.760  45.534   9.146  1.00 19.73           C  
ANISOU  962  CD1 TYR A 124     2120   2650   2730   -160    490  -1100       C  
ATOM    963  CD2 TYR A 124      11.622  43.402   8.612  1.00 19.03           C  
ANISOU  963  CD2 TYR A 124     1940   2620   2660   -220    450  -1070       C  
ATOM    964  CE1 TYR A 124      10.966  45.961   7.849  1.00 19.86           C  
ANISOU  964  CE1 TYR A 124     2220   2630   2690    -80    460  -1090       C  
ATOM    965  CE2 TYR A 124      11.866  43.822   7.314  1.00 19.21           C  
ANISOU  965  CE2 TYR A 124     2050   2610   2640   -150    420  -1060       C  
ATOM    966  CZ  TYR A 124      11.519  45.103   6.926  1.00 19.61           C  
ANISOU  966  CZ  TYR A 124     2190   2610   2650    -80    430  -1070       C  
ATOM    967  OH  TYR A 124      11.743  45.525   5.649  1.00 20.21           O  
ANISOU  967  OH  TYR A 124     2380   2630   2670     10    410  -1050       O  
ATOM    968  N   GLN A 125      10.749  44.025  13.973  1.00 26.48           N  
ANISOU  968  N   GLN A 125     2860   3570   3640   -430    650  -1120       N  
ATOM    969  CA  GLN A 125      10.122  43.448  15.171  1.00 29.99           C  
ANISOU  969  CA  GLN A 125     3280   4010   4110   -460    710  -1140       C  
ATOM    970  C   GLN A 125       8.659  43.221  14.870  1.00 31.80           C  
ANISOU  970  C   GLN A 125     3420   4230   4430   -410    730  -1190       C  
ATOM    971  O   GLN A 125       8.075  44.138  14.296  1.00 30.84           O  
ANISOU  971  O   GLN A 125     3300   4100   4320   -340    710  -1210       O  
ATOM    972  CB  GLN A 125      10.249  44.381  16.353  1.00 32.54           C  
ANISOU  972  CB  GLN A 125     3690   4290   4380   -490    770  -1130       C  
ATOM    973  CG  GLN A 125      10.030  43.632  17.655  1.00 35.51           C  
ANISOU  973  CG  GLN A 125     4090   4660   4750   -540    830  -1140       C  
ATOM    974  CD  GLN A 125      10.219  44.539  18.843  1.00 38.67           C  
ANISOU  974  CD  GLN A 125     4600   5010   5080   -560    870  -1140       C  
ATOM    975  OE1 GLN A 125      10.965  45.538  18.796  1.00 39.76           O  
ANISOU  975  OE1 GLN A 125     4790   5140   5170   -570    840  -1130       O  
ATOM    976  NE2 GLN A 125       9.530  44.175  19.915  1.00 40.99           N  
ANISOU  976  NE2 GLN A 125     4920   5270   5380   -570    960  -1160       N  
ATOM    977  N   LEU A 126       8.168  42.037  15.240  1.00 35.62           N  
ANISOU  977  N   LEU A 126     3840   4730   4970   -430    770  -1210       N  
ATOM    978  CA  LEU A 126       6.760  41.577  15.133  1.00 41.64           C  
ANISOU  978  CA  LEU A 126     4490   5480   5840   -410    810  -1280       C  
ATOM    979  C   LEU A 126       6.142  41.690  16.535  1.00 47.97           C  
ANISOU  979  C   LEU A 126     5320   6240   6660   -440    930  -1300       C  
ATOM    980  O   LEU A 126       6.747  42.406  17.352  1.00 50.42           O  
ANISOU  980  O   LEU A 126     5740   6530   6890   -460    960  -1260       O  
ATOM    981  CB  LEU A 126       6.810  40.138  14.598  1.00 41.86           C  
ANISOU  981  CB  LEU A 126     4450   5540   5920   -430    780  -1290       C  
ATOM    982  CG  LEU A 126       7.279  39.970  13.143  1.00 40.90           C  
ANISOU  982  CG  LEU A 126     4310   5450   5780   -380    670  -1270       C  
ATOM    983  CD1 LEU A 126       8.703  40.423  12.955  1.00 40.48           C  
ANISOU  983  CD1 LEU A 126     4360   5410   5610   -400    630  -1200       C  
ATOM    984  CD2 LEU A 126       7.164  38.538  12.652  1.00 40.18           C  
ANISOU  984  CD2 LEU A 126     4150   5380   5740   -400    650  -1290       C  
ATOM    985  N   ARG A 127       5.014  41.031  16.831  1.00 55.38           N  
ANISOU  985  N   ARG A 127     6170   7160   7710   -450   1010  -1360       N  
ATOM    986  CA  ARG A 127       4.639  40.671  18.232  1.00 60.62           C  
ANISOU  986  CA  ARG A 127     6880   7770   8380   -500   1160  -1360       C  
ATOM    987  C   ARG A 127       3.615  39.531  18.249  1.00 64.80           C  
ANISOU  987  C   ARG A 127     7290   8280   9050   -530   1240  -1430       C  
ATOM    988  O   ARG A 127       3.175  39.111  17.139  1.00 62.46           O  
ANISOU  988  O   ARG A 127     6860   8020   8850   -500   1170  -1480       O  
ATOM    989  CB  ARG A 127       4.045  41.842  19.014  1.00 64.41           C  
ANISOU  989  CB  ARG A 127     7410   8200   8870   -480   1230  -1380       C  
ATOM    990  CG  ARG A 127       3.947  41.558  20.510  1.00 71.21           C  
ANISOU  990  CG  ARG A 127     8370   8990   9690   -530   1380  -1370       C  
ATOM    991  CD  ARG A 127       4.885  42.403  21.340  1.00 78.41           C  
ANISOU  991  CD  ARG A 127     9460   9880  10450   -540   1370  -1310       C  
ATOM    992  NE  ARG A 127       4.408  43.782  21.323  1.00 85.29           N  
ANISOU  992  NE  ARG A 127    10340  10740  11330   -490   1380  -1330       N  
ATOM    993  CZ  ARG A 127       4.974  44.809  20.680  1.00 89.88           C  
ANISOU  993  CZ  ARG A 127    10940  11350  11860   -460   1270  -1310       C  
ATOM    994  NH1 ARG A 127       6.098  44.662  19.988  1.00 88.59           N  
ANISOU  994  NH1 ARG A 127    10800  11230  11630   -470   1150  -1270       N  
ATOM    995  NH2 ARG A 127       4.406  46.004  20.756  1.00 92.45           N  
ANISOU  995  NH2 ARG A 127    11290  11650  12200   -410   1290  -1330       N  
ATOM    996  N   ASP A 128       3.245  39.072  19.462  1.00 69.25           N  
ANISOU  996  N   ASP A 128     7910   8780   9620   -570   1400  -1430       N  
ATOM    997  CA  ASP A 128       2.202  38.040  19.716  1.00 73.01           C  
ANISOU  997  CA  ASP A 128     8290   9210  10240   -610   1530  -1500       C  
ATOM    998  C   ASP A 128       0.981  38.633  20.434  1.00 76.26           C  
ANISOU  998  C   ASP A 128     8660   9560  10760   -610   1680  -1570       C  
ATOM    999  O   ASP A 128       0.222  39.318  19.743  1.00 78.36           O  
ANISOU  999  O   ASP A 128     8790   9850  11130   -550   1620  -1630       O  
ATOM   1000  CB  ASP A 128       2.781  36.868  20.506  1.00 74.49           C  
ANISOU 1000  CB  ASP A 128     8600   9350  10350   -680   1630  -1460       C  
ATOM   1001  CG  ASP A 128       1.880  35.646  20.487  1.00 76.82           C  
ANISOU 1001  CG  ASP A 128     8790   9600  10790   -730   1750  -1520       C  
ATOM   1002  OD1 ASP A 128       1.183  35.434  19.461  1.00 78.28           O  
ANISOU 1002  OD1 ASP A 128     8790   9830  11120   -710   1690  -1600       O  
ATOM   1003  OD2 ASP A 128       1.880  34.916  21.492  1.00 78.55           O  
ANISOU 1003  OD2 ASP A 128     9130   9740  10980   -770   1910  -1510       O  
ATOM   1004  N   SER A 129       0.822  38.356  21.747  1.00 80.53           N  
ANISOU 1004  N   SER A 129     9320  10010  11270   -650   1860  -1550       N  
ATOM   1005  CA  SER A 129      -0.364  38.549  22.650  1.00 83.72           C  
ANISOU 1005  CA  SER A 129     9700  10320  11790   -670   2070  -1620       C  
ATOM   1006  C   SER A 129      -0.752  37.186  23.241  1.00 83.31           C  
ANISOU 1006  C   SER A 129     9660  10190  11800   -740   2250  -1640       C  
ATOM   1007  O   SER A 129      -0.817  37.050  24.482  1.00 80.12           O  
ANISOU 1007  O   SER A 129     9420   9690  11330   -770   2430  -1610       O  
ATOM   1008  CB  SER A 129      -1.596  39.197  21.999  1.00 84.42           C  
ANISOU 1008  CB  SER A 129     9570  10430  12070   -620   2050  -1720       C  
ATOM   1009  OG  SER A 129      -2.658  39.354  22.944  1.00 82.18           O  
ANISOU 1009  OG  SER A 129     9270  10060  11900   -640   2270  -1770       O  
ATOM   1010  N   LYS A 130      -0.961  36.211  22.355  1.00 83.43           N  
ANISOU 1010  N   LYS A 130     9530  10240  11920   -770   2200  -1690       N  
ATOM   1011  CA  LYS A 130      -1.606  34.896  22.632  1.00 85.93           C  
ANISOU 1011  CA  LYS A 130     9800  10490  12360   -840   2380  -1740       C  
ATOM   1012  C   LYS A 130      -0.742  33.999  23.533  1.00 89.16           C  
ANISOU 1012  C   LYS A 130    10450  10830  12600   -880   2480  -1660       C  
ATOM   1013  O   LYS A 130      -1.242  32.910  23.908  1.00 90.41           O  
ANISOU 1013  O   LYS A 130    10610  10900  12840   -950   2660  -1690       O  
ATOM   1014  CB  LYS A 130      -1.945  34.185  21.317  1.00 83.52           C  
ANISOU 1014  CB  LYS A 130     9280  10250  12200   -850   2260  -1820       C  
ATOM   1015  CG  LYS A 130      -2.573  35.101  20.279  1.00 82.95           C  
ANISOU 1015  CG  LYS A 130     9000  10260  12250   -780   2100  -1890       C  
ATOM   1016  CD  LYS A 130      -3.613  34.468  19.391  1.00 83.83           C  
ANISOU 1016  CD  LYS A 130     8860  10390  12600   -800   2080  -2030       C  
ATOM   1017  CE  LYS A 130      -4.696  35.466  19.026  1.00 85.27           C  
ANISOU 1017  CE  LYS A 130     8860  10590  12950   -730   2040  -2130       C  
ATOM   1018  NZ  LYS A 130      -5.019  35.456  17.579  1.00 84.40           N  
ANISOU 1018  NZ  LYS A 130     8560  10570  12940   -670   1810  -2210       N  
ATOM   1019  N   SER A 131       0.492  34.400  23.863  1.00 89.34           N  
ANISOU 1019  N   SER A 131    10660  10880  12410   -850   2370  -1550       N  
ATOM   1020  CA  SER A 131       1.313  33.749  24.921  1.00 86.39           C  
ANISOU 1020  CA  SER A 131    10540  10430  11850   -860   2450  -1470       C  
ATOM   1021  C   SER A 131       2.556  34.594  25.160  1.00 83.81           C  
ANISOU 1021  C   SER A 131    10360  10160  11320   -810   2290  -1380       C  
ATOM   1022  O   SER A 131       2.588  35.472  26.048  1.00 83.76           O  
ANISOU 1022  O   SER A 131    10490  10110  11230   -790   2340  -1360       O  
ATOM   1023  CB  SER A 131       1.714  32.318  24.539  1.00 82.41           C  
ANISOU 1023  CB  SER A 131    10050   9930  11340   -900   2450  -1460       C  
ATOM   1024  OG  SER A 131       2.395  31.666  25.606  1.00 79.06           O  
ANISOU 1024  OG  SER A 131     9880   9420  10740   -900   2550  -1390       O  
ATOM   1025  N   SER A 132       3.492  34.352  24.268  1.00 79.53           N  
ANISOU 1025  N   SER A 132     9780   9720  10720   -800   2100  -1350       N  
ATOM   1026  CA  SER A 132       4.934  34.444  24.486  1.00 77.92           C  
ANISOU 1026  CA  SER A 132     9730   9550  10330   -760   1960  -1260       C  
ATOM   1027  C   SER A 132       5.304  35.775  25.136  1.00 78.00           C  
ANISOU 1027  C   SER A 132     9840   9560  10230   -730   1910  -1240       C  
ATOM   1028  O   SER A 132       4.759  36.833  24.768  1.00 74.74           O  
ANISOU 1028  O   SER A 132     9330   9170   9900   -720   1890  -1270       O  
ATOM   1029  CB  SER A 132       5.602  34.121  23.204  1.00 76.35           C  
ANISOU 1029  CB  SER A 132     9410   9460  10140   -760   1780  -1250       C  
ATOM   1030  OG  SER A 132       5.378  32.743  22.929  1.00 73.78           O  
ANISOU 1030  OG  SER A 132     9050   9110   9870   -790   1850  -1260       O  
ATOM   1031  N   ASP A 133       6.188  35.609  26.117  1.00 80.89           N  
ANISOU 1031  N   ASP A 133    10420   9890  10420   -710   1910  -1180       N  
ATOM   1032  CA  ASP A 133       6.738  36.541  27.132  1.00 81.60           C  
ANISOU 1032  CA  ASP A 133    10700   9940  10360   -680   1880  -1150       C  
ATOM   1033  C   ASP A 133       7.863  37.387  26.519  1.00 80.96           C  
ANISOU 1033  C   ASP A 133    10570   9970  10220   -660   1660  -1130       C  
ATOM   1034  O   ASP A 133       8.703  37.905  27.297  1.00 86.91           O  
ANISOU 1034  O   ASP A 133    11480  10710  10830   -640   1590  -1100       O  
ATOM   1035  CB  ASP A 133       7.303  35.668  28.263  1.00 81.59           C  
ANISOU 1035  CB  ASP A 133    10930   9860  10200   -660   1940  -1110       C  
ATOM   1036  CG  ASP A 133       7.991  34.388  27.766  1.00 80.33           C  
ANISOU 1036  CG  ASP A 133    10760   9740  10020   -660   1880  -1080       C  
ATOM   1037  OD1 ASP A 133       7.787  34.014  26.589  1.00 77.02           O  
ANISOU 1037  OD1 ASP A 133    10140   9390   9730   -690   1830  -1100       O  
ATOM   1038  OD2 ASP A 133       8.733  33.763  28.552  1.00 79.88           O  
ANISOU 1038  OD2 ASP A 133    10900   9640   9810   -630   1870  -1040       O  
ATOM   1039  N   LYS A 134       7.815  37.589  25.194  1.00 76.17           N  
ANISOU 1039  N   LYS A 134     9770   9450   9730   -670   1560  -1140       N  
ATOM   1040  CA  LYS A 134       8.869  37.103  24.257  1.00 70.93           C  
ANISOU 1040  CA  LYS A 134     9030   8870   9040   -670   1400  -1110       C  
ATOM   1041  C   LYS A 134       9.377  38.136  23.235  1.00 69.05           C  
ANISOU 1041  C   LYS A 134     8690   8710   8830   -660   1260  -1110       C  
ATOM   1042  O   LYS A 134      10.552  38.612  23.375  1.00 70.81           O  
ANISOU 1042  O   LYS A 134     8970   8970   8960   -650   1140  -1080       O  
ATOM   1043  CB  LYS A 134       8.262  35.919  23.506  1.00 65.69           C  
ANISOU 1043  CB  LYS A 134     8250   8210   8490   -690   1460  -1130       C  
ATOM   1044  CG  LYS A 134       9.252  35.033  22.771  1.00 62.17           C  
ANISOU 1044  CG  LYS A 134     7780   7830   8020   -680   1350  -1100       C  
ATOM   1045  CD  LYS A 134       9.382  33.652  23.371  1.00 57.61           C  
ANISOU 1045  CD  LYS A 134     7300   7200   7390   -690   1430  -1080       C  
ATOM   1046  CE  LYS A 134       8.576  32.622  22.625  1.00 54.35           C  
ANISOU 1046  CE  LYS A 134     6770   6780   7100   -720   1510  -1110       C  
ATOM   1047  NZ  LYS A 134       8.522  31.364  23.390  1.00 53.79           N  
ANISOU 1047  NZ  LYS A 134     6830   6620   6980   -730   1630  -1090       N  
ATOM   1048  N   SER A 135       8.597  38.378  22.173  1.00 63.52           N  
ANISOU 1048  N   SER A 135     7830   8050   8260   -660   1250  -1140       N  
ATOM   1049  CA  SER A 135       8.989  39.228  21.016  1.00 58.70           C  
ANISOU 1049  CA  SER A 135     7120   7500   7680   -640   1130  -1140       C  
ATOM   1050  C   SER A 135      10.126  38.576  20.197  1.00 49.42           C  
ANISOU 1050  C   SER A 135     5920   6390   6470   -640   1010  -1110       C  
ATOM   1051  O   SER A 135      11.155  38.143  20.770  1.00 46.35           O  
ANISOU 1051  O   SER A 135     5620   6000   5990   -650    970  -1070       O  
ATOM   1052  CB  SER A 135       9.353  40.628  21.477  1.00 60.33           C  
ANISOU 1052  CB  SER A 135     7410   7700   7820   -630   1100  -1140       C  
ATOM   1053  OG  SER A 135       8.771  41.598  20.619  1.00 65.53           O  
ANISOU 1053  OG  SER A 135     7980   8370   8550   -600   1070  -1160       O  
ATOM   1054  N   VAL A 136       9.924  38.501  18.882  1.00 42.45           N  
ANISOU 1054  N   VAL A 136     4920   5550   5660   -620    950  -1120       N  
ATOM   1055  CA  VAL A 136      10.896  37.957  17.894  1.00 38.13           C  
ANISOU 1055  CA  VAL A 136     4330   5060   5100   -620    860  -1090       C  
ATOM   1056  C   VAL A 136      11.320  39.105  16.980  1.00 33.97           C  
ANISOU 1056  C   VAL A 136     3780   4560   4570   -600    770  -1080       C  
ATOM   1057  O   VAL A 136      10.507  40.010  16.751  1.00 31.48           O  
ANISOU 1057  O   VAL A 136     3440   4220   4300   -570    790  -1110       O  
ATOM   1058  CB  VAL A 136      10.324  36.768  17.087  1.00 37.79           C  
ANISOU 1058  CB  VAL A 136     4200   5030   5140   -610    870  -1100       C  
ATOM   1059  CG1 VAL A 136       9.492  35.851  17.950  1.00 37.37           C  
ANISOU 1059  CG1 VAL A 136     4160   4920   5120   -640    990  -1130       C  
ATOM   1060  CG2 VAL A 136       9.503  37.193  15.882  1.00 38.68           C  
ANISOU 1060  CG2 VAL A 136     4200   5160   5340   -580    830  -1150       C  
ATOM   1061  N   CYS A 137      12.559  39.037  16.496  1.00 32.34           N  
ANISOU 1061  N   CYS A 137     3580   4380   4320   -600    700  -1040       N  
ATOM   1062  CA  CYS A 137      13.147  39.940  15.476  1.00 31.18           C  
ANISOU 1062  CA  CYS A 137     3420   4250   4180   -590    640  -1030       C  
ATOM   1063  C   CYS A 137      13.399  39.171  14.179  1.00 26.62           C  
ANISOU 1063  C   CYS A 137     2780   3700   3630   -560    600  -1020       C  
ATOM   1064  O   CYS A 137      13.976  38.114  14.224  1.00 25.92           O  
ANISOU 1064  O   CYS A 137     2690   3630   3530   -580    580   -990       O  
ATOM   1065  CB  CYS A 137      14.458  40.540  15.946  1.00 34.55           C  
ANISOU 1065  CB  CYS A 137     3900   4680   4540   -620    610  -1010       C  
ATOM   1066  SG  CYS A 137      14.275  41.560  17.427  1.00 42.52           S  
ANISOU 1066  SG  CYS A 137     5000   5650   5500   -650    640  -1030       S  
ATOM   1067  N   LEU A 138      12.962  39.719  13.060  1.00 23.34           N  
ANISOU 1067  N   LEU A 138     2350   3280   3240   -520    570  -1030       N  
ATOM   1068  CA  LEU A 138      13.123  39.115  11.730  1.00 21.29           C  
ANISOU 1068  CA  LEU A 138     2050   3040   3000   -480    530  -1020       C  
ATOM   1069  C   LEU A 138      14.163  39.910  10.955  1.00 20.46           C  
ANISOU 1069  C   LEU A 138     2000   2920   2860   -470    500   -990       C  
ATOM   1070  O   LEU A 138      13.865  41.051  10.588  1.00 21.05           O  
ANISOU 1070  O   LEU A 138     2110   2960   2920   -440    510  -1000       O  
ATOM   1071  CB  LEU A 138      11.793  39.185  11.011  1.00 21.18           C  
ANISOU 1071  CB  LEU A 138     1990   3010   3040   -420    510  -1070       C  
ATOM   1072  CG  LEU A 138      11.791  38.547   9.638  1.00 21.30           C  
ANISOU 1072  CG  LEU A 138     1990   3040   3070   -370    450  -1070       C  
ATOM   1073  CD1 LEU A 138      12.096  37.062   9.742  1.00 20.80           C  
ANISOU 1073  CD1 LEU A 138     1890   3000   3020   -410    460  -1060       C  
ATOM   1074  CD2 LEU A 138      10.444  38.783   8.978  1.00 22.16           C  
ANISOU 1074  CD2 LEU A 138     2050   3140   3230   -300    410  -1140       C  
ATOM   1075  N   PHE A 139      15.340  39.335  10.749  1.00 18.68           N  
ANISOU 1075  N   PHE A 139     1770   2710   2610   -500    490   -950       N  
ATOM   1076  CA  PHE A 139      16.340  39.876   9.821  1.00 18.02           C  
ANISOU 1076  CA  PHE A 139     1720   2610   2510   -500    490   -920       C  
ATOM   1077  C   PHE A 139      15.968  39.290   8.450  1.00 18.14           C  
ANISOU 1077  C   PHE A 139     1740   2620   2530   -430    470   -920       C  
ATOM   1078  O   PHE A 139      15.908  38.090   8.360  1.00 18.37           O  
ANISOU 1078  O   PHE A 139     1730   2670   2580   -440    450   -920       O  
ATOM   1079  CB  PHE A 139      17.726  39.543  10.392  1.00 17.25           C  
ANISOU 1079  CB  PHE A 139     1610   2530   2410   -560    500   -900       C  
ATOM   1080  CG  PHE A 139      18.870  39.959   9.514  1.00 16.93           C  
ANISOU 1080  CG  PHE A 139     1590   2470   2380   -570    520   -880       C  
ATOM   1081  CD1 PHE A 139      18.808  41.130   8.778  1.00 16.91           C  
ANISOU 1081  CD1 PHE A 139     1640   2410   2370   -550    550   -880       C  
ATOM   1082  CD2 PHE A 139      19.992  39.158   9.393  1.00 16.80           C  
ANISOU 1082  CD2 PHE A 139     1530   2480   2380   -590    510   -850       C  
ATOM   1083  CE1 PHE A 139      19.854  41.490   7.949  1.00 17.21           C  
ANISOU 1083  CE1 PHE A 139     1710   2410   2420   -560    600   -860       C  
ATOM   1084  CE2 PHE A 139      21.045  39.530   8.570  1.00 16.94           C  
ANISOU 1084  CE2 PHE A 139     1550   2460   2420   -600    550   -840       C  
ATOM   1085  CZ  PHE A 139      20.972  40.693   7.848  1.00 17.21           C  
ANISOU 1085  CZ  PHE A 139     1650   2440   2450   -590    600   -840       C  
ATOM   1086  N   THR A 140      15.716  40.079   7.407  1.00 18.50           N  
ANISOU 1086  N   THR A 140     1850   2620   2560   -380    460   -920       N  
ATOM   1087  CA  THR A 140      15.282  39.518   6.100  1.00 18.86           C  
ANISOU 1087  CA  THR A 140     1910   2660   2600   -300    430   -930       C  
ATOM   1088  C   THR A 140      15.782  40.360   4.925  1.00 19.14           C  
ANISOU 1088  C   THR A 140     2060   2630   2590   -250    450   -900       C  
ATOM   1089  O   THR A 140      16.322  41.427   5.187  1.00 18.91           O  
ANISOU 1089  O   THR A 140     2080   2570   2540   -280    500   -890       O  
ATOM   1090  CB  THR A 140      13.760  39.360   6.111  1.00 19.17           C  
ANISOU 1090  CB  THR A 140     1910   2710   2670   -250    370   -980       C  
ATOM   1091  OG1 THR A 140      13.321  38.523   5.040  1.00 19.96           O  
ANISOU 1091  OG1 THR A 140     2010   2810   2770   -190    320  -1000       O  
ATOM   1092  CG2 THR A 140      13.092  40.703   6.037  1.00 19.57           C  
ANISOU 1092  CG2 THR A 140     2010   2720   2700   -190    370  -1010       C  
ATOM   1093  N   ASP A 141      15.645  39.824   3.702  1.00 19.73           N  
ANISOU 1093  N   ASP A 141     2180   2680   2630   -180    410   -900       N  
ATOM   1094  CA  ASP A 141      15.963  40.445   2.381  1.00 20.92           C  
ANISOU 1094  CA  ASP A 141     2470   2760   2720   -100    430   -880       C  
ATOM   1095  C   ASP A 141      17.457  40.782   2.228  1.00 20.76           C  
ANISOU 1095  C   ASP A 141     2500   2700   2690   -160    540   -830       C  
ATOM   1096  O   ASP A 141      17.810  41.615   1.381  1.00 20.73           O  
ANISOU 1096  O   ASP A 141     2620   2610   2640   -120    590   -810       O  
ATOM   1097  CB  ASP A 141      15.085  41.674   2.120  1.00 22.42           C  
ANISOU 1097  CB  ASP A 141     2740   2900   2870    -20    410   -910       C  
ATOM   1098  CG  ASP A 141      13.599  41.384   2.202  1.00 23.39           C  
ANISOU 1098  CG  ASP A 141     2800   3060   3020     50    310   -970       C  
ATOM   1099  OD1 ASP A 141      13.233  40.270   1.861  1.00 24.40           O  
ANISOU 1099  OD1 ASP A 141     2870   3220   3170     60    250   -990       O  
ATOM   1100  OD2 ASP A 141      12.838  42.255   2.675  1.00 24.84           O  
ANISOU 1100  OD2 ASP A 141     2980   3240   3220     70    290  -1010       O  
ATOM   1101  N   PHE A 142      18.335  40.099   2.935  1.00 20.93           N  
ANISOU 1101  N   PHE A 142     2420   2770   2760   -250    560   -810       N  
ATOM   1102  CA  PHE A 142      19.782  40.195   2.681  1.00 22.30           C  
ANISOU 1102  CA  PHE A 142     2610   2910   2950   -300    660   -770       C  
ATOM   1103  C   PHE A 142      20.273  39.251   1.569  1.00 24.17           C  
ANISOU 1103  C   PHE A 142     2890   3120   3170   -260    670   -740       C  
ATOM   1104  O   PHE A 142      19.569  38.328   1.065  1.00 23.91           O  
ANISOU 1104  O   PHE A 142     2860   3110   3110   -200    610   -750       O  
ATOM   1105  CB  PHE A 142      20.536  39.958   3.977  1.00 22.13           C  
ANISOU 1105  CB  PHE A 142     2470   2950   2990   -400    660   -780       C  
ATOM   1106  CG  PHE A 142      20.227  38.683   4.704  1.00 21.29           C  
ANISOU 1106  CG  PHE A 142     2260   2920   2910   -420    590   -780       C  
ATOM   1107  CD1 PHE A 142      20.921  37.532   4.425  1.00 21.28           C  
ANISOU 1107  CD1 PHE A 142     2220   2940   2920   -420    600   -760       C  
ATOM   1108  CD2 PHE A 142      19.349  38.673   5.765  1.00 21.30           C  
ANISOU 1108  CD2 PHE A 142     2220   2960   2910   -430    540   -810       C  
ATOM   1109  CE1 PHE A 142      20.665  36.369   5.129  1.00 20.93           C  
ANISOU 1109  CE1 PHE A 142     2110   2960   2890   -440    550   -760       C  
ATOM   1110  CE2 PHE A 142      19.103  37.516   6.484  1.00 21.04           C  
ANISOU 1110  CE2 PHE A 142     2110   2980   2890   -450    500   -820       C  
ATOM   1111  CZ  PHE A 142      19.764  36.364   6.163  1.00 20.64           C  
ANISOU 1111  CZ  PHE A 142     2040   2950   2850   -450    500   -790       C  
ATOM   1112  N   ASP A 143      21.503  39.554   1.162  1.00 27.51           N  
ANISOU 1112  N   ASP A 143     3340   3490   3610   -300    780   -710       N  
ATOM   1113  CA  ASP A 143      22.376  38.859   0.176  1.00 30.09           C  
ANISOU 1113  CA  ASP A 143     3710   3780   3940   -280    840   -680       C  
ATOM   1114  C   ASP A 143      22.852  37.507   0.745  1.00 29.65           C  
ANISOU 1114  C   ASP A 143     3520   3810   3940   -320    810   -670       C  
ATOM   1115  O   ASP A 143      22.960  37.372   1.992  1.00 29.87           O  
ANISOU 1115  O   ASP A 143     3430   3910   4010   -390    760   -690       O  
ATOM   1116  CB  ASP A 143      23.544  39.807  -0.090  1.00 33.64           C  
ANISOU 1116  CB  ASP A 143     4200   4150   4430   -330    980   -660       C  
ATOM   1117  CG  ASP A 143      24.469  39.488  -1.248  1.00 38.13           C  
ANISOU 1117  CG  ASP A 143     4850   4640   4990   -310   1100   -630       C  
ATOM   1118  OD1 ASP A 143      24.507  38.300  -1.717  1.00 42.86           O  
ANISOU 1118  OD1 ASP A 143     5440   5270   5580   -270   1070   -600       O  
ATOM   1119  OD2 ASP A 143      25.174  40.442  -1.672  1.00 41.92           O  
ANISOU 1119  OD2 ASP A 143     5410   5030   5490   -330   1240   -620       O  
ATOM   1120  N   SER A 144      23.187  36.545  -0.119  1.00 29.62           N  
ANISOU 1120  N   SER A 144     3560   3790   3910   -280    830   -640       N  
ATOM   1121  CA  SER A 144      23.643  35.184   0.283  1.00 29.28           C  
ANISOU 1121  CA  SER A 144     3410   3810   3910   -310    800   -630       C  
ATOM   1122  C   SER A 144      25.059  35.172   0.895  1.00 29.72           C  
ANISOU 1122  C   SER A 144     3350   3880   4050   -380    860   -620       C  
ATOM   1123  O   SER A 144      25.338  34.300   1.749  1.00 27.85           O  
ANISOU 1123  O   SER A 144     3010   3720   3850   -410    810   -620       O  
ATOM   1124  CB  SER A 144      23.516  34.268  -0.861  1.00 29.08           C  
ANISOU 1124  CB  SER A 144     3470   3750   3830   -240    800   -600       C  
ATOM   1125  OG  SER A 144      22.138  34.105  -1.147  1.00 29.18           O  
ANISOU 1125  OG  SER A 144     3540   3770   3780   -180    700   -630       O  
ATOM   1126  N   GLN A 145      25.894  36.150   0.566  1.00 31.42           N  
ANISOU 1126  N   GLN A 145     3590   4040   4310   -410    970   -620       N  
ATOM   1127  CA  GLN A 145      27.221  36.325   1.209  1.00 33.63           C  
ANISOU 1127  CA  GLN A 145     3740   4340   4700   -490   1020   -630       C  
ATOM   1128  C   GLN A 145      27.123  36.874   2.650  1.00 32.39           C  
ANISOU 1128  C   GLN A 145     3490   4240   4580   -550    940   -680       C  
ATOM   1129  O   GLN A 145      28.191  37.082   3.248  1.00 32.87           O  
ANISOU 1129  O   GLN A 145     3430   4320   4730   -610    960   -700       O  
ATOM   1130  CB  GLN A 145      28.105  37.231   0.341  1.00 37.68           C  
ANISOU 1130  CB  GLN A 145     4320   4750   5250   -510   1180   -630       C  
ATOM   1131  CG  GLN A 145      27.573  38.654   0.168  1.00 40.21           C  
ANISOU 1131  CG  GLN A 145     4750   4990   5540   -520   1220   -640       C  
ATOM   1132  CD  GLN A 145      28.472  39.549  -0.665  1.00 43.31           C  
ANISOU 1132  CD  GLN A 145     5220   5270   5970   -550   1400   -640       C  
ATOM   1133  OE1 GLN A 145      29.198  39.087  -1.561  1.00 45.11           O  
ANISOU 1133  OE1 GLN A 145     5480   5440   6220   -530   1510   -610       O  
ATOM   1134  NE2 GLN A 145      28.418  40.850  -0.378  1.00 42.73           N  
ANISOU 1134  NE2 GLN A 145     5180   5140   5910   -590   1450   -670       N  
ATOM   1135  N   THR A 146      25.942  37.125   3.227  1.00 30.51           N  
ANISOU 1135  N   THR A 146     3280   4040   4280   -540    860   -690       N  
ATOM   1136  CA  THR A 146      25.818  37.380   4.692  1.00 29.26           C  
ANISOU 1136  CA  THR A 146     3030   3940   4140   -590    780   -730       C  
ATOM   1137  C   THR A 146      25.737  36.044   5.458  1.00 28.51           C  
ANISOU 1137  C   THR A 146     2870   3930   4040   -580    690   -720       C  
ATOM   1138  O   THR A 146      24.972  35.137   5.060  1.00 26.70           O  
ANISOU 1138  O   THR A 146     2680   3710   3750   -520    660   -700       O  
ATOM   1139  CB  THR A 146      24.655  38.328   5.001  1.00 28.69           C  
ANISOU 1139  CB  THR A 146     3030   3860   4010   -580    750   -750       C  
ATOM   1140  OG1 THR A 146      24.956  39.564   4.366  1.00 29.22           O  
ANISOU 1140  OG1 THR A 146     3170   3840   4090   -600    840   -750       O  
ATOM   1141  CG2 THR A 146      24.467  38.579   6.480  1.00 28.48           C  
ANISOU 1141  CG2 THR A 146     2940   3890   4000   -630    680   -780       C  
ATOM   1142  N   ASN A 147      26.488  35.924   6.550  1.00 29.64           N  
ANISOU 1142  N   ASN A 147     2910   4120   4230   -620    640   -750       N  
ATOM   1143  CA  ASN A 147      26.392  34.758   7.475  1.00 30.72           C  
ANISOU 1143  CA  ASN A 147     3010   4330   4340   -590    560   -740       C  
ATOM   1144  C   ASN A 147      25.715  35.211   8.767  1.00 30.15           C  
ANISOU 1144  C   ASN A 147     2950   4280   4230   -620    490   -780       C  
ATOM   1145  O   ASN A 147      26.053  36.297   9.284  1.00 31.76           O  
ANISOU 1145  O   ASN A 147     3130   4480   4460   -660    490   -810       O  
ATOM   1146  CB  ASN A 147      27.758  34.113   7.729  1.00 32.28           C  
ANISOU 1146  CB  ASN A 147     3110   4560   4600   -600    540   -750       C  
ATOM   1147  CG  ASN A 147      28.387  33.715   6.413  1.00 34.34           C  
ANISOU 1147  CG  ASN A 147     3370   4780   4900   -570    630   -720       C  
ATOM   1148  OD1 ASN A 147      27.762  32.995   5.632  1.00 36.73           O  
ANISOU 1148  OD1 ASN A 147     3740   5070   5150   -530    650   -680       O  
ATOM   1149  ND2 ASN A 147      29.565  34.243   6.118  1.00 35.25           N  
ANISOU 1149  ND2 ASN A 147     3410   4870   5110   -610    690   -740       N  
ATOM   1150  N   VAL A 148      24.779  34.419   9.269  1.00 29.10           N  
ANISOU 1150  N   VAL A 148     2850   4170   4030   -590    450   -760       N  
ATOM   1151  CA  VAL A 148      24.113  34.723  10.569  1.00 28.93           C  
ANISOU 1151  CA  VAL A 148     2850   4170   3970   -600    400   -790       C  
ATOM   1152  C   VAL A 148      24.726  33.839  11.661  1.00 29.32           C  
ANISOU 1152  C   VAL A 148     2880   4260   4000   -590    340   -800       C  
ATOM   1153  O   VAL A 148      24.587  32.578  11.613  1.00 29.02           O  
ANISOU 1153  O   VAL A 148     2860   4230   3930   -550    340   -770       O  
ATOM   1154  CB  VAL A 148      22.585  34.575  10.481  1.00 28.12           C  
ANISOU 1154  CB  VAL A 148     2810   4050   3830   -580    420   -790       C  
ATOM   1155  CG1 VAL A 148      21.938  35.092  11.751  1.00 28.39           C  
ANISOU 1155  CG1 VAL A 148     2870   4090   3830   -600    400   -820       C  
ATOM   1156  CG2 VAL A 148      22.010  35.298   9.266  1.00 27.54           C  
ANISOU 1156  CG2 VAL A 148     2760   3940   3760   -570    460   -780       C  
ATOM   1157  N   SER A 149      25.398  34.505  12.593  1.00 30.21           N  
ANISOU 1157  N   SER A 149     2960   4390   4130   -620    290   -830       N  
ATOM   1158  CA  SER A 149      26.094  33.919  13.763  1.00 31.82           C  
ANISOU 1158  CA  SER A 149     3160   4630   4310   -590    210   -850       C  
ATOM   1159  C   SER A 149      25.062  33.528  14.819  1.00 33.39           C  
ANISOU 1159  C   SER A 149     3460   4820   4410   -570    190   -850       C  
ATOM   1160  O   SER A 149      24.108  34.308  15.022  1.00 32.93           O  
ANISOU 1160  O   SER A 149     3450   4730   4330   -600    230   -860       O  
ATOM   1161  CB  SER A 149      27.074  34.920  14.349  1.00 32.19           C  
ANISOU 1161  CB  SER A 149     3140   4680   4400   -630    150   -910       C  
ATOM   1162  OG  SER A 149      28.395  34.705  13.892  1.00 32.21           O  
ANISOU 1162  OG  SER A 149     3040   4710   4490   -630    130   -930       O  
ATOM   1163  N   GLN A 150      25.327  32.449  15.560  1.00 36.20           N  
ANISOU 1163  N   GLN A 150     3860   5190   4710   -520    140   -840       N  
ATOM   1164  CA  GLN A 150      24.575  32.055  16.788  1.00 38.74           C  
ANISOU 1164  CA  GLN A 150     4300   5490   4930   -490    140   -840       C  
ATOM   1165  C   GLN A 150      24.888  33.090  17.892  1.00 39.82           C  
ANISOU 1165  C   GLN A 150     4460   5630   5040   -510     70   -890       C  
ATOM   1166  O   GLN A 150      25.871  33.833  17.736  1.00 40.21           O  
ANISOU 1166  O   GLN A 150     4420   5700   5160   -530     10   -920       O  
ATOM   1167  CB  GLN A 150      24.901  30.583  17.065  1.00 41.00           C  
ANISOU 1167  CB  GLN A 150     4630   5780   5170   -420    120   -810       C  
ATOM   1168  CG  GLN A 150      24.945  29.685  15.798  1.00 43.74           C  
ANISOU 1168  CG  GLN A 150     4930   6140   5560   -410    170   -770       C  
ATOM   1169  CD  GLN A 150      23.902  29.868  14.688  1.00 46.68           C  
ANISOU 1169  CD  GLN A 150     5280   6490   5970   -450    260   -750       C  
ATOM   1170  OE1 GLN A 150      24.192  29.821  13.471  1.00 47.13           O  
ANISOU 1170  OE1 GLN A 150     5270   6550   6090   -460    290   -730       O  
ATOM   1171  NE2 GLN A 150      22.644  30.046  15.075  1.00 46.59           N  
ANISOU 1171  NE2 GLN A 150     5330   6440   5930   -470    310   -760       N  
ATOM   1172  N   SER A 151      24.062  33.243  18.930  1.00 41.57           N  
ANISOU 1172  N   SER A 151     4800   5810   5180   -500     80   -900       N  
ATOM   1173  CA  SER A 151      24.163  34.396  19.887  1.00 44.25           C  
ANISOU 1173  CA  SER A 151     5180   6140   5500   -520     30   -940       C  
ATOM   1174  C   SER A 151      25.330  34.258  20.875  1.00 47.33           C  
ANISOU 1174  C   SER A 151     5590   6550   5840   -480   -100   -980       C  
ATOM   1175  O   SER A 151      25.739  33.129  21.167  1.00 48.33           O  
ANISOU 1175  O   SER A 151     5760   6690   5920   -410   -150   -970       O  
ATOM   1176  CB  SER A 151      22.902  34.568  20.661  1.00 43.46           C  
ANISOU 1176  CB  SER A 151     5210   5980   5320   -530    100   -940       C  
ATOM   1177  OG  SER A 151      22.546  33.333  21.251  1.00 43.33           O  
ANISOU 1177  OG  SER A 151     5300   5940   5220   -470    130   -910       O  
ATOM   1178  N   LYS A 152      25.815  35.376  21.418  1.00 51.63           N  
ANISOU 1178  N   LYS A 152     6120   7100   6400   -510   -180  -1040       N  
ATOM   1179  CA  LYS A 152      26.800  35.375  22.538  1.00 55.90           C  
ANISOU 1179  CA  LYS A 152     6700   7650   6890   -460   -330  -1100       C  
ATOM   1180  C   LYS A 152      26.022  35.145  23.833  1.00 56.21           C  
ANISOU 1180  C   LYS A 152     6950   7640   6770   -410   -320  -1090       C  
ATOM   1181  O   LYS A 152      26.465  34.322  24.629  1.00 59.34           O  
ANISOU 1181  O   LYS A 152     7440   8030   7080   -320   -410  -1100       O  
ATOM   1182  CB  LYS A 152      27.568  36.697  22.650  1.00 59.65           C  
ANISOU 1182  CB  LYS A 152     7080   8140   7440   -530   -400  -1180       C  
ATOM   1183  CG  LYS A 152      28.836  36.833  21.807  1.00 62.02           C  
ANISOU 1183  CG  LYS A 152     7190   8490   7890   -560   -450  -1220       C  
ATOM   1184  CD  LYS A 152      29.316  38.291  21.689  1.00 64.67           C  
ANISOU 1184  CD  LYS A 152     7430   8820   8320   -650   -470  -1290       C  
ATOM   1185  CE  LYS A 152      30.728  38.459  21.154  1.00 67.58           C  
ANISOU 1185  CE  LYS A 152     7610   9220   8840   -680   -530  -1360       C  
ATOM   1186  NZ  LYS A 152      31.754  38.490  22.233  1.00 70.61           N  
ANISOU 1186  NZ  LYS A 152     7970   9640   9230   -640   -720  -1450       N  
ATOM   1187  N   ASP A 153      24.926  35.889  24.008  1.00 54.65           N  
ANISOU 1187  N   ASP A 153     6820   7390   6550   -460   -220  -1080       N  
ATOM   1188  CA  ASP A 153      23.865  35.722  25.044  1.00 54.65           C  
ANISOU 1188  CA  ASP A 153     7020   7320   6430   -430   -150  -1070       C  
ATOM   1189  C   ASP A 153      23.272  34.295  24.957  1.00 52.43           C  
ANISOU 1189  C   ASP A 153     6810   7020   6090   -370    -70  -1000       C  
ATOM   1190  O   ASP A 153      22.986  33.843  23.837  1.00 51.99           O  
ANISOU 1190  O   ASP A 153     6650   6980   6120   -400     10   -970       O  
ATOM   1191  CB  ASP A 153      22.815  36.831  24.843  1.00 54.87           C  
ANISOU 1191  CB  ASP A 153     7050   7310   6490   -500    -40  -1070       C  
ATOM   1192  CG  ASP A 153      22.260  37.514  26.090  1.00 57.00           C  
ANISOU 1192  CG  ASP A 153     7490   7520   6650   -490    -30  -1090       C  
ATOM   1193  OD1 ASP A 153      21.711  36.795  26.966  1.00 59.84           O  
ANISOU 1193  OD1 ASP A 153     8020   7820   6900   -430     20  -1070       O  
ATOM   1194  OD2 ASP A 153      22.332  38.777  26.156  1.00 56.82           O  
ANISOU 1194  OD2 ASP A 153     7440   7490   6660   -550    -50  -1140       O  
ATOM   1195  N   SER A 154      23.093  33.602  26.088  1.00 51.60           N  
ANISOU 1195  N   SER A 154     6900   6860   5850   -290    -70  -1000       N  
ATOM   1196  CA  SER A 154      22.552  32.214  26.161  1.00 51.75           C  
ANISOU 1196  CA  SER A 154     7020   6830   5810   -240     30   -940       C  
ATOM   1197  C   SER A 154      21.028  32.259  26.303  1.00 50.15           C  
ANISOU 1197  C   SER A 154     6900   6550   5600   -280    220   -920       C  
ATOM   1198  O   SER A 154      20.366  31.261  25.917  1.00 50.43           O  
ANISOU 1198  O   SER A 154     6950   6560   5650   -280    340   -880       O  
ATOM   1199  CB  SER A 154      23.162  31.426  27.303  1.00 54.03           C  
ANISOU 1199  CB  SER A 154     7500   7090   5940   -120    -60   -940       C  
ATOM   1200  OG  SER A 154      22.842  32.031  28.558  1.00 54.69           O  
ANISOU 1200  OG  SER A 154     7770   7100   5900   -100    -60   -970       O  
ATOM   1201  N   ASP A 155      20.501  33.363  26.849  1.00 46.92           N  
ANISOU 1201  N   ASP A 155     6540   6110   5170   -320    250   -950       N  
ATOM   1202  CA  ASP A 155      19.041  33.611  26.972  1.00 44.46           C  
ANISOU 1202  CA  ASP A 155     6280   5730   4880   -370    430   -940       C  
ATOM   1203  C   ASP A 155      18.462  34.008  25.595  1.00 40.33           C  
ANISOU 1203  C   ASP A 155     5550   5260   4520   -450    490   -930       C  
ATOM   1204  O   ASP A 155      17.233  34.068  25.487  1.00 38.62           O  
ANISOU 1204  O   ASP A 155     5330   4990   4340   -480    630   -930       O  
ATOM   1205  CB  ASP A 155      18.762  34.640  28.080  1.00 46.79           C  
ANISOU 1205  CB  ASP A 155     6720   5970   5090   -370    430   -970       C  
ATOM   1206  CG  ASP A 155      18.695  34.130  29.529  1.00 49.27           C  
ANISOU 1206  CG  ASP A 155     7300   6190   5230   -290    460   -960       C  
ATOM   1207  OD1 ASP A 155      18.915  32.914  29.776  1.00 48.74           O  
ANISOU 1207  OD1 ASP A 155     7330   6090   5090   -220    470   -940       O  
ATOM   1208  OD2 ASP A 155      18.381  34.963  30.425  1.00 51.42           O  
ANISOU 1208  OD2 ASP A 155     7710   6400   5430   -280    480   -990       O  
ATOM   1209  N   VAL A 156      19.295  34.270  24.572  1.00 38.13           N  
ANISOU 1209  N   VAL A 156     5110   5060   4320   -470    390   -940       N  
ATOM   1210  CA  VAL A 156      18.848  34.627  23.184  1.00 35.25           C  
ANISOU 1210  CA  VAL A 156     4570   4730   4090   -530    430   -930       C  
ATOM   1211  C   VAL A 156      19.019  33.401  22.287  1.00 33.76           C  
ANISOU 1211  C   VAL A 156     4310   4580   3940   -510    440   -900       C  
ATOM   1212  O   VAL A 156      20.003  32.678  22.515  1.00 35.04           O  
ANISOU 1212  O   VAL A 156     4500   4760   4060   -460    360   -890       O  
ATOM   1213  CB  VAL A 156      19.576  35.853  22.593  1.00 33.74           C  
ANISOU 1213  CB  VAL A 156     4260   4590   3960   -560    340   -960       C  
ATOM   1214  CG1 VAL A 156      19.104  36.169  21.188  1.00 32.32           C  
ANISOU 1214  CG1 VAL A 156     3940   4440   3900   -600    390   -950       C  
ATOM   1215  CG2 VAL A 156      19.377  37.088  23.442  1.00 34.24           C  
ANISOU 1215  CG2 VAL A 156     4400   4620   3990   -590    340   -990       C  
ATOM   1216  N   TYR A 157      18.073  33.188  21.346  1.00 31.22           N  
ANISOU 1216  N   TYR A 157     3900   4250   3710   -540    530   -890       N  
ATOM   1217  CA  TYR A 157      18.039  32.093  20.335  1.00 28.84           C  
ANISOU 1217  CA  TYR A 157     3530   3970   3460   -540    550   -860       C  
ATOM   1218  C   TYR A 157      18.014  32.695  18.938  1.00 26.04           C  
ANISOU 1218  C   TYR A 157     3030   3660   3210   -570    530   -870       C  
ATOM   1219  O   TYR A 157      17.137  33.518  18.694  1.00 26.18           O  
ANISOU 1219  O   TYR A 157     3010   3670   3270   -600    570   -890       O  
ATOM   1220  CB  TYR A 157      16.805  31.223  20.551  1.00 29.55           C  
ANISOU 1220  CB  TYR A 157     3670   4000   3560   -540    690   -860       C  
ATOM   1221  CG  TYR A 157      16.768  30.702  21.957  1.00 31.80           C  
ANISOU 1221  CG  TYR A 157     4130   4220   3730   -510    740   -860       C  
ATOM   1222  CD1 TYR A 157      17.699  29.755  22.371  1.00 33.16           C  
ANISOU 1222  CD1 TYR A 157     4390   4390   3810   -450    680   -830       C  
ATOM   1223  CD2 TYR A 157      15.904  31.247  22.891  1.00 32.13           C  
ANISOU 1223  CD2 TYR A 157     4270   4200   3740   -520    830   -880       C  
ATOM   1224  CE1 TYR A 157      17.715  29.300  23.676  1.00 35.07           C  
ANISOU 1224  CE1 TYR A 157     4830   4570   3930   -400    720   -820       C  
ATOM   1225  CE2 TYR A 157      15.913  30.816  24.199  1.00 33.90           C  
ANISOU 1225  CE2 TYR A 157     4680   4350   3850   -480    880   -870       C  
ATOM   1226  CZ  TYR A 157      16.818  29.839  24.587  1.00 35.99           C  
ANISOU 1226  CZ  TYR A 157     5050   4610   4010   -420    820   -840       C  
ATOM   1227  OH  TYR A 157      16.829  29.415  25.884  1.00 38.93           O  
ANISOU 1227  OH  TYR A 157     5650   4900   4250   -360    860   -830       O  
ATOM   1228  N   ILE A 158      18.923  32.289  18.063  1.00 23.48           N  
ANISOU 1228  N   ILE A 158     2630   3380   2910   -560    470   -850       N  
ATOM   1229  CA  ILE A 158      19.021  32.841  16.688  1.00 21.88           C  
ANISOU 1229  CA  ILE A 158     2320   3210   2790   -570    450   -850       C  
ATOM   1230  C   ILE A 158      19.070  31.671  15.746  1.00 21.07           C  
ANISOU 1230  C   ILE A 158     2170   3120   2710   -560    470   -820       C  
ATOM   1231  O   ILE A 158      19.894  30.840  15.959  1.00 20.46           O  
ANISOU 1231  O   ILE A 158     2120   3060   2600   -530    440   -800       O  
ATOM   1232  CB  ILE A 158      20.261  33.720  16.506  1.00 21.63           C  
ANISOU 1232  CB  ILE A 158     2240   3210   2770   -580    380   -850       C  
ATOM   1233  CG1 ILE A 158      20.249  34.864  17.514  1.00 22.53           C  
ANISOU 1233  CG1 ILE A 158     2400   3310   2850   -610    360   -890       C  
ATOM   1234  CG2 ILE A 158      20.326  34.232  15.093  1.00 20.95           C  
ANISOU 1234  CG2 ILE A 158     2070   3140   2750   -600    380   -850       C  
ATOM   1235  CD1 ILE A 158      21.325  35.906  17.327  1.00 22.70           C  
ANISOU 1235  CD1 ILE A 158     2370   3350   2910   -630    290   -910       C  
ATOM   1236  N   THR A 159      18.244  31.675  14.715  1.00 21.25           N  
ANISOU 1236  N   THR A 159     2150   3140   2790   -570    500   -830       N  
ATOM   1237  CA  THR A 159      18.228  30.599  13.700  1.00 21.91           C  
ANISOU 1237  CA  THR A 159     2200   3230   2900   -550    510   -810       C  
ATOM   1238  C   THR A 159      19.199  30.929  12.578  1.00 21.90           C  
ANISOU 1238  C   THR A 159     2150   3250   2920   -540    470   -790       C  
ATOM   1239  O   THR A 159      19.591  32.096  12.440  1.00 21.33           O  
ANISOU 1239  O   THR A 159     2050   3190   2870   -550    440   -800       O  
ATOM   1240  CB  THR A 159      16.836  30.423  13.111  1.00 22.57           C  
ANISOU 1240  CB  THR A 159     2250   3280   3040   -560    560   -850       C  
ATOM   1241  OG1 THR A 159      16.451  31.687  12.556  1.00 23.41           O  
ANISOU 1241  OG1 THR A 159     2320   3390   3180   -560    540   -870       O  
ATOM   1242  CG2 THR A 159      15.864  29.964  14.172  1.00 23.34           C  
ANISOU 1242  CG2 THR A 159     2400   3340   3130   -580    640   -870       C  
ATOM   1243  N   ASP A 160      19.592  29.927  11.807  1.00 22.63           N  
ANISOU 1243  N   ASP A 160     2230   3350   3020   -520    470   -770       N  
ATOM   1244  CA  ASP A 160      20.471  30.216  10.656  1.00 23.54           C  
ANISOU 1244  CA  ASP A 160     2300   3480   3160   -500    440   -750       C  
ATOM   1245  C   ASP A 160      19.557  30.743   9.573  1.00 22.64           C  
ANISOU 1245  C   ASP A 160     2180   3340   3080   -500    460   -770       C  
ATOM   1246  O   ASP A 160      18.348  30.523   9.685  1.00 23.14           O  
ANISOU 1246  O   ASP A 160     2250   3390   3150   -500    470   -800       O  
ATOM   1247  CB  ASP A 160      21.364  29.063  10.196  1.00 24.92           C  
ANISOU 1247  CB  ASP A 160     2480   3660   3330   -470    440   -710       C  
ATOM   1248  CG  ASP A 160      22.487  29.557   9.272  1.00 27.04           C  
ANISOU 1248  CG  ASP A 160     2700   3940   3630   -460    440   -690       C  
ATOM   1249  OD1 ASP A 160      23.270  30.486   9.708  1.00 27.93           O  
ANISOU 1249  OD1 ASP A 160     2780   4070   3760   -480    420   -700       O  
ATOM   1250  OD2 ASP A 160      22.561  29.046   8.086  1.00 28.81           O  
ANISOU 1250  OD2 ASP A 160     2930   4150   3870   -440    460   -670       O  
ATOM   1251  N   LYS A 161      20.142  31.468   8.627  1.00 22.71           N  
ANISOU 1251  N   LYS A 161     2180   3340   3100   -490    450   -750       N  
ATOM   1252  CA  LYS A 161      19.442  32.015   7.448  1.00 22.89           C  
ANISOU 1252  CA  LYS A 161     2220   3340   3140   -460    450   -770       C  
ATOM   1253  C   LYS A 161      18.849  30.838   6.690  1.00 23.17           C  
ANISOU 1253  C   LYS A 161     2270   3370   3170   -430    450   -770       C  
ATOM   1254  O   LYS A 161      19.344  29.711   6.829  1.00 23.28           O  
ANISOU 1254  O   LYS A 161     2280   3390   3170   -430    460   -750       O  
ATOM   1255  CB  LYS A 161      20.385  32.806   6.540  1.00 23.57           C  
ANISOU 1255  CB  LYS A 161     2330   3400   3230   -450    470   -750       C  
ATOM   1256  CG  LYS A 161      21.589  32.042   6.005  1.00 24.23           C  
ANISOU 1256  CG  LYS A 161     2400   3490   3320   -440    500   -710       C  
ATOM   1257  CD  LYS A 161      21.650  32.039   4.492  1.00 25.20           C  
ANISOU 1257  CD  LYS A 161     2580   3570   3430   -400    520   -690       C  
ATOM   1258  CE  LYS A 161      22.980  31.565   3.943  1.00 25.53           C  
ANISOU 1258  CE  LYS A 161     2620   3600   3490   -390    570   -650       C  
ATOM   1259  NZ  LYS A 161      24.085  32.440   4.417  1.00 26.62           N  
ANISOU 1259  NZ  LYS A 161     2700   3740   3670   -430    600   -650       N  
ATOM   1260  N   CYS A 162      17.827  31.124   5.910  1.00 23.79           N  
ANISOU 1260  N   CYS A 162     2360   3420   3260   -400    430   -810       N  
ATOM   1261  CA  CYS A 162      16.895  30.124   5.358  1.00 24.12           C  
ANISOU 1261  CA  CYS A 162     2400   3450   3310   -380    410   -840       C  
ATOM   1262  C   CYS A 162      16.159  30.820   4.211  1.00 22.13           C  
ANISOU 1262  C   CYS A 162     2180   3170   3060   -330    360   -870       C  
ATOM   1263  O   CYS A 162      15.881  32.038   4.365  1.00 21.92           O  
ANISOU 1263  O   CYS A 162     2150   3140   3030   -320    350   -890       O  
ATOM   1264  CB  CYS A 162      16.017  29.636   6.502  1.00 26.66           C  
ANISOU 1264  CB  CYS A 162     2680   3790   3670   -430    430   -870       C  
ATOM   1265  SG  CYS A 162      14.601  28.657   5.945  1.00 33.62           S  
ANISOU 1265  SG  CYS A 162     3530   4650   4600   -420    410   -940       S  
ATOM   1266  N   VAL A 163      15.946  30.127   3.094  1.00 20.68           N  
ANISOU 1266  N   VAL A 163     2030   2970   2860   -290    330   -880       N  
ATOM   1267  CA  VAL A 163      15.410  30.726   1.829  1.00 20.81           C  
ANISOU 1267  CA  VAL A 163     2100   2950   2850   -210    270   -910       C  
ATOM   1268  C   VAL A 163      13.939  30.366   1.674  1.00 21.01           C  
ANISOU 1268  C   VAL A 163     2080   2980   2930   -190    200  -1000       C  
ATOM   1269  O   VAL A 163      13.608  29.184   1.801  1.00 20.24           O  
ANISOU 1269  O   VAL A 163     1940   2890   2870   -220    200  -1030       O  
ATOM   1270  CB  VAL A 163      16.152  30.227   0.574  1.00 20.77           C  
ANISOU 1270  CB  VAL A 163     2190   2910   2790   -160    270   -870       C  
ATOM   1271  CG1 VAL A 163      15.661  30.957  -0.668  1.00 21.13           C  
ANISOU 1271  CG1 VAL A 163     2340   2900   2790    -60    210   -900       C  
ATOM   1272  CG2 VAL A 163      17.668  30.324   0.713  1.00 20.46           C  
ANISOU 1272  CG2 VAL A 163     2180   2860   2730   -190    350   -800       C  
ATOM   1273  N   LEU A 164      13.121  31.335   1.296  1.00 22.37           N  
ANISOU 1273  N   LEU A 164     2260   3140   3100   -130    140  -1050       N  
ATOM   1274  CA  LEU A 164      11.716  31.080   0.891  1.00 24.49           C  
ANISOU 1274  CA  LEU A 164     2470   3410   3430    -90     40  -1150       C  
ATOM   1275  C   LEU A 164      11.494  31.659  -0.504  1.00 26.10           C  
ANISOU 1275  C   LEU A 164     2780   3570   3570     30    -50  -1170       C  
ATOM   1276  O   LEU A 164      12.045  32.717  -0.834  1.00 26.04           O  
ANISOU 1276  O   LEU A 164     2870   3530   3490     80    -30  -1120       O  
ATOM   1277  CB  LEU A 164      10.756  31.649   1.934  1.00 24.90           C  
ANISOU 1277  CB  LEU A 164     2410   3480   3560   -120     50  -1200       C  
ATOM   1278  CG  LEU A 164      10.605  33.165   1.922  1.00 25.95           C  
ANISOU 1278  CG  LEU A 164     2590   3610   3670    -60     30  -1200       C  
ATOM   1279  CD1 LEU A 164       9.350  33.553   1.164  1.00 27.32           C  
ANISOU 1279  CD1 LEU A 164     2740   3770   3870     30    -80  -1300       C  
ATOM   1280  CD2 LEU A 164      10.589  33.734   3.343  1.00 25.83           C  
ANISOU 1280  CD2 LEU A 164     2510   3610   3690   -140    120  -1190       C  
ATOM   1281  N   ASP A 165      10.796  30.896  -1.316  1.00 28.97           N  
ANISOU 1281  N   ASP A 165     3140   3920   3950     70   -140  -1240       N  
ATOM   1282  CA  ASP A 165      10.462  31.241  -2.708  1.00 32.99           C  
ANISOU 1282  CA  ASP A 165     3760   4390   4390    200   -260  -1280       C  
ATOM   1283  C   ASP A 165       8.956  31.383  -2.753  1.00 34.92           C  
ANISOU 1283  C   ASP A 165     3900   4650   4720    250   -380  -1400       C  
ATOM   1284  O   ASP A 165       8.276  30.372  -2.482  1.00 34.41           O  
ANISOU 1284  O   ASP A 165     3710   4610   4750    190   -400  -1480       O  
ATOM   1285  CB  ASP A 165      10.916  30.151  -3.679  1.00 35.57           C  
ANISOU 1285  CB  ASP A 165     4180   4680   4660    220   -280  -1260       C  
ATOM   1286  CG  ASP A 165      10.604  30.416  -5.154  1.00 39.92           C  
ANISOU 1286  CG  ASP A 165     4880   5180   5120    370   -400  -1300       C  
ATOM   1287  OD1 ASP A 165       9.877  31.415  -5.459  1.00 41.64           O  
ANISOU 1287  OD1 ASP A 165     5120   5380   5320    460   -490  -1350       O  
ATOM   1288  OD2 ASP A 165      11.096  29.609  -6.020  1.00 44.39           O  
ANISOU 1288  OD2 ASP A 165     5550   5700   5620    390   -410  -1280       O  
ATOM   1289  N   MET A 166       8.472  32.580  -3.071  1.00 37.82           N  
ANISOU 1289  N   MET A 166     4310   5000   5060    350   -450  -1430       N  
ATOM   1290  CA  MET A 166       7.074  32.784  -3.514  1.00 42.34           C  
ANISOU 1290  CA  MET A 166     4820   5580   5690    450   -610  -1560       C  
ATOM   1291  C   MET A 166       7.062  32.499  -5.025  1.00 47.18           C  
ANISOU 1291  C   MET A 166     5580   6140   6200    570   -740  -1590       C  
ATOM   1292  O   MET A 166       7.560  33.369  -5.721  1.00 49.01           O  
ANISOU 1292  O   MET A 166     5990   6320   6300    670   -740  -1540       O  
ATOM   1293  CB  MET A 166       6.624  34.220  -3.190  1.00 42.68           C  
ANISOU 1293  CB  MET A 166     4860   5620   5730    510   -620  -1570       C  
ATOM   1294  CG  MET A 166       6.815  34.619  -1.711  1.00 41.43           C  
ANISOU 1294  CG  MET A 166     4600   5500   5640    390   -480  -1530       C  
ATOM   1295  SD  MET A 166       6.978  36.404  -1.379  1.00 41.17           S  
ANISOU 1295  SD  MET A 166     4650   5450   5540    450   -440  -1480       S  
ATOM   1296  CE  MET A 166       5.253  36.877  -1.372  1.00 42.59           C  
ANISOU 1296  CE  MET A 166     4700   5650   5840    550   -570  -1620       C  
ATOM   1297  N   ARG A 167       6.664  31.298  -5.511  1.00 53.74           N  
ANISOU 1297  N   ARG A 167     6360   6980   7080    560   -810  -1670       N  
ATOM   1298  CA  ARG A 167       6.304  31.060  -6.949  1.00 59.67           C  
ANISOU 1298  CA  ARG A 167     7240   7680   7750    700   -990  -1730       C  
ATOM   1299  C   ARG A 167       5.483  32.283  -7.375  1.00 62.84           C  
ANISOU 1299  C   ARG A 167     7680   8070   8120    860  -1120  -1800       C  
ATOM   1300  O   ARG A 167       5.525  33.285  -6.639  1.00 68.60           O  
ANISOU 1300  O   ARG A 167     8380   8810   8870    840  -1050  -1760       O  
ATOM   1301  CB  ARG A 167       5.481  29.776  -7.146  1.00 64.75           C  
ANISOU 1301  CB  ARG A 167     7750   8350   8500    660  -1090  -1860       C  
ATOM   1302  CG  ARG A 167       6.255  28.470  -7.015  1.00 67.11           C  
ANISOU 1302  CG  ARG A 167     8060   8640   8800    540   -980  -1800       C  
ATOM   1303  CD  ARG A 167       6.056  27.739  -5.698  1.00 68.23           C  
ANISOU 1303  CD  ARG A 167     7990   8830   9100    370   -850  -1810       C  
ATOM   1304  NE  ARG A 167       7.352  27.563  -5.048  1.00 70.26           N  
ANISOU 1304  NE  ARG A 167     8310   9090   9290    280   -670  -1660       N  
ATOM   1305  CZ  ARG A 167       8.104  26.457  -5.069  1.00 69.23           C  
ANISOU 1305  CZ  ARG A 167     8230   8940   9140    210   -580  -1610       C  
ATOM   1306  NH1 ARG A 167       7.693  25.363  -5.694  1.00 68.14           N  
ANISOU 1306  NH1 ARG A 167     8080   8780   9020    210   -660  -1680       N  
ATOM   1307  NH2 ARG A 167       9.272  26.454  -4.441  1.00 66.73           N  
ANISOU 1307  NH2 ARG A 167     7950   8630   8770    140   -430  -1480       N  
ATOM   1308  N   SER A 168       4.711  32.248  -8.456  1.00 64.38           N  
ANISOU 1308  N   SER A 168     7940   8240   8280   1010  -1320  -1910       N  
ATOM   1309  CA  SER A 168       3.705  33.315  -8.738  1.00 67.47           C  
ANISOU 1309  CA  SER A 168     8330   8630   8680   1160  -1480  -2000       C  
ATOM   1310  C   SER A 168       4.417  34.644  -9.065  1.00 67.11           C  
ANISOU 1310  C   SER A 168     8520   8520   8460   1270  -1420  -1890       C  
ATOM   1311  O   SER A 168       4.231  35.124 -10.199  1.00 70.71           O  
ANISOU 1311  O   SER A 168     9180   8910   8780   1450  -1550  -1920       O  
ATOM   1312  CB  SER A 168       2.689  33.497  -7.594  1.00 67.31           C  
ANISOU 1312  CB  SER A 168     8020   8680   8860   1090  -1480  -2090       C  
ATOM   1313  OG  SER A 168       2.603  32.348  -6.756  1.00 66.85           O  
ANISOU 1313  OG  SER A 168     7760   8670   8960    900  -1380  -2120       O  
ATOM   1314  N   MET A 169       5.168  35.228  -8.114  1.00 64.42           N  
ANISOU 1314  N   MET A 169     8160   8190   8120   1160  -1220  -1770       N  
ATOM   1315  CA  MET A 169       6.128  36.354  -8.329  1.00 61.62           C  
ANISOU 1315  CA  MET A 169     8030   7770   7610   1210  -1110  -1650       C  
ATOM   1316  C   MET A 169       7.533  35.759  -8.190  1.00 59.79           C  
ANISOU 1316  C   MET A 169     7870   7510   7330   1080   -920  -1520       C  
ATOM   1317  O   MET A 169       7.761  35.244  -7.108  1.00 65.88           O  
ANISOU 1317  O   MET A 169     8460   8350   8220    920   -820  -1490       O  
ATOM   1318  CB  MET A 169       5.979  37.419  -7.244  1.00 59.82           C  
ANISOU 1318  CB  MET A 169     7710   7570   7450   1160  -1020  -1620       C  
ATOM   1319  CG  MET A 169       4.571  37.671  -6.782  1.00 61.01           C  
ANISOU 1319  CG  MET A 169     7670   7780   7730   1210  -1140  -1750       C  
ATOM   1320  SD  MET A 169       4.605  38.205  -5.040  1.00 62.20           S  
ANISOU 1320  SD  MET A 169     7630   7990   8020   1050   -970  -1710       S  
ATOM   1321  CE  MET A 169       3.350  37.140  -4.317  1.00 61.67           C  
ANISOU 1321  CE  MET A 169     7240   8010   8180    960  -1040  -1850       C  
ATOM   1322  N   ASP A 170       8.451  35.771  -9.173  1.00 56.73           N  
ANISOU 1322  N   ASP A 170     7720   7040   6790   1140   -870  -1440       N  
ATOM   1323  CA  ASP A 170       9.676  34.917  -9.023  1.00 54.49           C  
ANISOU 1323  CA  ASP A 170     7450   6750   6500   1010   -720  -1340       C  
ATOM   1324  C   ASP A 170      10.645  35.589  -8.047  1.00 48.39           C  
ANISOU 1324  C   ASP A 170     6650   5990   5750    890   -520  -1240       C  
ATOM   1325  O   ASP A 170      11.702  36.090  -8.452  1.00 46.45           O  
ANISOU 1325  O   ASP A 170     6570   5670   5410    900   -390  -1140       O  
ATOM   1326  CB  ASP A 170      10.364  34.407 -10.306  1.00 59.29           C  
ANISOU 1326  CB  ASP A 170     8290   7270   6960   1090   -710  -1300       C  
ATOM   1327  CG  ASP A 170      10.102  35.096 -11.642  1.00 64.54           C  
ANISOU 1327  CG  ASP A 170     9230   7830   7460   1300   -810  -1320       C  
ATOM   1328  OD1 ASP A 170      10.698  36.182 -11.862  1.00 66.49           O  
ANISOU 1328  OD1 ASP A 170     9660   8000   7610   1350   -710  -1240       O  
ATOM   1329  OD2 ASP A 170       9.384  34.490 -12.512  1.00 68.58           O  
ANISOU 1329  OD2 ASP A 170     9800   8330   7930   1410   -990  -1410       O  
ATOM   1330  N   PHE A 171      10.289  35.510  -6.771  1.00 42.67           N  
ANISOU 1330  N   PHE A 171     5700   5350   5160    770   -490  -1260       N  
ATOM   1331  CA  PHE A 171      10.942  36.220  -5.663  1.00 38.37           C  
ANISOU 1331  CA  PHE A 171     5090   4830   4660    670   -340  -1190       C  
ATOM   1332  C   PHE A 171      11.569  35.206  -4.722  1.00 35.56           C  
ANISOU 1332  C   PHE A 171     4580   4540   4390    500   -250  -1150       C  
ATOM   1333  O   PHE A 171      10.908  34.274  -4.256  1.00 33.75           O  
ANISOU 1333  O   PHE A 171     4200   4370   4260    450   -300  -1210       O  
ATOM   1334  CB  PHE A 171       9.909  37.057  -4.928  1.00 37.91           C  
ANISOU 1334  CB  PHE A 171     4920   4810   4670    690   -400  -1250       C  
ATOM   1335  CG  PHE A 171      10.516  37.990  -3.921  1.00 37.10           C  
ANISOU 1335  CG  PHE A 171     4800   4710   4580    600   -260  -1190       C  
ATOM   1336  CD1 PHE A 171      11.182  39.135  -4.335  1.00 36.80           C  
ANISOU 1336  CD1 PHE A 171     4940   4600   4440    650   -190  -1120       C  
ATOM   1337  CD2 PHE A 171      10.421  37.715  -2.565  1.00 36.32           C  
ANISOU 1337  CD2 PHE A 171     4510   4690   4600    470   -210  -1190       C  
ATOM   1338  CE1 PHE A 171      11.728  40.005  -3.411  1.00 36.03           C  
ANISOU 1338  CE1 PHE A 171     4820   4500   4370    570    -70  -1070       C  
ATOM   1339  CE2 PHE A 171      10.980  38.577  -1.639  1.00 35.39           C  
ANISOU 1339  CE2 PHE A 171     4380   4570   4490    390    -90  -1140       C  
ATOM   1340  CZ  PHE A 171      11.629  39.717  -2.066  1.00 35.76           C  
ANISOU 1340  CZ  PHE A 171     4590   4550   4440    440    -30  -1080       C  
ATOM   1341  N   LYS A 172      12.837  35.387  -4.416  1.00 34.04           N  
ANISOU 1341  N   LYS A 172     4430   4330   4170    430   -100  -1050       N  
ATOM   1342  CA  LYS A 172      13.425  34.616  -3.304  1.00 32.85           C  
ANISOU 1342  CA  LYS A 172     4140   4240   4110    280    -10  -1020       C  
ATOM   1343  C   LYS A 172      14.031  35.605  -2.324  1.00 30.57           C  
ANISOU 1343  C   LYS A 172     3820   3960   3840    210     90   -970       C  
ATOM   1344  O   LYS A 172      14.595  36.609  -2.778  1.00 30.48           O  
ANISOU 1344  O   LYS A 172     3930   3890   3760    250    150   -930       O  
ATOM   1345  CB  LYS A 172      14.478  33.624  -3.788  1.00 34.07           C  
ANISOU 1345  CB  LYS A 172     4340   4370   4230    250     50   -960       C  
ATOM   1346  CG  LYS A 172      14.046  32.720  -4.933  1.00 36.39           C  
ANISOU 1346  CG  LYS A 172     4710   4640   4480    330    -40  -1000       C  
ATOM   1347  CD  LYS A 172      14.513  31.289  -4.726  1.00 37.40           C  
ANISOU 1347  CD  LYS A 172     4770   4800   4640    260    -10   -980       C  
ATOM   1348  CE  LYS A 172      14.324  30.389  -5.931  1.00 39.15           C  
ANISOU 1348  CE  LYS A 172     5100   4970   4800    330    -80  -1010       C  
ATOM   1349  NZ  LYS A 172      14.002  28.998  -5.511  1.00 39.64           N  
ANISOU 1349  NZ  LYS A 172     5040   5080   4940    260   -100  -1040       N  
ATOM   1350  N   SER A 173      13.892  35.294  -1.033  1.00 27.94           N  
ANISOU 1350  N   SER A 173     3330   3700   3590    110    110   -980       N  
ATOM   1351  CA  SER A 173      14.365  36.100   0.113  1.00 25.18           C  
ANISOU 1351  CA  SER A 173     2930   3370   3270     30    190   -950       C  
ATOM   1352  C   SER A 173      15.062  35.173   1.092  1.00 21.85           C  
ANISOU 1352  C   SER A 173     2410   2990   2900    -70    250   -920       C  
ATOM   1353  O   SER A 173      14.524  34.111   1.337  1.00 21.25           O  
ANISOU 1353  O   SER A 173     2250   2950   2860   -100    220   -950       O  
ATOM   1354  CB  SER A 173      13.207  36.729   0.791  1.00 26.44           C  
ANISOU 1354  CB  SER A 173     3020   3550   3480     50    150  -1010       C  
ATOM   1355  OG  SER A 173      12.472  35.708   1.470  1.00 28.41           O  
ANISOU 1355  OG  SER A 173     3130   3850   3810      0    120  -1060       O  
ATOM   1356  N   ASN A 174      16.170  35.614   1.671  1.00 19.72           N  
ANISOU 1356  N   ASN A 174     2140   2720   2630   -140    330   -870       N  
ATOM   1357  CA  ASN A 174      16.719  35.048   2.924  1.00 17.99           C  
ANISOU 1357  CA  ASN A 174     1820   2560   2460   -230    370   -850       C  
ATOM   1358  C   ASN A 174      16.036  35.703   4.113  1.00 17.33           C  
ANISOU 1358  C   ASN A 174     1680   2500   2400   -270    370   -880       C  
ATOM   1359  O   ASN A 174      15.605  36.888   4.000  1.00 17.53           O  
ANISOU 1359  O   ASN A 174     1750   2500   2420   -230    360   -900       O  
ATOM   1360  CB  ASN A 174      18.221  35.252   3.022  1.00 17.71           C  
ANISOU 1360  CB  ASN A 174     1800   2510   2410   -280    450   -800       C  
ATOM   1361  CG  ASN A 174      18.912  34.610   1.847  1.00 17.78           C  
ANISOU 1361  CG  ASN A 174     1880   2490   2390   -240    470   -760       C  
ATOM   1362  OD1 ASN A 174      18.872  33.376   1.696  1.00 17.56           O  
ANISOU 1362  OD1 ASN A 174     1820   2480   2370   -230    450   -760       O  
ATOM   1363  ND2 ASN A 174      19.500  35.448   1.001  1.00 18.10           N  
ANISOU 1363  ND2 ASN A 174     2010   2460   2400   -210    520   -740       N  
ATOM   1364  N   SER A 175      15.936  34.944   5.200  1.00 16.12           N  
ANISOU 1364  N   SER A 175     1450   2390   2290   -330    380   -890       N  
ATOM   1365  CA  SER A 175      15.369  35.386   6.500  1.00 15.64           C  
ANISOU 1365  CA  SER A 175     1340   2350   2250   -370    390   -920       C  
ATOM   1366  C   SER A 175      16.178  34.695   7.577  1.00 14.71           C  
ANISOU 1366  C   SER A 175     1200   2260   2130   -430    420   -890       C  
ATOM   1367  O   SER A 175      16.515  33.552   7.342  1.00 15.07           O  
ANISOU 1367  O   SER A 175     1230   2310   2180   -430    420   -870       O  
ATOM   1368  CB  SER A 175      13.925  34.989   6.629  1.00 16.27           C  
ANISOU 1368  CB  SER A 175     1370   2430   2380   -350    360   -980       C  
ATOM   1369  OG  SER A 175      13.578  33.926   5.722  1.00 16.98           O  
ANISOU 1369  OG  SER A 175     1450   2520   2480   -320    330  -1000       O  
ATOM   1370  N   ALA A 176      16.473  35.328   8.698  1.00 13.91           N  
ANISOU 1370  N   ALA A 176     1100   2160   2030   -470    450   -890       N  
ATOM   1371  CA  ALA A 176      16.857  34.634   9.943  1.00 13.47           C  
ANISOU 1371  CA  ALA A 176     1030   2130   1960   -520    460   -880       C  
ATOM   1372  C   ALA A 176      15.965  35.178  11.033  1.00 13.77           C  
ANISOU 1372  C   ALA A 176     1070   2160   2000   -530    490   -910       C  
ATOM   1373  O   ALA A 176      15.468  36.292  10.838  1.00 13.80           O  
ANISOU 1373  O   ALA A 176     1080   2150   2020   -520    480   -930       O  
ATOM   1374  CB  ALA A 176      18.305  34.857  10.275  1.00 13.23           C  
ANISOU 1374  CB  ALA A 176     1000   2110   1910   -540    460   -840       C  
ATOM   1375  N   VAL A 177      15.831  34.472  12.149  1.00 14.27           N  
ANISOU 1375  N   VAL A 177     1140   2230   2050   -560    510   -910       N  
ATOM   1376  CA  VAL A 177      14.902  34.889  13.239  1.00 15.11           C  
ANISOU 1376  CA  VAL A 177     1270   2310   2160   -580    560   -940       C  
ATOM   1377  C   VAL A 177      15.645  34.926  14.569  1.00 15.98           C  
ANISOU 1377  C   VAL A 177     1440   2420   2210   -600    560   -930       C  
ATOM   1378  O   VAL A 177      16.456  34.024  14.822  1.00 16.55           O  
ANISOU 1378  O   VAL A 177     1530   2510   2250   -600    550   -900       O  
ATOM   1379  CB  VAL A 177      13.724  33.914  13.283  1.00 15.33           C  
ANISOU 1379  CB  VAL A 177     1260   2320   2240   -580    610   -980       C  
ATOM   1380  CG1 VAL A 177      12.954  34.063  14.565  1.00 15.95           C  
ANISOU 1380  CG1 VAL A 177     1370   2370   2320   -600    680  -1000       C  
ATOM   1381  CG2 VAL A 177      12.805  34.119  12.079  1.00 15.56           C  
ANISOU 1381  CG2 VAL A 177     1230   2350   2340   -540    580  -1020       C  
ATOM   1382  N   ALA A 178      15.315  35.879  15.425  1.00 16.90           N  
ANISOU 1382  N   ALA A 178     1590   2510   2310   -610    580   -940       N  
ATOM   1383  CA  ALA A 178      15.908  36.024  16.769  1.00 18.10           C  
ANISOU 1383  CA  ALA A 178     1820   2660   2400   -630    580   -940       C  
ATOM   1384  C   ALA A 178      14.823  36.269  17.820  1.00 19.55           C  
ANISOU 1384  C   ALA A 178     2060   2790   2570   -640    660   -970       C  
ATOM   1385  O   ALA A 178      13.927  37.076  17.574  1.00 19.60           O  
ANISOU 1385  O   ALA A 178     2040   2780   2620   -630    690   -990       O  
ATOM   1386  CB  ALA A 178      16.886  37.156  16.744  1.00 18.17           C  
ANISOU 1386  CB  ALA A 178     1830   2680   2390   -640    520   -940       C  
ATOM   1387  N   TRP A 179      14.916  35.617  18.975  1.00 21.32           N  
ANISOU 1387  N   TRP A 179     2380   2990   2730   -630    690   -960       N  
ATOM   1388  CA  TRP A 179      13.937  35.853  20.057  1.00 23.50           C  
ANISOU 1388  CA  TRP A 179     2730   3210   2990   -640    790   -980       C  
ATOM   1389  C   TRP A 179      14.586  35.651  21.436  1.00 26.84           C  
ANISOU 1389  C   TRP A 179     3300   3600   3300   -630    780   -970       C  
ATOM   1390  O   TRP A 179      15.711  35.057  21.507  1.00 27.17           O  
ANISOU 1390  O   TRP A 179     3370   3670   3280   -610    700   -940       O  
ATOM   1391  CB  TRP A 179      12.709  34.974  19.809  1.00 22.44           C  
ANISOU 1391  CB  TRP A 179     2560   3040   2930   -650    890  -1000       C  
ATOM   1392  CG  TRP A 179      12.895  33.541  20.171  1.00 21.98           C  
ANISOU 1392  CG  TRP A 179     2560   2960   2830   -640    930   -980       C  
ATOM   1393  CD1 TRP A 179      12.646  32.970  21.378  1.00 22.56           C  
ANISOU 1393  CD1 TRP A 179     2760   2970   2840   -640   1030   -980       C  
ATOM   1394  CD2 TRP A 179      13.311  32.471  19.306  1.00 21.65           C  
ANISOU 1394  CD2 TRP A 179     2460   2950   2810   -640    900   -960       C  
ATOM   1395  NE1 TRP A 179      12.887  31.627  21.334  1.00 22.62           N  
ANISOU 1395  NE1 TRP A 179     2810   2960   2830   -630   1050   -950       N  
ATOM   1396  CE2 TRP A 179      13.306  31.292  20.082  1.00 21.97           C  
ANISOU 1396  CE2 TRP A 179     2610   2940   2800   -630    970   -950       C  
ATOM   1397  CE3 TRP A 179      13.715  32.392  17.964  1.00 20.70           C  
ANISOU 1397  CE3 TRP A 179     2230   2890   2740   -630    820   -950       C  
ATOM   1398  CZ2 TRP A 179      13.681  30.061  19.556  1.00 21.93           C  
ANISOU 1398  CZ2 TRP A 179     2590   2950   2790   -620    970   -920       C  
ATOM   1399  CZ3 TRP A 179      14.101  31.180  17.447  1.00 20.14           C  
ANISOU 1399  CZ3 TRP A 179     2150   2830   2670   -620    810   -930       C  
ATOM   1400  CH2 TRP A 179      14.066  30.029  18.229  1.00 20.95           C  
ANISOU 1400  CH2 TRP A 179     2350   2890   2730   -620    880   -920       C  
ATOM   1401  N   SER A 180      13.914  36.147  22.485  1.00 30.14           N  
ANISOU 1401  N   SER A 180     3820   3950   3680   -630    860   -990       N  
ATOM   1402  CA  SER A 180      14.368  36.036  23.892  1.00 33.89           C  
ANISOU 1402  CA  SER A 180     4470   4380   4030   -610    860   -980       C  
ATOM   1403  C   SER A 180      13.182  36.126  24.858  1.00 38.21           C  
ANISOU 1403  C   SER A 180     5130   4840   4550   -610   1010  -1000       C  
ATOM   1404  O   SER A 180      12.391  37.095  24.748  1.00 37.86           O  
ANISOU 1404  O   SER A 180     5040   4780   4570   -630   1060  -1020       O  
ATOM   1405  CB  SER A 180      15.389  37.084  24.209  1.00 33.74           C  
ANISOU 1405  CB  SER A 180     4480   4390   3950   -610    740   -990       C  
ATOM   1406  OG  SER A 180      16.286  36.601  25.188  1.00 34.59           O  
ANISOU 1406  OG  SER A 180     4720   4480   3940   -570    670   -980       O  
ATOM   1407  N   ASN A 181      13.117  35.177  25.800  1.00 44.18           N  
ANISOU 1407  N   ASN A 181     6030   5530   5230   -580   1090   -980       N  
ATOM   1408  CA  ASN A 181      12.087  35.096  26.876  1.00 49.04           C  
ANISOU 1408  CA  ASN A 181     6790   6030   5810   -580   1260   -990       C  
ATOM   1409  C   ASN A 181      12.458  36.116  27.946  1.00 50.82           C  
ANISOU 1409  C   ASN A 181     7170   6220   5910   -560   1220  -1000       C  
ATOM   1410  O   ASN A 181      12.641  35.647  29.072  1.00 52.17           O  
ANISOU 1410  O   ASN A 181     7550   6320   5950   -510   1260   -990       O  
ATOM   1411  CB  ASN A 181      12.020  33.716  27.572  1.00 51.75           C  
ANISOU 1411  CB  ASN A 181     7290   6300   6070   -550   1360   -970       C  
ATOM   1412  CG  ASN A 181      11.797  32.503  26.668  1.00 53.51           C  
ANISOU 1412  CG  ASN A 181     7400   6540   6380   -570   1400   -960       C  
ATOM   1413  OD1 ASN A 181      12.304  32.431  25.538  1.00 54.68           O  
ANISOU 1413  OD1 ASN A 181     7390   6790   6600   -580   1280   -960       O  
ATOM   1414  ND2 ASN A 181      11.095  31.496  27.179  1.00 51.85           N  
ANISOU 1414  ND2 ASN A 181     7300   6240   6170   -580   1570   -960       N  
ATOM   1415  N   LYS A 182      12.662  37.403  27.606  1.00 52.32           N  
ANISOU 1415  N   LYS A 182     7280   6460   6140   -580   1130  -1020       N  
ATOM   1416  CA  LYS A 182      13.216  38.414  28.564  1.00 56.87           C  
ANISOU 1416  CA  LYS A 182     8000   7010   6600   -560   1060  -1030       C  
ATOM   1417  C   LYS A 182      13.167  39.867  28.046  1.00 57.76           C  
ANISOU 1417  C   LYS A 182     8010   7160   6780   -590   1010  -1060       C  
ATOM   1418  O   LYS A 182      12.719  40.086  26.904  1.00 53.95           O  
ANISOU 1418  O   LYS A 182     7350   6730   6430   -620   1030  -1060       O  
ATOM   1419  CB  LYS A 182      14.664  38.078  28.958  1.00 58.52           C  
ANISOU 1419  CB  LYS A 182     8290   7250   6700   -520    890  -1030       C  
ATOM   1420  CG  LYS A 182      15.731  38.213  27.875  1.00 58.24           C  
ANISOU 1420  CG  LYS A 182     8070   7330   6730   -540    730  -1030       C  
ATOM   1421  CD  LYS A 182      17.129  38.398  28.446  1.00 59.17           C  
ANISOU 1421  CD  LYS A 182     8260   7470   6750   -510    550  -1050       C  
ATOM   1422  CE  LYS A 182      18.229  38.361  27.407  1.00 58.22           C  
ANISOU 1422  CE  LYS A 182     7960   7450   6710   -530    410  -1050       C  
ATOM   1423  NZ  LYS A 182      19.549  38.604  28.026  1.00 59.15           N  
ANISOU 1423  NZ  LYS A 182     8120   7590   6760   -500    240  -1090       N  
ATOM   1424  N   SER A 183      13.596  40.812  28.908  1.00 60.69           N  
ANISOU 1424  N   SER A 183     8500   7500   7060   -590    960  -1080       N  
ATOM   1425  CA  SER A 183      13.780  42.271  28.654  1.00 62.96           C  
ANISOU 1425  CA  SER A 183     8740   7810   7370   -620    900  -1110       C  
ATOM   1426  C   SER A 183      15.109  42.447  27.914  1.00 66.49           C  
ANISOU 1426  C   SER A 183     9080   8340   7840   -640    730  -1110       C  
ATOM   1427  O   SER A 183      15.536  41.431  27.314  1.00 71.97           O  
ANISOU 1427  O   SER A 183     9690   9090   8570   -630    680  -1090       O  
ATOM   1428  CB  SER A 183      13.763  43.060  29.942  1.00 63.94           C  
ANISOU 1428  CB  SER A 183     9060   7850   7380   -600    920  -1130       C  
ATOM   1429  OG  SER A 183      13.215  42.295  31.002  1.00 63.88           O  
ANISOU 1429  OG  SER A 183     9240   7760   7280   -560   1030  -1120       O  
ATOM   1430  N   ASP A 184      15.749  43.635  27.955  1.00 64.43           N  
ANISOU 1430  N   ASP A 184     8810   8090   7570   -670    640  -1150       N  
ATOM   1431  CA  ASP A 184      17.132  43.883  27.419  1.00 65.13           C  
ANISOU 1431  CA  ASP A 184     8810   8250   7690   -700    480  -1170       C  
ATOM   1432  C   ASP A 184      17.242  43.531  25.920  1.00 62.77           C  
ANISOU 1432  C   ASP A 184     8310   8020   7520   -720    480  -1140       C  
ATOM   1433  O   ASP A 184      18.406  43.490  25.396  1.00 61.16           O  
ANISOU 1433  O   ASP A 184     8020   7870   7350   -740    370  -1150       O  
ATOM   1434  CB  ASP A 184      18.232  43.034  28.088  1.00 66.99           C  
ANISOU 1434  CB  ASP A 184     9100   8510   7840   -660    350  -1180       C  
ATOM   1435  CG  ASP A 184      18.419  43.222  29.585  1.00 69.64           C  
ANISOU 1435  CG  ASP A 184     9650   8780   8030   -620    310  -1210       C  
ATOM   1436  OD1 ASP A 184      18.623  44.381  30.016  1.00 68.31           O  
ANISOU 1436  OD1 ASP A 184     9540   8580   7840   -650    270  -1250       O  
ATOM   1437  OD2 ASP A 184      18.378  42.199  30.312  1.00 70.95           O  
ANISOU 1437  OD2 ASP A 184     9940   8910   8100   -560    320  -1190       O  
ATOM   1438  N   PHE A 185      16.108  43.257  25.256  1.00 57.67           N  
ANISOU 1438  N   PHE A 185     7610   7370   6940   -710    590  -1110       N  
ATOM   1439  CA  PHE A 185      16.053  42.673  23.893  1.00 53.94           C  
ANISOU 1439  CA  PHE A 185     6980   6950   6560   -710    600  -1090       C  
ATOM   1440  C   PHE A 185      15.342  43.633  22.946  1.00 52.32           C  
ANISOU 1440  C   PHE A 185     6700   6740   6440   -720    650  -1090       C  
ATOM   1441  O   PHE A 185      14.099  43.630  22.880  1.00 53.29           O  
ANISOU 1441  O   PHE A 185     6810   6840   6600   -700    750  -1090       O  
ATOM   1442  CB  PHE A 185      15.340  41.322  23.894  1.00 52.61           C  
ANISOU 1442  CB  PHE A 185     6810   6780   6400   -680    670  -1060       C  
ATOM   1443  CG  PHE A 185      15.500  40.569  22.601  1.00 48.44           C  
ANISOU 1443  CG  PHE A 185     6140   6310   5960   -680    650  -1040       C  
ATOM   1444  CD1 PHE A 185      16.749  40.105  22.233  1.00 45.73           C  
ANISOU 1444  CD1 PHE A 185     5750   6020   5610   -680    540  -1030       C  
ATOM   1445  CD2 PHE A 185      14.419  40.362  21.754  1.00 46.23           C  
ANISOU 1445  CD2 PHE A 185     5770   6030   5760   -670    720  -1040       C  
ATOM   1446  CE1 PHE A 185      16.920  39.431  21.036  1.00 46.26           C  
ANISOU 1446  CE1 PHE A 185     5710   6130   5740   -680    530  -1010       C  
ATOM   1447  CE2 PHE A 185      14.593  39.682  20.563  1.00 46.24           C  
ANISOU 1447  CE2 PHE A 185     5670   6080   5830   -670    690  -1020       C  
ATOM   1448  CZ  PHE A 185      15.843  39.214  20.208  1.00 46.06           C  
ANISOU 1448  CZ  PHE A 185     5610   6100   5790   -670    600  -1000       C  
ATOM   1449  N   ALA A 186      16.134  44.431  22.242  1.00 50.95           N  
ANISOU 1449  N   ALA A 186     6470   6590   6300   -750    590  -1100       N  
ATOM   1450  CA  ALA A 186      15.679  45.378  21.204  1.00 51.88           C  
ANISOU 1450  CA  ALA A 186     6530   6700   6480   -750    630  -1100       C  
ATOM   1451  C   ALA A 186      16.185  44.818  19.878  1.00 50.49           C  
ANISOU 1451  C   ALA A 186     6240   6580   6360   -750    590  -1080       C  
ATOM   1452  O   ALA A 186      17.048  43.937  19.945  1.00 50.94           O  
ANISOU 1452  O   ALA A 186     6270   6670   6410   -760    530  -1070       O  
ATOM   1453  CB  ALA A 186      16.223  46.759  21.493  1.00 54.59           C  
ANISOU 1453  CB  ALA A 186     6930   7010   6800   -790    610  -1130       C  
ATOM   1454  N   CYS A 187      15.690  45.285  18.732  1.00 48.44           N  
ANISOU 1454  N   CYS A 187     5940   6310   6160   -730    620  -1070       N  
ATOM   1455  CA  CYS A 187      15.989  44.619  17.441  1.00 45.70           C  
ANISOU 1455  CA  CYS A 187     5500   6000   5860   -710    600  -1050       C  
ATOM   1456  C   CYS A 187      17.274  45.159  16.841  1.00 42.72           C  
ANISOU 1456  C   CYS A 187     5110   5630   5490   -750    560  -1050       C  
ATOM   1457  O   CYS A 187      17.748  44.540  15.899  1.00 42.34           O  
ANISOU 1457  O   CYS A 187     5000   5600   5480   -740    540  -1030       O  
ATOM   1458  CB  CYS A 187      14.833  44.690  16.459  1.00 46.62           C  
ANISOU 1458  CB  CYS A 187     5590   6110   6020   -650    630  -1050       C  
ATOM   1459  SG  CYS A 187      13.525  43.515  16.926  1.00 56.57           S  
ANISOU 1459  SG  CYS A 187     6810   7380   7300   -620    670  -1060       S  
ATOM   1460  N   ALA A 188      17.855  46.216  17.406  1.00 40.81           N  
ANISOU 1460  N   ALA A 188     4920   5350   5230   -790    560  -1070       N  
ATOM   1461  CA  ALA A 188      19.178  46.713  16.966  1.00 39.19           C  
ANISOU 1461  CA  ALA A 188     4690   5140   5060   -850    540  -1090       C  
ATOM   1462  C   ALA A 188      20.315  46.072  17.768  1.00 37.45           C  
ANISOU 1462  C   ALA A 188     4430   4960   4840   -890    460  -1110       C  
ATOM   1463  O   ALA A 188      21.423  46.455  17.480  1.00 36.02           O  
ANISOU 1463  O   ALA A 188     4200   4770   4710   -940    440  -1130       O  
ATOM   1464  CB  ALA A 188      19.236  48.210  17.056  1.00 40.33           C  
ANISOU 1464  CB  ALA A 188     4900   5220   5200   -880    580  -1120       C  
ATOM   1465  N   ASN A 189      20.052  45.183  18.743  1.00 37.32           N  
ANISOU 1465  N   ASN A 189     4430   4970   4770   -860    420  -1110       N  
ATOM   1466  CA  ASN A 189      21.083  44.370  19.477  1.00 37.95           C  
ANISOU 1466  CA  ASN A 189     4490   5090   4840   -870    320  -1120       C  
ATOM   1467  C   ASN A 189      21.078  42.926  18.961  1.00 35.27           C  
ANISOU 1467  C   ASN A 189     4090   4800   4510   -830    320  -1080       C  
ATOM   1468  O   ASN A 189      22.081  42.184  19.140  1.00 32.73           O  
ANISOU 1468  O   ASN A 189     3720   4510   4200   -820    240  -1090       O  
ATOM   1469  CB  ASN A 189      20.827  44.202  20.985  1.00 40.81           C  
ANISOU 1469  CB  ASN A 189     4950   5440   5110   -850    290  -1140       C  
ATOM   1470  CG  ASN A 189      20.776  45.492  21.778  1.00 43.21           C  
ANISOU 1470  CG  ASN A 189     5340   5690   5380   -890    280  -1190       C  
ATOM   1471  OD1 ASN A 189      21.700  46.310  21.732  1.00 45.07           O  
ANISOU 1471  OD1 ASN A 189     5550   5920   5650   -940    240  -1230       O  
ATOM   1472  ND2 ASN A 189      19.704  45.660  22.541  1.00 45.02           N  
ANISOU 1472  ND2 ASN A 189     5680   5880   5540   -860    340  -1180       N  
ATOM   1473  N   ALA A 190      19.935  42.543  18.391  1.00 33.82           N  
ANISOU 1473  N   ALA A 190     3910   4610   4330   -790    380  -1050       N  
ATOM   1474  CA  ALA A 190      19.548  41.157  18.055  1.00 32.09           C  
ANISOU 1474  CA  ALA A 190     3660   4420   4110   -750    390  -1010       C  
ATOM   1475  C   ALA A 190      20.725  40.440  17.398  1.00 30.70           C  
ANISOU 1475  C   ALA A 190     3410   4280   3970   -750    340  -1000       C  
ATOM   1476  O   ALA A 190      21.142  39.403  17.907  1.00 29.26           O  
ANISOU 1476  O   ALA A 190     3230   4120   3760   -730    300   -990       O  
ATOM   1477  CB  ALA A 190      18.350  41.204  17.150  1.00 31.48           C  
ANISOU 1477  CB  ALA A 190     3570   4320   4070   -720    460   -990       C  
ATOM   1478  N   PHE A 191      21.228  40.986  16.302  1.00 30.40           N  
ANISOU 1478  N   PHE A 191     3320   4240   3990   -770    360   -990       N  
ATOM   1479  CA  PHE A 191      22.217  40.271  15.457  1.00 31.34           C  
ANISOU 1479  CA  PHE A 191     3360   4390   4160   -770    340   -980       C  
ATOM   1480  C   PHE A 191      23.604  40.902  15.626  1.00 33.12           C  
ANISOU 1480  C   PHE A 191     3530   4620   4440   -820    300  -1010       C  
ATOM   1481  O   PHE A 191      24.457  40.702  14.757  1.00 31.76           O  
ANISOU 1481  O   PHE A 191     3280   4450   4330   -830    320  -1010       O  
ATOM   1482  CB  PHE A 191      21.709  40.215  14.014  1.00 29.31           C  
ANISOU 1482  CB  PHE A 191     3080   4120   3940   -740    400   -940       C  
ATOM   1483  CG  PHE A 191      20.379  39.523  13.874  1.00 27.23           C  
ANISOU 1483  CG  PHE A 191     2850   3850   3640   -700    430   -920       C  
ATOM   1484  CD1 PHE A 191      19.213  40.236  14.021  1.00 26.56           C  
ANISOU 1484  CD1 PHE A 191     2810   3740   3540   -690    460   -940       C  
ATOM   1485  CD2 PHE A 191      20.290  38.168  13.606  1.00 26.65           C  
ANISOU 1485  CD2 PHE A 191     2750   3810   3570   -670    420   -900       C  
ATOM   1486  CE1 PHE A 191      17.984  39.616  13.908  1.00 25.76           C  
ANISOU 1486  CE1 PHE A 191     2710   3640   3440   -650    480   -930       C  
ATOM   1487  CE2 PHE A 191      19.054  37.543  13.487  1.00 25.96           C  
ANISOU 1487  CE2 PHE A 191     2680   3710   3470   -640    440   -890       C  
ATOM   1488  CZ  PHE A 191      17.905  38.271  13.642  1.00 25.58           C  
ANISOU 1488  CZ  PHE A 191     2660   3640   3420   -630    480   -920       C  
ATOM   1489  N   ASN A 192      23.828  41.594  16.742  1.00 36.93           N  
ANISOU 1489  N   ASN A 192     4040   5090   4900   -850    260  -1060       N  
ATOM   1490  CA  ASN A 192      25.160  42.142  17.119  1.00 41.68           C  
ANISOU 1490  CA  ASN A 192     4580   5700   5550   -900    190  -1120       C  
ATOM   1491  C   ASN A 192      26.264  41.181  16.650  1.00 41.40           C  
ANISOU 1491  C   ASN A 192     4440   5710   5580   -880    150  -1120       C  
ATOM   1492  O   ASN A 192      27.141  41.623  15.938  1.00 40.57           O  
ANISOU 1492  O   ASN A 192     4250   5590   5570   -930    190  -1140       O  
ATOM   1493  CB  ASN A 192      25.286  42.394  18.633  1.00 44.79           C  
ANISOU 1493  CB  ASN A 192     5040   6100   5890   -900    100  -1170       C  
ATOM   1494  CG  ASN A 192      24.903  43.806  19.032  1.00 48.69           C  
ANISOU 1494  CG  ASN A 192     5600   6540   6370   -950    130  -1210       C  
ATOM   1495  OD1 ASN A 192      24.336  44.547  18.228  1.00 50.89           O  
ANISOU 1495  OD1 ASN A 192     5890   6780   6670   -970    230  -1190       O  
ATOM   1496  ND2 ASN A 192      25.221  44.200  20.261  1.00 53.76           N  
ANISOU 1496  ND2 ASN A 192     6290   7170   6960   -970     50  -1260       N  
ATOM   1497  N   ASN A 193      26.167  39.898  17.002  1.00 42.02           N  
ANISOU 1497  N   ASN A 193     4530   5830   5610   -820    110  -1090       N  
ATOM   1498  CA  ASN A 193      27.264  38.906  16.867  1.00 41.60           C  
ANISOU 1498  CA  ASN A 193     4390   5820   5600   -790     40  -1090       C  
ATOM   1499  C   ASN A 193      27.355  38.378  15.414  1.00 39.23           C  
ANISOU 1499  C   ASN A 193     4030   5520   5360   -780    130  -1040       C  
ATOM   1500  O   ASN A 193      28.194  37.486  15.174  1.00 40.66           O  
ANISOU 1500  O   ASN A 193     4140   5730   5580   -750    100  -1030       O  
ATOM   1501  CB  ASN A 193      27.107  37.822  17.941  1.00 42.75           C  
ANISOU 1501  CB  ASN A 193     4600   5990   5650   -720    -40  -1080       C  
ATOM   1502  CG  ASN A 193      28.402  37.097  18.223  1.00 44.60           C  
ANISOU 1502  CG  ASN A 193     4750   6270   5920   -680   -150  -1110       C  
ATOM   1503  OD1 ASN A 193      29.439  37.732  18.432  1.00 46.41           O  
ANISOU 1503  OD1 ASN A 193     4890   6520   6230   -720   -210  -1180       O  
ATOM   1504  ND2 ASN A 193      28.347  35.773  18.212  1.00 44.08           N  
ANISOU 1504  ND2 ASN A 193     4710   6230   5800   -610   -160  -1070       N  
ATOM   1505  N   SER A 194      26.575  38.920  14.463  1.00 35.67           N  
ANISOU 1505  N   SER A 194     3610   5030   4910   -800    230  -1010       N  
ATOM   1506  CA  SER A 194      26.733  38.695  12.999  1.00 32.98           C  
ANISOU 1506  CA  SER A 194     3240   4670   4620   -790    320   -970       C  
ATOM   1507  C   SER A 194      27.299  39.957  12.319  1.00 33.27           C  
ANISOU 1507  C   SER A 194     3250   4650   4740   -860    390  -1000       C  
ATOM   1508  O   SER A 194      26.919  41.093  12.680  1.00 32.47           O  
ANISOU 1508  O   SER A 194     3200   4510   4630   -900    410  -1030       O  
ATOM   1509  CB  SER A 194      25.427  38.298  12.382  1.00 30.32           C  
ANISOU 1509  CB  SER A 194     2980   4310   4230   -750    370   -920       C  
ATOM   1510  OG  SER A 194      24.896  37.173  13.033  1.00 28.20           O  
ANISOU 1510  OG  SER A 194     2740   4080   3890   -710    320   -900       O  
ATOM   1511  N   ILE A 195      28.173  39.782  11.338  1.00 33.48           N  
ANISOU 1511  N   ILE A 195     3210   4660   4850   -870    450   -990       N  
ATOM   1512  CA  ILE A 195      28.578  40.888  10.424  1.00 34.43           C  
ANISOU 1512  CA  ILE A 195     3340   4710   5040   -920    570  -1000       C  
ATOM   1513  C   ILE A 195      27.410  41.092   9.450  1.00 34.45           C  
ANISOU 1513  C   ILE A 195     3470   4660   4960   -880    650   -950       C  
ATOM   1514  O   ILE A 195      27.165  40.210   8.563  1.00 33.87           O  
ANISOU 1514  O   ILE A 195     3420   4590   4870   -820    670   -900       O  
ATOM   1515  CB  ILE A 195      29.887  40.567   9.680  1.00 35.10           C  
ANISOU 1515  CB  ILE A 195     3320   4780   5240   -940    630  -1010       C  
ATOM   1516  CG1 ILE A 195      31.024  40.189  10.632  1.00 35.84           C  
ANISOU 1516  CG1 ILE A 195     3270   4940   5410   -970    530  -1080       C  
ATOM   1517  CG2 ILE A 195      30.260  41.699   8.734  1.00 35.71           C  
ANISOU 1517  CG2 ILE A 195     3420   4760   5380  -1000    780  -1030       C  
ATOM   1518  CD1 ILE A 195      31.882  39.040  10.106  1.00 37.07           C  
ANISOU 1518  CD1 ILE A 195     3330   5120   5630   -930    540  -1060       C  
ATOM   1519  N   ILE A 196      26.679  42.189   9.626  1.00 34.80           N  
ANISOU 1519  N   ILE A 196     3590   4660   4970   -890    670   -960       N  
ATOM   1520  CA  ILE A 196      25.504  42.528   8.774  1.00 33.15           C  
ANISOU 1520  CA  ILE A 196     3510   4410   4690   -840    720   -920       C  
ATOM   1521  C   ILE A 196      25.900  43.706   7.896  1.00 34.21           C  
ANISOU 1521  C   ILE A 196     3700   4440   4850   -870    840   -930       C  
ATOM   1522  O   ILE A 196      26.780  44.494   8.257  1.00 35.20           O  
ANISOU 1522  O   ILE A 196     3790   4540   5050   -950    880   -970       O  
ATOM   1523  CB  ILE A 196      24.258  42.793   9.635  1.00 31.95           C  
ANISOU 1523  CB  ILE A 196     3410   4280   4460   -810    660   -930       C  
ATOM   1524  CG1 ILE A 196      24.411  44.018  10.533  1.00 32.14           C  
ANISOU 1524  CG1 ILE A 196     3440   4270   4490   -880    660   -970       C  
ATOM   1525  CG2 ILE A 196      23.928  41.555  10.461  1.00 32.16           C  
ANISOU 1525  CG2 ILE A 196     3380   4380   4460   -790    570   -920       C  
ATOM   1526  CD1 ILE A 196      23.090  44.588  10.978  1.00 31.50           C  
ANISOU 1526  CD1 ILE A 196     3450   4180   4340   -840    650   -970       C  
ATOM   1527  N   PRO A 197      25.279  43.831   6.709  1.00 34.14           N  
ANISOU 1527  N   PRO A 197     3810   4380   4790   -800    910   -880       N  
ATOM   1528  CA  PRO A 197      25.514  44.969   5.817  1.00 35.88           C  
ANISOU 1528  CA  PRO A 197     4140   4490   5010   -810   1040   -880       C  
ATOM   1529  C   PRO A 197      25.462  46.366   6.469  1.00 38.55           C  
ANISOU 1529  C   PRO A 197     4510   4780   5360   -870   1070   -930       C  
ATOM   1530  O   PRO A 197      24.512  46.650   7.207  1.00 37.41           O  
ANISOU 1530  O   PRO A 197     4400   4660   5160   -850   1000   -930       O  
ATOM   1531  CB  PRO A 197      24.336  44.834   4.852  1.00 34.56           C  
ANISOU 1531  CB  PRO A 197     4100   4290   4740   -700   1030   -840       C  
ATOM   1532  CG  PRO A 197      24.067  43.367   4.790  1.00 33.35           C  
ANISOU 1532  CG  PRO A 197     3880   4210   4570   -650    950   -810       C  
ATOM   1533  CD  PRO A 197      24.304  42.873   6.189  1.00 33.21           C  
ANISOU 1533  CD  PRO A 197     3730   4290   4600   -710    860   -840       C  
ATOM   1534  N   GLU A 198      26.440  47.230   6.181  1.00 42.56           N  
ANISOU 1534  N   GLU A 198     5030   5200   5940   -950   1190   -950       N  
ATOM   1535  CA  GLU A 198      26.446  48.646   6.671  1.00 45.95           C  
ANISOU 1535  CA  GLU A 198     5520   5570   6380  -1010   1240  -1000       C  
ATOM   1536  C   GLU A 198      25.053  49.280   6.484  1.00 44.31           C  
ANISOU 1536  C   GLU A 198     5470   5320   6040   -920   1230   -970       C  
ATOM   1537  O   GLU A 198      24.595  50.013   7.385  1.00 45.09           O  
ANISOU 1537  O   GLU A 198     5580   5430   6120   -950   1190  -1000       O  
ATOM   1538  CB  GLU A 198      27.523  49.468   5.952  1.00 49.94           C  
ANISOU 1538  CB  GLU A 198     6060   5950   6960  -1080   1420  -1020       C  
ATOM   1539  CG  GLU A 198      27.475  49.384   4.423  1.00 52.66           C  
ANISOU 1539  CG  GLU A 198     6540   6200   7260  -1010   1550   -960       C  
ATOM   1540  CD  GLU A 198      28.718  49.909   3.698  1.00 56.49           C  
ANISOU 1540  CD  GLU A 198     7040   6570   7850  -1090   1740   -980       C  
ATOM   1541  OE1 GLU A 198      29.344  50.887   4.206  1.00 57.54           O  
ANISOU 1541  OE1 GLU A 198     7140   6650   8070  -1200   1820  -1050       O  
ATOM   1542  OE2 GLU A 198      29.075  49.340   2.616  1.00 57.48           O  
ANISOU 1542  OE2 GLU A 198     7210   6650   7980  -1050   1830   -940       O  
ATOM   1543  N   ASP A 199      24.395  48.984   5.364  1.00 42.98           N  
ANISOU 1543  N   ASP A 199     5410   5120   5800   -810   1260   -920       N  
ATOM   1544  CA  ASP A 199      23.108  49.604   4.949  1.00 42.83           C  
ANISOU 1544  CA  ASP A 199     5550   5060   5670   -710   1250   -890       C  
ATOM   1545  C   ASP A 199      21.914  48.757   5.405  1.00 37.84           C  
ANISOU 1545  C   ASP A 199     4860   4530   4990   -630   1100   -890       C  
ATOM   1546  O   ASP A 199      20.923  48.696   4.677  1.00 38.24           O  
ANISOU 1546  O   ASP A 199     5010   4560   4960   -520   1070   -860       O  
ATOM   1547  CB  ASP A 199      23.050  49.748   3.426  1.00 46.71           C  
ANISOU 1547  CB  ASP A 199     6210   5450   6100   -620   1340   -850       C  
ATOM   1548  CG  ASP A 199      23.261  48.418   2.719  1.00 48.52           C  
ANISOU 1548  CG  ASP A 199     6390   5720   6330   -570   1310   -820       C  
ATOM   1549  OD1 ASP A 199      24.218  47.709   3.114  1.00 51.01           O  
ANISOU 1549  OD1 ASP A 199     6550   6090   6740   -660   1310   -830       O  
ATOM   1550  OD2 ASP A 199      22.479  48.098   1.794  1.00 49.68           O  
ANISOU 1550  OD2 ASP A 199     6640   5840   6390   -450   1270   -790       O  
ATOM   1551  N   THR A 200      21.976  48.134   6.571  1.00 33.64           N  
ANISOU 1551  N   THR A 200     4190   4090   4500   -690   1010   -910       N  
ATOM   1552  CA  THR A 200      20.828  47.370   7.114  1.00 30.43           C  
ANISOU 1552  CA  THR A 200     3730   3770   4060   -630    890   -910       C  
ATOM   1553  C   THR A 200      19.846  48.388   7.693  1.00 28.64           C  
ANISOU 1553  C   THR A 200     3570   3520   3790   -600    880   -930       C  
ATOM   1554  O   THR A 200      20.287  49.252   8.400  1.00 28.72           O  
ANISOU 1554  O   THR A 200     3590   3500   3810   -670    920   -950       O  
ATOM   1555  CB  THR A 200      21.281  46.258   8.075  1.00 29.56           C  
ANISOU 1555  CB  THR A 200     3480   3760   3990   -690    810   -920       C  
ATOM   1556  OG1 THR A 200      22.069  45.288   7.369  1.00 29.20           O  
ANISOU 1556  OG1 THR A 200     3380   3730   3980   -690    830   -890       O  
ATOM   1557  CG2 THR A 200      20.109  45.555   8.730  1.00 28.78           C  
ANISOU 1557  CG2 THR A 200     3340   3730   3860   -640    730   -920       C  
ATOM   1558  N   PHE A 201      18.563  48.258   7.383  1.00 27.55           N  
ANISOU 1558  N   PHE A 201     3470   3390   3600   -500    830   -920       N  
ATOM   1559  CA  PHE A 201      17.471  49.207   7.735  1.00 27.32           C  
ANISOU 1559  CA  PHE A 201     3510   3340   3530   -450    820   -940       C  
ATOM   1560  C   PHE A 201      16.798  48.781   9.059  1.00 26.04           C  
ANISOU 1560  C   PHE A 201     3260   3250   3390   -470    760   -970       C  
ATOM   1561  O   PHE A 201      16.402  47.614   9.195  1.00 25.20           O  
ANISOU 1561  O   PHE A 201     3060   3210   3300   -460    700   -970       O  
ATOM   1562  CB  PHE A 201      16.508  49.253   6.552  1.00 27.53           C  
ANISOU 1562  CB  PHE A 201     3630   3330   3500   -310    800   -930       C  
ATOM   1563  CG  PHE A 201      15.265  50.068   6.742  1.00 28.19           C  
ANISOU 1563  CG  PHE A 201     3770   3390   3550   -220    770   -960       C  
ATOM   1564  CD1 PHE A 201      15.344  51.398   7.098  1.00 29.07           C  
ANISOU 1564  CD1 PHE A 201     3980   3430   3630   -240    840   -960       C  
ATOM   1565  CD2 PHE A 201      14.018  49.511   6.514  1.00 28.36           C  
ANISOU 1565  CD2 PHE A 201     3740   3460   3570   -120    680   -980       C  
ATOM   1566  CE1 PHE A 201      14.195  52.149   7.257  1.00 29.58           C  
ANISOU 1566  CE1 PHE A 201     4100   3480   3670   -150    820   -990       C  
ATOM   1567  CE2 PHE A 201      12.868  50.262   6.680  1.00 28.84           C  
ANISOU 1567  CE2 PHE A 201     3840   3500   3620    -40    660  -1010       C  
ATOM   1568  CZ  PHE A 201      12.960  51.579   7.048  1.00 29.56           C  
ANISOU 1568  CZ  PHE A 201     4040   3520   3670    -40    730  -1010       C  
ATOM   1569  N   PHE A 202      16.704  49.675  10.041  1.00 25.21           N  
ANISOU 1569  N   PHE A 202     3180   3130   3280   -520    780   -990       N  
ATOM   1570  CA  PHE A 202      16.111  49.340  11.350  1.00 25.27           C  
ANISOU 1570  CA  PHE A 202     3120   3190   3290   -540    740  -1010       C  
ATOM   1571  C   PHE A 202      14.940  50.259  11.591  1.00 27.36           C  
ANISOU 1571  C   PHE A 202     3450   3410   3530   -480    760  -1030       C  
ATOM   1572  O   PHE A 202      15.067  51.240  12.308  1.00 27.75           O  
ANISOU 1572  O   PHE A 202     3560   3420   3560   -520    800  -1050       O  
ATOM   1573  CB  PHE A 202      17.092  49.502  12.501  1.00 24.33           C  
ANISOU 1573  CB  PHE A 202     2980   3080   3190   -650    750  -1030       C  
ATOM   1574  CG  PHE A 202      18.219  48.517  12.458  1.00 23.70           C  
ANISOU 1574  CG  PHE A 202     2820   3040   3150   -710    720  -1020       C  
ATOM   1575  CD1 PHE A 202      19.291  48.707  11.597  1.00 23.38           C  
ANISOU 1575  CD1 PHE A 202     2780   2970   3130   -740    760  -1010       C  
ATOM   1576  CD2 PHE A 202      18.198  47.388  13.254  1.00 23.23           C  
ANISOU 1576  CD2 PHE A 202     2680   3050   3090   -720    660  -1020       C  
ATOM   1577  CE1 PHE A 202      20.309  47.780  11.509  1.00 22.77           C  
ANISOU 1577  CE1 PHE A 202     2610   2940   3100   -780    730  -1010       C  
ATOM   1578  CE2 PHE A 202      19.235  46.466  13.175  1.00 22.97           C  
ANISOU 1578  CE2 PHE A 202     2570   3060   3090   -760    630  -1010       C  
ATOM   1579  CZ  PHE A 202      20.286  46.668  12.300  1.00 22.65           C  
ANISOU 1579  CZ  PHE A 202     2520   3000   3090   -790    660  -1010       C  
ATOM   1580  N   PRO A 203      13.768  49.980  10.999  1.00 29.47           N  
ANISOU 1580  N   PRO A 203     3700   3690   3800   -370    730  -1040       N  
ATOM   1581  CA  PRO A 203      12.630  50.857  11.173  1.00 31.53           C  
ANISOU 1581  CA  PRO A 203     4010   3920   4040   -290    740  -1060       C  
ATOM   1582  C   PRO A 203      12.137  50.635  12.587  1.00 32.51           C  
ANISOU 1582  C   PRO A 203     4080   4080   4190   -340    750  -1090       C  
ATOM   1583  O   PRO A 203      12.422  49.602  13.107  1.00 31.67           O  
ANISOU 1583  O   PRO A 203     3900   4020   4110   -400    720  -1080       O  
ATOM   1584  CB  PRO A 203      11.589  50.388  10.169  1.00 31.68           C  
ANISOU 1584  CB  PRO A 203     4000   3960   4080   -170    680  -1080       C  
ATOM   1585  CG  PRO A 203      11.937  48.932   9.978  1.00 30.94           C  
ANISOU 1585  CG  PRO A 203     3800   3930   4020   -210    630  -1060       C  
ATOM   1586  CD  PRO A 203      13.443  48.828  10.159  1.00 29.99           C  
ANISOU 1586  CD  PRO A 203     3700   3800   3890   -320    670  -1030       C  
ATOM   1587  N   SER A 204      11.466  51.649  13.119  1.00 36.32           N  
ANISOU 1587  N   SER A 204     4620   4520   4660   -310    780  -1110       N  
ATOM   1588  CA  SER A 204      10.798  51.630  14.436  1.00 39.46           C  
ANISOU 1588  CA  SER A 204     5000   4930   5070   -340    810  -1130       C  
ATOM   1589  C   SER A 204       9.351  51.187  14.279  1.00 43.05           C  
ANISOU 1589  C   SER A 204     5370   5400   5580   -240    800  -1160       C  
ATOM   1590  O   SER A 204       8.717  51.314  13.225  1.00 40.99           O  
ANISOU 1590  O   SER A 204     5090   5140   5340   -140    760  -1180       O  
ATOM   1591  CB  SER A 204      10.848  52.957  15.148  1.00 39.27           C  
ANISOU 1591  CB  SER A 204     5080   4840   5000   -350    870  -1140       C  
ATOM   1592  OG  SER A 204      12.177  53.355  15.400  1.00 38.77           O  
ANISOU 1592  OG  SER A 204     5080   4750   4900   -450    880  -1130       O  
ATOM   1593  N   PRO A 205       8.867  50.601  15.383  1.00 49.85           N  
ANISOU 1593  N   PRO A 205     6170   6290   6480   -280    830  -1180       N  
ATOM   1594  CA  PRO A 205       7.456  50.299  15.632  1.00 55.97           C  
ANISOU 1594  CA  PRO A 205     6860   7070   7330   -220    850  -1220       C  
ATOM   1595  C   PRO A 205       6.410  51.441  15.567  1.00 63.42           C  
ANISOU 1595  C   PRO A 205     7840   7970   8290   -120    880  -1260       C  
ATOM   1596  O   PRO A 205       6.688  52.548  15.069  1.00 63.32           O  
ANISOU 1596  O   PRO A 205     7930   7910   8220    -80    870  -1240       O  
ATOM   1597  CB  PRO A 205       7.550  49.759  17.078  1.00 54.14           C  
ANISOU 1597  CB  PRO A 205     6630   6840   7100   -310    920  -1220       C  
ATOM   1598  CG  PRO A 205       8.895  49.087  17.153  1.00 51.13           C  
ANISOU 1598  CG  PRO A 205     6270   6490   6670   -390    880  -1180       C  
ATOM   1599  CD  PRO A 205       9.760  50.078  16.427  1.00 50.93           C  
ANISOU 1599  CD  PRO A 205     6330   6440   6590   -390    850  -1160       C  
ATOM   1600  N   GLU A 206       5.196  51.074  16.008  1.00 71.08           N  
ANISOU 1600  N   GLU A 206     8710   8950   9350    -90    920  -1310       N  
ATOM   1601  CA  GLU A 206       3.975  51.880  16.329  1.00 76.86           C  
ANISOU 1601  CA  GLU A 206     9430   9640  10130      0    970  -1350       C  
ATOM   1602  C   GLU A 206       3.914  53.218  15.579  1.00 77.40           C  
ANISOU 1602  C   GLU A 206     9600   9670  10140    100    940  -1350       C  
ATOM   1603  O   GLU A 206       4.032  53.202  14.316  1.00 73.51           O  
ANISOU 1603  O   GLU A 206     9100   9190   9640    170    840  -1340       O  
ATOM   1604  CB  GLU A 206       3.853  52.038  17.855  1.00 80.13           C  
ANISOU 1604  CB  GLU A 206     9900  10020  10530    -70   1090  -1350       C  
ATOM   1605  CG  GLU A 206       3.401  50.775  18.575  1.00 83.28           C  
ANISOU 1605  CG  GLU A 206    10190  10440  11010   -130   1150  -1370       C  
ATOM   1606  CD  GLU A 206       3.268  49.521  17.711  1.00 87.47           C  
ANISOU 1606  CD  GLU A 206    10580  11030  11620   -130   1080  -1390       C  
ATOM   1607  OE1 GLU A 206       4.289  49.076  17.118  1.00 85.95           O  
ANISOU 1607  OE1 GLU A 206    10410  10870  11370   -160   1000  -1350       O  
ATOM   1608  OE2 GLU A 206       2.134  48.990  17.614  1.00 89.70           O  
ANISOU 1608  OE2 GLU A 206    10730  11330  12030    -90   1100  -1450       O  
ATOM   1609  N   SER A 207       3.687  54.302  16.344  1.00 81.11           N  
ANISOU 1609  N   SER A 207    10160  10080  10570    110   1010  -1350       N  
ATOM   1610  CA  SER A 207       3.262  55.659  15.894  1.00 84.41           C  
ANISOU 1610  CA  SER A 207    10680  10440  10950    220   1020  -1350       C  
ATOM   1611  C   SER A 207       3.933  56.748  16.761  1.00 84.56           C  
ANISOU 1611  C   SER A 207    10870  10390  10870    160   1100  -1320       C  
ATOM   1612  O   SER A 207       5.191  56.744  16.809  1.00 84.30           O  
ANISOU 1612  O   SER A 207    10920  10350  10760     50   1090  -1280       O  
ATOM   1613  CB  SER A 207       1.735  55.781  15.864  1.00 85.02           C  
ANISOU 1613  CB  SER A 207    10640  10520  11140    350   1020  -1420       C  
ATOM   1614  OG  SER A 207       1.230  55.769  14.535  1.00 80.26           O  
ANISOU 1614  OG  SER A 207     9990   9940  10560    480    910  -1450       O  
ATOM   1615  N   SER A 208       3.161  57.628  17.434  1.00 83.71           N  
ANISOU 1615  N   SER A 208    10810  10230  10760    210   1180  -1340       N  
ATOM   1616  CA  SER A 208       3.598  59.006  17.814  1.00 83.51           C  
ANISOU 1616  CA  SER A 208    10970  10120  10640    200   1240  -1320       C  
ATOM   1617  C   SER A 208       3.604  59.271  19.338  1.00 81.88           C  
ANISOU 1617  C   SER A 208    10830   9870  10410    110   1350  -1320       C  
ATOM   1618  O   SER A 208       3.375  60.377  19.801  1.00 80.00           O  
ANISOU 1618  O   SER A 208    10720   9560  10120    140   1410  -1320       O  
ATOM   1619  CB  SER A 208       2.762  60.027  17.060  1.00 83.83           C  
ANISOU 1619  CB  SER A 208    11060  10120  10670    360   1230  -1340       C  
ATOM   1620  OG  SER A 208       3.524  60.727  16.078  1.00 79.98           O  
ANISOU 1620  OG  SER A 208    10710   9590  10090    390   1190  -1310       O  
ATOM   1621  OXT SER A 208       3.868  58.479  20.237  1.00 81.88           O  
ANISOU 1621  OXT SER A 208    10800   9900  10420     20   1370  -1320       O  
TER    1622      SER A 208                                                      
ATOM   1623  N   THR B   1       4.902   0.685  -4.197  1.00 75.66           N  
ANISOU 1623  N   THR B   1    10110   8340  10300    -60  -2730    100       N  
ATOM   1624  CA  THR B   1       5.766   1.778  -4.756  1.00 73.49           C  
ANISOU 1624  CA  THR B   1    10070   8060   9790     20  -2570     70       C  
ATOM   1625  C   THR B   1       7.005   1.111  -5.349  1.00 72.50           C  
ANISOU 1625  C   THR B   1    10160   7890   9500     60  -2490     80       C  
ATOM   1626  O   THR B   1       7.297   1.389  -6.536  1.00 75.92           O  
ANISOU 1626  O   THR B   1    10890   8190   9770    190  -2530     30       O  
ATOM   1627  CB  THR B   1       6.153   2.803  -3.690  1.00 70.49           C  
ANISOU 1627  CB  THR B   1     9530   7860   9390    -60  -2320    110       C  
ATOM   1628  OG1 THR B   1       6.812   2.027  -2.691  1.00 70.61           O  
ANISOU 1628  OG1 THR B   1     9370   7990   9470   -170  -2190    180       O  
ATOM   1629  CG2 THR B   1       4.969   3.559  -3.130  1.00 68.95           C  
ANISOU 1629  CG2 THR B   1     9150   7710   9340    -90  -2380    100       C  
ATOM   1630  N   LEU B   2       7.723   0.356  -4.502  1.00 67.19           N  
ANISOU 1630  N   LEU B   2     9330   7320   8880    -40  -2360    140       N  
ATOM   1631  CA  LEU B   2       8.116  -1.068  -4.752  1.00 65.90           C  
ANISOU 1631  CA  LEU B   2     9210   7100   8740    -50  -2440    150       C  
ATOM   1632  C   LEU B   2       8.756  -1.718  -3.501  1.00 60.92           C  
ANISOU 1632  C   LEU B   2     8350   6610   8190   -190  -2290    230       C  
ATOM   1633  O   LEU B   2       9.443  -2.744  -3.666  1.00 60.86           O  
ANISOU 1633  O   LEU B   2     8390   6580   8160   -200  -2290    240       O  
ATOM   1634  CB  LEU B   2       9.015  -1.176  -5.998  1.00 67.33           C  
ANISOU 1634  CB  LEU B   2     9730   7150   8710     70  -2420    110       C  
ATOM   1635  CG  LEU B   2      10.521  -1.376  -5.804  1.00 67.26           C  
ANISOU 1635  CG  LEU B   2     9770   7190   8590     40  -2180    150       C  
ATOM   1636  CD1 LEU B   2      11.255  -1.251  -7.133  1.00 67.32           C  
ANISOU 1636  CD1 LEU B   2    10130   7050   8400    190  -2140    110       C  
ATOM   1637  CD2 LEU B   2      11.091  -0.383  -4.800  1.00 67.87           C  
ANISOU 1637  CD2 LEU B   2     9690   7430   8670    -40  -1930    180       C  
ATOM   1638  N   LEU B   3       8.493  -1.180  -2.300  1.00 54.84           N  
ANISOU 1638  N   LEU B   3     7340   5990   7510   -280  -2170    270       N  
ATOM   1639  CA  LEU B   3       9.001  -1.635  -0.972  1.00 49.78           C  
ANISOU 1639  CA  LEU B   3     6480   5490   6940   -400  -2030    340       C  
ATOM   1640  C   LEU B   3       8.250  -0.838   0.084  1.00 46.87           C  
ANISOU 1640  C   LEU B   3     5890   5240   6670   -470  -1960    370       C  
ATOM   1641  O   LEU B   3       8.346   0.375   0.047  1.00 45.68           O  
ANISOU 1641  O   LEU B   3     5790   5130   6440   -440  -1870    340       O  
ATOM   1642  CB  LEU B   3      10.491  -1.325  -0.790  1.00 47.43           C  
ANISOU 1642  CB  LEU B   3     6260   5260   6500   -410  -1810    350       C  
ATOM   1643  CG  LEU B   3      11.529  -2.297  -1.348  1.00 46.72           C  
ANISOU 1643  CG  LEU B   3     6310   5100   6340   -380  -1790    340       C  
ATOM   1644  CD1 LEU B   3      12.930  -1.841  -0.954  1.00 45.68           C  
ANISOU 1644  CD1 LEU B   3     6200   5040   6120   -400  -1560    350       C  
ATOM   1645  CD2 LEU B   3      11.282  -3.701  -0.853  1.00 46.39           C  
ANISOU 1645  CD2 LEU B   3     6140   5070   6420   -450  -1900    390       C  
ATOM   1646  N   GLU B   4       7.554  -1.476   1.007  1.00 45.79           N  
ANISOU 1646  N   GLU B   4     5530   5160   6710   -550  -2000    420       N  
ATOM   1647  CA  GLU B   4       6.904  -0.729   2.101  1.00 45.26           C  
ANISOU 1647  CA  GLU B   4     5270   5200   6730   -610  -1910    450       C  
ATOM   1648  C   GLU B   4       7.376  -1.291   3.431  1.00 43.75           C  
ANISOU 1648  C   GLU B   4     4910   5130   6580   -710  -1770    530       C  
ATOM   1649  O   GLU B   4       7.219  -2.507   3.659  1.00 46.44           O  
ANISOU 1649  O   GLU B   4     5180   5440   7020   -750  -1830    570       O  
ATOM   1650  CB  GLU B   4       5.394  -0.811   1.990  1.00 47.22           C  
ANISOU 1650  CB  GLU B   4     5390   5380   7170   -620  -2070    450       C  
ATOM   1651  CG  GLU B   4       4.848  -2.118   2.519  1.00 49.51           C  
ANISOU 1651  CG  GLU B   4     5520   5650   7640   -690  -2150    510       C  
ATOM   1652  CD  GLU B   4       3.349  -2.187   2.379  1.00 51.26           C  
ANISOU 1652  CD  GLU B   4     5600   5780   8090   -690  -2310    490       C  
ATOM   1653  OE1 GLU B   4       2.806  -1.272   1.687  1.00 52.68           O  
ANISOU 1653  OE1 GLU B   4     5860   5910   8260   -620  -2400    430       O  
ATOM   1654  OE2 GLU B   4       2.740  -3.134   2.954  1.00 49.88           O  
ANISOU 1654  OE2 GLU B   4     5250   5590   8110   -760  -2350    550       O  
ATOM   1655  N   GLN B   5       7.898  -0.411   4.282  1.00 41.16           N  
ANISOU 1655  N   GLN B   5     4530   4930   6170   -730  -1590    540       N  
ATOM   1656  CA  GLN B   5       8.432  -0.765   5.612  1.00 38.89           C  
ANISOU 1656  CA  GLN B   5     4120   4760   5890   -800  -1440    610       C  
ATOM   1657  C   GLN B   5       7.448  -0.292   6.673  1.00 38.30           C  
ANISOU 1657  C   GLN B   5     3860   4760   5930   -850  -1390    650       C  
ATOM   1658  O   GLN B   5       6.655   0.574   6.401  1.00 37.21           O  
ANISOU 1658  O   GLN B   5     3710   4610   5820   -820  -1420    620       O  
ATOM   1659  CB  GLN B   5       9.805  -0.131   5.863  1.00 37.34           C  
ANISOU 1659  CB  GLN B   5     4010   4640   5540   -790  -1290    580       C  
ATOM   1660  CG  GLN B   5      10.851  -0.412   4.795  1.00 36.22           C  
ANISOU 1660  CG  GLN B   5     4050   4410   5300   -740  -1310    540       C  
ATOM   1661  CD  GLN B   5      12.156   0.222   5.204  1.00 35.29           C  
ANISOU 1661  CD  GLN B   5     3970   4360   5080   -730  -1140    520       C  
ATOM   1662  OE1 GLN B   5      12.977   0.633   4.367  1.00 34.34           O  
ANISOU 1662  OE1 GLN B   5     4000   4180   4870   -680  -1100    460       O  
ATOM   1663  NE2 GLN B   5      12.342   0.321   6.513  1.00 34.38           N  
ANISOU 1663  NE2 GLN B   5     3720   4360   4990   -790  -1050    550       N  
ATOM   1664  N   ASN B   6       7.520  -0.892   7.848  1.00 39.77           N  
ANISOU 1664  N   ASN B   6     3930   5020   6160   -910  -1300    720       N  
ATOM   1665  CA  ASN B   6       6.793  -0.455   9.060  1.00 41.15           C  
ANISOU 1665  CA  ASN B   6     3950   5280   6410   -940  -1200    780       C  
ATOM   1666  C   ASN B   6       7.580  -0.956  10.267  1.00 41.44           C  
ANISOU 1666  C   ASN B   6     3950   5410   6390   -980  -1070    840       C  
ATOM   1667  O   ASN B   6       8.307  -1.945  10.177  1.00 40.88           O  
ANISOU 1667  O   ASN B   6     3930   5320   6290  -1000  -1100    850       O  
ATOM   1668  CB  ASN B   6       5.336  -0.937   9.058  1.00 43.47           C  
ANISOU 1668  CB  ASN B   6     4100   5510   6910   -970  -1280    820       C  
ATOM   1669  CG  ASN B   6       5.188  -2.442   8.930  1.00 44.80           C  
ANISOU 1669  CG  ASN B   6     4230   5590   7190  -1010  -1370    860       C  
ATOM   1670  OD1 ASN B   6       5.126  -2.969   7.819  1.00 46.41           O  
ANISOU 1670  OD1 ASN B   6     4510   5690   7430   -990  -1540    820       O  
ATOM   1671  ND2 ASN B   6       5.110  -3.139  10.055  1.00 44.78           N  
ANISOU 1671  ND2 ASN B   6     4130   5640   7250  -1070  -1270    950       N  
ATOM   1672  N   PRO B   7       7.515  -0.278  11.429  1.00 41.80           N  
ANISOU 1672  N   PRO B   7     3930   5560   6400   -990   -930    870       N  
ATOM   1673  CA  PRO B   7       6.961   1.074  11.550  1.00 43.17           C  
ANISOU 1673  CA  PRO B   7     4070   5780   6560   -960   -880    840       C  
ATOM   1674  C   PRO B   7       7.734   2.157  10.767  1.00 44.97           C  
ANISOU 1674  C   PRO B   7     4420   6010   6660   -910   -880    750       C  
ATOM   1675  O   PRO B   7       8.852   1.905  10.326  1.00 43.46           O  
ANISOU 1675  O   PRO B   7     4340   5800   6370   -900   -890    710       O  
ATOM   1676  CB  PRO B   7       7.046   1.345  13.064  1.00 42.29           C  
ANISOU 1676  CB  PRO B   7     3890   5770   6410   -970   -720    890       C  
ATOM   1677  CG  PRO B   7       8.100   0.392  13.572  1.00 41.53           C  
ANISOU 1677  CG  PRO B   7     3840   5700   6240   -990   -700    920       C  
ATOM   1678  CD  PRO B   7       7.957  -0.838  12.708  1.00 41.68           C  
ANISOU 1678  CD  PRO B   7     3870   5610   6350  -1020   -820    940       C  
ATOM   1679  N   ARG B   8       7.128   3.334  10.592  1.00 47.99           N  
ANISOU 1679  N   ARG B   8     4790   6410   7040   -880   -870    710       N  
ATOM   1680  CA  ARG B   8       7.771   4.471   9.890  1.00 50.22           C  
ANISOU 1680  CA  ARG B   8     5190   6690   7210   -830   -850    630       C  
ATOM   1681  C   ARG B   8       8.696   5.187  10.887  1.00 48.13           C  
ANISOU 1681  C   ARG B   8     4920   6530   6840   -820   -710    620       C  
ATOM   1682  O   ARG B   8       9.822   5.550  10.500  1.00 45.03           O  
ANISOU 1682  O   ARG B   8     4630   6130   6350   -800   -680    570       O  
ATOM   1683  CB  ARG B   8       6.697   5.355   9.245  1.00 54.56           C  
ANISOU 1683  CB  ARG B   8     5720   7200   7810   -800   -910    600       C  
ATOM   1684  CG  ARG B   8       7.238   6.597   8.547  1.00 59.36           C  
ANISOU 1684  CG  ARG B   8     6460   7800   8300   -740   -890    520       C  
ATOM   1685  CD  ARG B   8       7.205   6.582   7.015  1.00 63.90           C  
ANISOU 1685  CD  ARG B   8     7180   8250   8850   -680  -1010    470       C  
ATOM   1686  NE  ARG B   8       7.412   7.943   6.504  1.00 66.62           N  
ANISOU 1686  NE  ARG B   8     7620   8590   9100   -630   -970    400       N  
ATOM   1687  CZ  ARG B   8       6.463   8.886   6.363  1.00 69.81           C  
ANISOU 1687  CZ  ARG B   8     8000   8990   9540   -600  -1000    380       C  
ATOM   1688  NH1 ARG B   8       5.193   8.633   6.646  1.00 71.64           N  
ANISOU 1688  NH1 ARG B   8     8100   9210   9910   -620  -1080    410       N  
ATOM   1689  NH2 ARG B   8       6.786  10.092   5.920  1.00 68.81           N  
ANISOU 1689  NH2 ARG B   8     7970   8850   9320   -550   -950    330       N  
ATOM   1690  N   TRP B   9       8.232   5.380  12.124  1.00 48.81           N  
ANISOU 1690  N   TRP B   9     4900   6700   6950   -840   -620    670       N  
ATOM   1691  CA  TRP B   9       8.989   5.988  13.249  1.00 49.92           C  
ANISOU 1691  CA  TRP B   9     5040   6940   6990   -830   -500    670       C  
ATOM   1692  C   TRP B   9       8.649   5.222  14.531  1.00 48.68           C  
ANISOU 1692  C   TRP B   9     4800   6830   6870   -860   -450    750       C  
ATOM   1693  O   TRP B   9       7.580   4.585  14.578  1.00 49.42           O  
ANISOU 1693  O   TRP B   9     4810   6890   7080   -890   -470    810       O  
ATOM   1694  CB  TRP B   9       8.688   7.483  13.414  1.00 55.16           C  
ANISOU 1694  CB  TRP B   9     5690   7650   7620   -800   -450    630       C  
ATOM   1695  CG  TRP B   9       8.539   7.850  14.863  1.00 63.42           C  
ANISOU 1695  CG  TRP B   9     6670   8800   8630   -790   -340    660       C  
ATOM   1696  CD1 TRP B   9       9.542   8.164  15.748  1.00 67.87           C  
ANISOU 1696  CD1 TRP B   9     7260   9420   9100   -770   -270    640       C  
ATOM   1697  CD2 TRP B   9       7.311   7.839  15.629  1.00 67.76           C  
ANISOU 1697  CD2 TRP B   9     7110   9370   9260   -800   -290    730       C  
ATOM   1698  NE1 TRP B   9       9.022   8.367  17.006  1.00 71.01           N  
ANISOU 1698  NE1 TRP B   9     7610   9890   9480   -760   -190    690       N  
ATOM   1699  CE2 TRP B   9       7.659   8.167  16.965  1.00 68.33           C  
ANISOU 1699  CE2 TRP B   9     7180   9530   9250   -780   -180    750       C  
ATOM   1700  CE3 TRP B   9       5.957   7.606  15.315  1.00 68.55           C  
ANISOU 1700  CE3 TRP B   9     7120   9430   9500   -820   -320    770       C  
ATOM   1701  CZ2 TRP B   9       6.692   8.276  17.970  1.00 66.22           C  
ANISOU 1701  CZ2 TRP B   9     6840   9300   9020   -770    -90    810       C  
ATOM   1702  CZ3 TRP B   9       5.009   7.706  16.313  1.00 68.83           C  
ANISOU 1702  CZ3 TRP B   9     7060   9500   9600   -830   -220    830       C  
ATOM   1703  CH2 TRP B   9       5.378   8.040  17.621  1.00 67.81           C  
ANISOU 1703  CH2 TRP B   9     6940   9460   9370   -800   -100    860       C  
ATOM   1704  N   ARG B  10       9.522   5.275  15.538  1.00 46.67           N  
ANISOU 1704  N   ARG B  10     4570   6640   6520   -840   -370    750       N  
ATOM   1705  CA  ARG B  10       9.309   4.584  16.829  1.00 47.05           C  
ANISOU 1705  CA  ARG B  10     4580   6740   6560   -850   -310    840       C  
ATOM   1706  C   ARG B  10      10.223   5.235  17.868  1.00 44.32           C  
ANISOU 1706  C   ARG B  10     4280   6460   6090   -810   -240    800       C  
ATOM   1707  O   ARG B  10      11.409   5.473  17.582  1.00 43.10           O  
ANISOU 1707  O   ARG B  10     4190   6310   5880   -790   -270    730       O  
ATOM   1708  CB  ARG B  10       9.522   3.078  16.622  1.00 50.07           C  
ANISOU 1708  CB  ARG B  10     4970   7060   6990   -890   -370    880       C  
ATOM   1709  CG  ARG B  10       9.036   2.182  17.752  1.00 54.87           C  
ANISOU 1709  CG  ARG B  10     5540   7680   7630   -910   -300    980       C  
ATOM   1710  CD  ARG B  10       7.608   1.647  17.630  1.00 59.11           C  
ANISOU 1710  CD  ARG B  10     5960   8170   8330   -950   -290   1060       C  
ATOM   1711  NE  ARG B  10       7.053   1.214  18.927  1.00 63.12           N  
ANISOU 1711  NE  ARG B  10     6430   8700   8850   -950   -170   1160       N  
ATOM   1712  CZ  ARG B  10       6.763   2.026  19.965  1.00 63.36           C  
ANISOU 1712  CZ  ARG B  10     6460   8790   8820   -910    -40   1180       C  
ATOM   1713  NH1 ARG B  10       6.974   3.338  19.892  1.00 63.36           N  
ANISOU 1713  NH1 ARG B  10     6480   8850   8740   -870    -30   1110       N  
ATOM   1714  NH2 ARG B  10       6.258   1.515  21.078  1.00 62.06           N  
ANISOU 1714  NH2 ARG B  10     6280   8630   8660   -900     80   1280       N  
ATOM   1715  N   LEU B  11       9.648   5.567  19.015  1.00 44.92           N  
ANISOU 1715  N   LEU B  11     4330   6600   6140   -790   -140    850       N  
ATOM   1716  CA  LEU B  11      10.383   5.903  20.258  1.00 45.87           C  
ANISOU 1716  CA  LEU B  11     4510   6780   6140   -730    -90    840       C  
ATOM   1717  C   LEU B  11      10.761   4.602  20.977  1.00 45.68           C  
ANISOU 1717  C   LEU B  11     4530   6740   6090   -740    -90    900       C  
ATOM   1718  O   LEU B  11       9.906   3.700  21.017  1.00 46.39           O  
ANISOU 1718  O   LEU B  11     4570   6800   6260   -770    -60    990       O  
ATOM   1719  CB  LEU B  11       9.456   6.758  21.113  1.00 47.97           C  
ANISOU 1719  CB  LEU B  11     4740   7100   6380   -700     20    870       C  
ATOM   1720  CG  LEU B  11      10.129   7.848  21.931  1.00 49.44           C  
ANISOU 1720  CG  LEU B  11     4990   7350   6450   -630     50    800       C  
ATOM   1721  CD1 LEU B  11      11.213   8.552  21.138  1.00 50.30           C  
ANISOU 1721  CD1 LEU B  11     5130   7450   6540   -620    -30    690       C  
ATOM   1722  CD2 LEU B  11       9.086   8.862  22.368  1.00 50.44           C  
ANISOU 1722  CD2 LEU B  11     5070   7520   6570   -600    140    820       C  
ATOM   1723  N   VAL B  12      12.009   4.477  21.446  1.00 45.30           N  
ANISOU 1723  N   VAL B  12     4560   6710   5950   -700   -130    850       N  
ATOM   1724  CA  VAL B  12      12.554   3.254  22.116  1.00 45.16           C  
ANISOU 1724  CA  VAL B  12     4600   6670   5890   -700   -150    900       C  
ATOM   1725  C   VAL B  12      13.322   3.702  23.356  1.00 47.65           C  
ANISOU 1725  C   VAL B  12     5010   7030   6070   -610   -130    860       C  
ATOM   1726  O   VAL B  12      14.195   4.575  23.283  1.00 46.85           O  
ANISOU 1726  O   VAL B  12     4930   6940   5930   -580   -180    760       O  
ATOM   1727  CB  VAL B  12      13.440   2.402  21.190  1.00 43.00           C  
ANISOU 1727  CB  VAL B  12     4340   6340   5660   -740   -250    860       C  
ATOM   1728  CG1 VAL B  12      14.041   1.211  21.909  1.00 43.48           C  
ANISOU 1728  CG1 VAL B  12     4460   6380   5680   -720   -280    910       C  
ATOM   1729  CG2 VAL B  12      12.691   1.930  19.963  1.00 42.85           C  
ANISOU 1729  CG2 VAL B  12     4250   6260   5760   -800   -280    890       C  
ATOM   1730  N   PRO B  13      12.967   3.172  24.544  1.00 50.54           N  
ANISOU 1730  N   PRO B  13     5430   7400   6360   -570    -70    950       N  
ATOM   1731  CA  PRO B  13      13.706   3.480  25.762  1.00 52.94           C  
ANISOU 1731  CA  PRO B  13     5850   7730   6530   -480    -80    910       C  
ATOM   1732  C   PRO B  13      14.953   2.593  25.836  1.00 54.45           C  
ANISOU 1732  C   PRO B  13     6110   7880   6690   -470   -190    870       C  
ATOM   1733  O   PRO B  13      14.827   1.413  25.628  1.00 58.19           O  
ANISOU 1733  O   PRO B  13     6580   8320   7210   -510   -200    940       O  
ATOM   1734  CB  PRO B  13      12.689   3.199  26.881  1.00 54.38           C  
ANISOU 1734  CB  PRO B  13     6090   7930   6650   -440     60   1030       C  
ATOM   1735  CG  PRO B  13      11.373   2.979  26.148  1.00 54.20           C  
ANISOU 1735  CG  PRO B  13     5940   7890   6770   -520    140   1110       C  
ATOM   1736  CD  PRO B  13      11.772   2.366  24.822  1.00 52.24           C  
ANISOU 1736  CD  PRO B  13     5620   7600   6630   -610     30   1070       C  
ATOM   1737  N   ARG B  14      16.100   3.204  26.138  1.00 56.20           N  
ANISOU 1737  N   ARG B  14     6380   8110   6860   -410   -270    760       N  
ATOM   1738  CA  ARG B  14      17.464   2.610  26.089  1.00 57.41           C  
ANISOU 1738  CA  ARG B  14     6580   8220   7020   -390   -400    690       C  
ATOM   1739  C   ARG B  14      17.438   1.125  26.491  1.00 58.13           C  
ANISOU 1739  C   ARG B  14     6730   8270   7080   -400   -410    780       C  
ATOM   1740  O   ARG B  14      16.632   0.753  27.363  1.00 58.67           O  
ANISOU 1740  O   ARG B  14     6870   8350   7070   -370   -330    880       O  
ATOM   1741  CB  ARG B  14      18.384   3.434  26.998  1.00 58.47           C  
ANISOU 1741  CB  ARG B  14     6790   8360   7070   -290   -470    580       C  
ATOM   1742  CG  ARG B  14      19.835   2.988  26.986  1.00 58.70           C  
ANISOU 1742  CG  ARG B  14     6840   8330   7140   -270   -620    490       C  
ATOM   1743  CD  ARG B  14      20.660   3.917  27.838  1.00 60.21           C  
ANISOU 1743  CD  ARG B  14     7090   8510   7270   -170   -700    370       C  
ATOM   1744  NE  ARG B  14      22.060   3.767  27.475  1.00 62.14           N  
ANISOU 1744  NE  ARG B  14     7300   8690   7620   -160   -830    250       N  
ATOM   1745  CZ  ARG B  14      22.897   2.856  27.968  1.00 62.34           C  
ANISOU 1745  CZ  ARG B  14     7390   8660   7630   -120   -940    230       C  
ATOM   1746  NH1 ARG B  14      22.485   1.987  28.875  1.00 63.72           N  
ANISOU 1746  NH1 ARG B  14     7700   8840   7670    -80   -940    320       N  
ATOM   1747  NH2 ARG B  14      24.152   2.820  27.551  1.00 60.75           N  
ANISOU 1747  NH2 ARG B  14     7140   8390   7560   -120  -1060    110       N  
ATOM   1748  N   GLY B  15      18.312   0.313  25.885  1.00 57.64           N  
ANISOU 1748  N   GLY B  15     6650   8160   7090   -440   -510    740       N  
ATOM   1749  CA  GLY B  15      18.456  -1.120  26.200  1.00 57.70           C  
ANISOU 1749  CA  GLY B  15     6720   8120   7080   -450   -540    810       C  
ATOM   1750  C   GLY B  15      17.139  -1.855  26.042  1.00 58.09           C  
ANISOU 1750  C   GLY B  15     6740   8180   7160   -510   -430    950       C  
ATOM   1751  O   GLY B  15      16.786  -2.619  26.930  1.00 61.07           O  
ANISOU 1751  O   GLY B  15     7200   8540   7460   -480   -390   1040       O  
ATOM   1752  N   GLN B  16      16.414  -1.630  24.953  1.00 57.19           N  
ANISOU 1752  N   GLN B  16     6510   8070   7160   -590   -390    970       N  
ATOM   1753  CA  GLN B  16      15.144  -2.350  24.703  1.00 57.88           C  
ANISOU 1753  CA  GLN B  16     6540   8130   7320   -650   -310   1090       C  
ATOM   1754  C   GLN B  16      14.997  -2.565  23.190  1.00 55.90           C  
ANISOU 1754  C   GLN B  16     6190   7850   7200   -740   -360   1070       C  
ATOM   1755  O   GLN B  16      15.655  -1.792  22.409  1.00 54.20           O  
ANISOU 1755  O   GLN B  16     5940   7640   7010   -740   -420    960       O  
ATOM   1756  CB  GLN B  16      14.010  -1.566  25.360  1.00 59.93           C  
ANISOU 1756  CB  GLN B  16     6790   8440   7550   -620   -180   1150       C  
ATOM   1757  CG  GLN B  16      12.761  -2.390  25.624  1.00 63.66           C  
ANISOU 1757  CG  GLN B  16     7230   8880   8080   -660    -60   1290       C  
ATOM   1758  CD  GLN B  16      11.508  -1.663  25.189  1.00 67.01           C  
ANISOU 1758  CD  GLN B  16     7540   9320   8610   -700     30   1320       C  
ATOM   1759  OE1 GLN B  16      11.455  -1.063  24.105  1.00 67.21           O  
ANISOU 1759  OE1 GLN B  16     7470   9350   8710   -740    -30   1250       O  
ATOM   1760  NE2 GLN B  16      10.484  -1.714  26.037  1.00 66.17           N  
ANISOU 1760  NE2 GLN B  16     7430   9210   8500   -680    180   1420       N  
ATOM   1761  N   ALA B  17      14.210  -3.595  22.816  1.00 52.75           N  
ANISOU 1761  N   ALA B  17     5740   7410   6900   -800   -350   1160       N  
ATOM   1762  CA  ALA B  17      14.079  -4.169  21.451  1.00 48.91           C  
ANISOU 1762  CA  ALA B  17     5180   6860   6530   -870   -420   1150       C  
ATOM   1763  C   ALA B  17      12.974  -3.451  20.686  1.00 47.09           C  
ANISOU 1763  C   ALA B  17     4860   6640   6400   -910   -390   1160       C  
ATOM   1764  O   ALA B  17      12.166  -2.743  21.329  1.00 48.94           O  
ANISOU 1764  O   ALA B  17     5070   6910   6620   -890   -290   1190       O  
ATOM   1765  CB  ALA B  17      13.788  -5.650  21.490  1.00 48.25           C  
ANISOU 1765  CB  ALA B  17     5100   6720   6510   -910   -440   1240       C  
ATOM   1766  N   VAL B  18      12.968  -3.644  19.362  1.00 43.35           N  
ANISOU 1766  N   VAL B  18     4350   6110   6010   -950   -470   1120       N  
ATOM   1767  CA  VAL B  18      11.864  -3.248  18.443  1.00 40.77           C  
ANISOU 1767  CA  VAL B  18     3930   5760   5800   -990   -480   1120       C  
ATOM   1768  C   VAL B  18      11.961  -4.148  17.216  1.00 38.05           C  
ANISOU 1768  C   VAL B  18     3590   5330   5540  -1030   -590   1110       C  
ATOM   1769  O   VAL B  18      13.104  -4.468  16.864  1.00 35.94           O  
ANISOU 1769  O   VAL B  18     3390   5050   5220  -1020   -650   1050       O  
ATOM   1770  CB  VAL B  18      11.943  -1.755  18.085  1.00 40.61           C  
ANISOU 1770  CB  VAL B  18     3910   5780   5740   -950   -460   1040       C  
ATOM   1771  CG1 VAL B  18      13.360  -1.315  17.762  1.00 40.93           C  
ANISOU 1771  CG1 VAL B  18     4030   5830   5690   -920   -510    940       C  
ATOM   1772  CG2 VAL B  18      11.000  -1.390  16.948  1.00 41.31           C  
ANISOU 1772  CG2 VAL B  18     3940   5830   5930   -980   -500   1020       C  
ATOM   1773  N   ASN B  19      10.820  -4.587  16.665  1.00 37.00           N  
ANISOU 1773  N   ASN B  19     3380   5140   5540  -1070   -630   1160       N  
ATOM   1774  CA  ASN B  19      10.755  -5.428  15.440  1.00 36.18           C  
ANISOU 1774  CA  ASN B  19     3280   4940   5530  -1100   -750   1140       C  
ATOM   1775  C   ASN B  19      10.405  -4.574  14.235  1.00 34.13           C  
ANISOU 1775  C   ASN B  19     3020   4650   5300  -1090   -820   1070       C  
ATOM   1776  O   ASN B  19       9.512  -3.735  14.334  1.00 34.02           O  
ANISOU 1776  O   ASN B  19     2940   4660   5330  -1080   -780   1070       O  
ATOM   1777  CB  ASN B  19       9.736  -6.559  15.503  1.00 38.07           C  
ANISOU 1777  CB  ASN B  19     3430   5110   5920  -1150   -780   1230       C  
ATOM   1778  CG  ASN B  19      10.323  -7.806  16.114  1.00 39.30           C  
ANISOU 1778  CG  ASN B  19     3620   5250   6060  -1170   -770   1290       C  
ATOM   1779  OD1 ASN B  19      11.075  -8.527  15.452  1.00 38.68           O  
ANISOU 1779  OD1 ASN B  19     3600   5130   5960  -1170   -870   1250       O  
ATOM   1780  ND2 ASN B  19       9.996  -8.043  17.376  1.00 40.84           N  
ANISOU 1780  ND2 ASN B  19     3800   5480   6250  -1170   -660   1370       N  
ATOM   1781  N   LEU B  20      11.108  -4.808  13.140  1.00 32.84           N  
ANISOU 1781  N   LEU B  20     2940   4430   5110  -1070   -910   1000       N  
ATOM   1782  CA  LEU B  20      10.937  -4.050  11.887  1.00 32.53           C  
ANISOU 1782  CA  LEU B  20     2940   4350   5070  -1050   -980    930       C  
ATOM   1783  C   LEU B  20      10.474  -5.026  10.819  1.00 34.19           C  
ANISOU 1783  C   LEU B  20     3170   4440   5380  -1060  -1120    930       C  
ATOM   1784  O   LEU B  20      10.943  -6.207  10.834  1.00 34.57           O  
ANISOU 1784  O   LEU B  20     3240   4460   5440  -1080  -1160    960       O  
ATOM   1785  CB  LEU B  20      12.253  -3.405  11.432  1.00 30.59           C  
ANISOU 1785  CB  LEU B  20     2810   4120   4700  -1000   -950    850       C  
ATOM   1786  CG  LEU B  20      12.903  -2.356  12.327  1.00 29.08           C  
ANISOU 1786  CG  LEU B  20     2610   4020   4410   -980   -840    820       C  
ATOM   1787  CD1 LEU B  20      13.785  -1.439  11.486  1.00 28.13           C  
ANISOU 1787  CD1 LEU B  20     2580   3880   4220   -940   -820    730       C  
ATOM   1788  CD2 LEU B  20      11.886  -1.556  13.098  1.00 29.07           C  
ANISOU 1788  CD2 LEU B  20     2530   4080   4440   -980   -770    850       C  
ATOM   1789  N   ARG B  21       9.657  -4.505   9.908  1.00 36.23           N  
ANISOU 1789  N   ARG B  21     3430   4640   5690  -1040  -1200    890       N  
ATOM   1790  CA  ARG B  21       9.045  -5.234   8.775  1.00 39.28           C  
ANISOU 1790  CA  ARG B  21     3840   4900   6180  -1030  -1360    880       C  
ATOM   1791  C   ARG B  21       9.415  -4.527   7.469  1.00 38.54           C  
ANISOU 1791  C   ARG B  21     3900   4750   5990   -970  -1430    790       C  
ATOM   1792  O   ARG B  21       9.401  -3.297   7.437  1.00 38.21           O  
ANISOU 1792  O   ARG B  21     3880   4760   5890   -930  -1370    750       O  
ATOM   1793  CB  ARG B  21       7.527  -5.259   8.990  1.00 42.87           C  
ANISOU 1793  CB  ARG B  21     4150   5320   6810  -1060  -1410    920       C  
ATOM   1794  CG  ARG B  21       6.933  -6.644   9.202  1.00 45.92           C  
ANISOU 1794  CG  ARG B  21     4440   5640   7370  -1110  -1470    990       C  
ATOM   1795  CD  ARG B  21       6.382  -7.168   7.894  1.00 49.00           C  
ANISOU 1795  CD  ARG B  21     4870   5890   7860  -1090  -1680    940       C  
ATOM   1796  NE  ARG B  21       5.160  -6.468   7.499  1.00 51.90           N  
ANISOU 1796  NE  ARG B  21     5160   6200   8360  -1070  -1750    910       N  
ATOM   1797  CZ  ARG B  21       3.915  -6.897   7.723  1.00 53.74           C  
ANISOU 1797  CZ  ARG B  21     5230   6360   8820  -1110  -1810    950       C  
ATOM   1798  NH1 ARG B  21       3.676  -8.036   8.358  1.00 54.62           N  
ANISOU 1798  NH1 ARG B  21     5240   6450   9070  -1170  -1780   1030       N  
ATOM   1799  NH2 ARG B  21       2.900  -6.170   7.305  1.00 55.03           N  
ANISOU 1799  NH2 ARG B  21     5330   6470   9100  -1080  -1880    910       N  
ATOM   1800  N   CYS B  22       9.737  -5.287   6.436  1.00 38.70           N  
ANISOU 1800  N   CYS B  22     4030   4670   6000   -940  -1550    760       N  
ATOM   1801  CA  CYS B  22       9.806  -4.789   5.051  1.00 39.42           C  
ANISOU 1801  CA  CYS B  22     4280   4670   6020   -860  -1640    680       C  
ATOM   1802  C   CYS B  22       9.164  -5.803   4.102  1.00 41.52           C  
ANISOU 1802  C   CYS B  22     4590   4800   6380   -840  -1840    670       C  
ATOM   1803  O   CYS B  22       9.615  -6.970   4.129  1.00 40.54           O  
ANISOU 1803  O   CYS B  22     4480   4650   6280   -870  -1870    690       O  
ATOM   1804  CB  CYS B  22      11.243  -4.563   4.631  1.00 38.55           C  
ANISOU 1804  CB  CYS B  22     4330   4570   5750   -820  -1550    630       C  
ATOM   1805  SG  CYS B  22      11.315  -3.942   2.932  1.00 40.62           S  
ANISOU 1805  SG  CYS B  22     4820   4700   5910   -720  -1630    550       S  
ATOM   1806  N   ILE B  23       8.228  -5.377   3.242  1.00 43.58           N  
ANISOU 1806  N   ILE B  23     4890   4970   6690   -790  -1970    620       N  
ATOM   1807  CA  ILE B  23       7.616  -6.297   2.228  1.00 47.53           C  
ANISOU 1807  CA  ILE B  23     5460   5320   7280   -760  -2190    590       C  
ATOM   1808  C   ILE B  23       7.906  -5.821   0.788  1.00 46.74           C  
ANISOU 1808  C   ILE B  23     5610   5110   7040   -640  -2290    500       C  
ATOM   1809  O   ILE B  23       7.576  -4.680   0.466  1.00 46.12           O  
ANISOU 1809  O   ILE B  23     5580   5030   6910   -590  -2280    460       O  
ATOM   1810  CB  ILE B  23       6.118  -6.552   2.537  1.00 49.85           C  
ANISOU 1810  CB  ILE B  23     5560   5560   7820   -800  -2310    620       C  
ATOM   1811  CG1 ILE B  23       5.241  -6.378   1.291  1.00 52.53           C  
ANISOU 1811  CG1 ILE B  23     6000   5750   8210   -710  -2540    540       C  
ATOM   1812  CG2 ILE B  23       5.664  -5.703   3.727  1.00 49.67           C  
ANISOU 1812  CG2 ILE B  23     5360   5670   7850   -850  -2150    660       C  
ATOM   1813  CD1 ILE B  23       3.763  -6.685   1.490  1.00 55.53           C  
ANISOU 1813  CD1 ILE B  23     6180   6060   8870   -750  -2680    550       C  
ATOM   1814  N   LEU B  24       8.485  -6.704  -0.038  1.00 47.59           N  
ANISOU 1814  N   LEU B  24     5870   5120   7090   -600  -2380    480       N  
ATOM   1815  CA  LEU B  24       8.882  -6.470  -1.459  1.00 50.57           C  
ANISOU 1815  CA  LEU B  24     6530   5370   7310   -480  -2460    410       C  
ATOM   1816  C   LEU B  24       7.697  -6.728  -2.395  1.00 53.49           C  
ANISOU 1816  C   LEU B  24     6960   5590   7780   -410  -2720    350       C  
ATOM   1817  O   LEU B  24       7.246  -7.881  -2.462  1.00 56.46           O  
ANISOU 1817  O   LEU B  24     7270   5890   8290   -430  -2880    360       O  
ATOM   1818  CB  LEU B  24      10.029  -7.423  -1.826  1.00 51.42           C  
ANISOU 1818  CB  LEU B  24     6770   5450   7320   -460  -2430    410       C  
ATOM   1819  CG  LEU B  24      10.485  -7.416  -3.292  1.00 52.32           C  
ANISOU 1819  CG  LEU B  24     7190   5420   7280   -330  -2500    340       C  
ATOM   1820  CD1 LEU B  24      11.180  -6.105  -3.642  1.00 51.13           C  
ANISOU 1820  CD1 LEU B  24     7190   5290   6950   -270  -2320    310       C  
ATOM   1821  CD2 LEU B  24      11.383  -8.612  -3.606  1.00 51.75           C  
ANISOU 1821  CD2 LEU B  24     7210   5290   7160   -330  -2510    350       C  
ATOM   1822  N   LYS B  25       7.270  -5.736  -3.170  1.00 54.82           N  
ANISOU 1822  N   LYS B  25     7260   5690   7870   -320  -2790    290       N  
ATOM   1823  CA  LYS B  25       6.018  -5.850  -3.959  1.00 57.05           C  
ANISOU 1823  CA  LYS B  25     7580   5820   8270   -250  -3060    230       C  
ATOM   1824  C   LYS B  25       6.362  -5.965  -5.442  1.00 55.83           C  
ANISOU 1824  C   LYS B  25     7760   5500   7940   -100  -3200    150       C  
ATOM   1825  O   LYS B  25       5.600  -5.505  -6.248  1.00 54.35           O  
ANISOU 1825  O   LYS B  25     7700   5200   7750      0  -3380     90       O  
ATOM   1826  CB  LYS B  25       5.115  -4.688  -3.554  1.00 59.01           C  
ANISOU 1826  CB  LYS B  25     7700   6120   8600   -260  -3050    220       C  
ATOM   1827  CG  LYS B  25       5.034  -4.527  -2.042  1.00 60.70           C  
ANISOU 1827  CG  LYS B  25     7620   6510   8930   -400  -2860    300       C  
ATOM   1828  CD  LYS B  25       3.888  -3.671  -1.576  1.00 63.17           C  
ANISOU 1828  CD  LYS B  25     7760   6850   9390   -420  -2880    300       C  
ATOM   1829  CE  LYS B  25       2.582  -4.437  -1.497  1.00 65.18           C  
ANISOU 1829  CE  LYS B  25     7830   7010   9930   -450  -3090    300       C  
ATOM   1830  NZ  LYS B  25       1.479  -3.563  -1.032  1.00 66.48           N  
ANISOU 1830  NZ  LYS B  25     7820   7190  10250   -470  -3090    290       N  
ATOM   1831  N   ASN B  26       7.466  -6.627  -5.767  1.00 56.77           N  
ANISOU 1831  N   ASN B  26     8030   5610   7930    -80  -3120    170       N  
ATOM   1832  CA  ASN B  26       7.907  -6.868  -7.165  1.00 58.50           C  
ANISOU 1832  CA  ASN B  26     8600   5660   7970     70  -3230    100       C  
ATOM   1833  C   ASN B  26       9.129  -7.788  -7.166  1.00 57.09           C  
ANISOU 1833  C   ASN B  26     8490   5500   7700     50  -3110    140       C  
ATOM   1834  O   ASN B  26      10.188  -7.419  -6.615  1.00 51.70           O  
ANISOU 1834  O   ASN B  26     7780   4940   6930      0  -2850    180       O  
ATOM   1835  CB  ASN B  26       8.244  -5.590  -7.936  1.00 58.62           C  
ANISOU 1835  CB  ASN B  26     8870   5640   7770    190  -3130     60       C  
ATOM   1836  CG  ASN B  26       8.592  -5.882  -9.381  1.00 58.94           C  
ANISOU 1836  CG  ASN B  26     9280   5490   7620    350  -3240    -10       C  
ATOM   1837  OD1 ASN B  26       8.736  -7.042  -9.768  1.00 57.43           O  
ANISOU 1837  OD1 ASN B  26     9160   5220   7450    380  -3370    -10       O  
ATOM   1838  ND2 ASN B  26       8.737  -4.841 -10.182  1.00 59.43           N  
ANISOU 1838  ND2 ASN B  26     9600   5480   7500    480  -3190    -50       N  
ATOM   1839  N   SER B  27       8.994  -8.916  -7.849  1.00 59.14           N  
ANISOU 1839  N   SER B  27     8860   5630   7980    100  -3310    110       N  
ATOM   1840  CA  SER B  27      10.005  -9.996  -7.856  1.00 60.78           C  
ANISOU 1840  CA  SER B  27     9120   5840   8140     80  -3240    140       C  
ATOM   1841  C   SER B  27      11.057  -9.769  -8.948  1.00 63.12           C  
ANISOU 1841  C   SER B  27     9760   6040   8180    220  -3140    100       C  
ATOM   1842  O   SER B  27      11.868 -10.687  -9.164  1.00 62.85           O  
ANISOU 1842  O   SER B  27     9810   5970   8100    230  -3100    120       O  
ATOM   1843  CB  SER B  27       9.324 -11.309  -8.013  1.00 60.59           C  
ANISOU 1843  CB  SER B  27     9030   5720   8280     70  -3500    130       C  
ATOM   1844  OG  SER B  27       8.379 -11.243  -9.066  1.00 63.26           O  
ANISOU 1844  OG  SER B  27     9540   5880   8620    200  -3770     50       O  
ATOM   1845  N   GLN B  28      11.071  -8.600  -9.597  1.00 66.67           N  
ANISOU 1845  N   GLN B  28    10410   6440   8480    320  -3070     60       N  
ATOM   1846  CA  GLN B  28      12.086  -8.265 -10.636  1.00 69.43           C  
ANISOU 1846  CA  GLN B  28    11110   6690   8580    460  -2930     40       C  
ATOM   1847  C   GLN B  28      13.416  -7.992  -9.920  1.00 69.69           C  
ANISOU 1847  C   GLN B  28    11050   6860   8570    370  -2600     90       C  
ATOM   1848  O   GLN B  28      14.484  -8.187 -10.562  1.00 72.39           O  
ANISOU 1848  O   GLN B  28    11610   7130   8770    440  -2460     90       O  
ATOM   1849  CB  GLN B  28      11.629  -7.085 -11.507  1.00 71.00           C  
ANISOU 1849  CB  GLN B  28    11550   6790   8640    590  -2970    -20       C  
ATOM   1850  CG  GLN B  28      12.212  -7.073 -12.922  1.00 72.31           C  
ANISOU 1850  CG  GLN B  28    12150   6770   8560    780  -2960    -70       C  
ATOM   1851  CD  GLN B  28      11.609  -8.121 -13.825  1.00 73.71           C  
ANISOU 1851  CD  GLN B  28    12510   6770   8730    890  -3270   -120       C  
ATOM   1852  OE1 GLN B  28      12.142  -9.216 -13.977  1.00 73.00           O  
ANISOU 1852  OE1 GLN B  28    12460   6640   8630    890  -3290   -110       O  
ATOM   1853  NE2 GLN B  28      10.484  -7.786 -14.437  1.00 75.60           N  
ANISOU 1853  NE2 GLN B  28    12860   6890   8970    990  -3540   -190       N  
ATOM   1854  N   TYR B  29      13.339  -7.571  -8.644  1.00 66.84           N  
ANISOU 1854  N   TYR B  29    10380   6670   8350    230  -2480    140       N  
ATOM   1855  CA  TYR B  29      14.479  -7.357  -7.712  1.00 63.23           C  
ANISOU 1855  CA  TYR B  29     9760   6360   7900    120  -2200    190       C  
ATOM   1856  C   TYR B  29      14.209  -8.180  -6.460  1.00 60.48           C  
ANISOU 1856  C   TYR B  29     9100   6140   7740    -30  -2260    240       C  
ATOM   1857  O   TYR B  29      13.696  -7.643  -5.485  1.00 61.55           O  
ANISOU 1857  O   TYR B  29     9010   6400   7980   -120  -2220    270       O  
ATOM   1858  CB  TYR B  29      14.633  -5.870  -7.363  1.00 61.87           C  
ANISOU 1858  CB  TYR B  29     9550   6270   7680    110  -2010    190       C  
ATOM   1859  CG  TYR B  29      14.218  -4.954  -8.478  1.00 62.17           C  
ANISOU 1859  CG  TYR B  29     9860   6180   7580    260  -2050    140       C  
ATOM   1860  CD1 TYR B  29      15.138  -4.491  -9.409  1.00 62.08           C  
ANISOU 1860  CD1 TYR B  29    10130   6060   7390    370  -1880    120       C  
ATOM   1861  CD2 TYR B  29      12.888  -4.601  -8.628  1.00 62.04           C  
ANISOU 1861  CD2 TYR B  29     9820   6140   7610    280  -2270    110       C  
ATOM   1862  CE1 TYR B  29      14.749  -3.683 -10.463  1.00 62.72           C  
ANISOU 1862  CE1 TYR B  29    10490   6020   7320    510  -1920     70       C  
ATOM   1863  CE2 TYR B  29      12.485  -3.790  -9.674  1.00 63.35           C  
ANISOU 1863  CE2 TYR B  29    10250   6170   7640    420  -2330     60       C  
ATOM   1864  CZ  TYR B  29      13.418  -3.334 -10.590  1.00 63.11           C  
ANISOU 1864  CZ  TYR B  29    10530   6040   7410    540  -2160     40       C  
ATOM   1865  OH  TYR B  29      13.031  -2.542 -11.623  1.00 63.09           O  
ANISOU 1865  OH  TYR B  29    10810   5900   7260    690  -2210    -10       O  
ATOM   1866  N   PRO B  30      14.508  -9.499  -6.448  1.00 57.48           N  
ANISOU 1866  N   PRO B  30     8700   5730   7410    -50  -2330    260       N  
ATOM   1867  CA  PRO B  30      14.207 -10.344  -5.285  1.00 55.57           C  
ANISOU 1867  CA  PRO B  30     8170   5600   7340   -190  -2390    320       C  
ATOM   1868  C   PRO B  30      15.326 -10.614  -4.240  1.00 52.44           C  
ANISOU 1868  C   PRO B  30     7620   5330   6970   -290  -2180    360       C  
ATOM   1869  O   PRO B  30      15.137 -11.426  -3.365  1.00 52.64           O  
ANISOU 1869  O   PRO B  30     7450   5420   7130   -380  -2230    410       O  
ATOM   1870  CB  PRO B  30      13.778 -11.611  -6.023  1.00 56.07           C  
ANISOU 1870  CB  PRO B  30     8340   5520   7440   -140  -2620    300       C  
ATOM   1871  CG  PRO B  30      14.718 -11.681  -7.217  1.00 57.35           C  
ANISOU 1871  CG  PRO B  30     8820   5560   7420    -10  -2560    250       C  
ATOM   1872  CD  PRO B  30      15.111 -10.258  -7.551  1.00 56.98           C  
ANISOU 1872  CD  PRO B  30     8900   5520   7230     50  -2380    230       C  
ATOM   1873  N   TRP B  31      16.452  -9.902  -4.305  1.00 49.26           N  
ANISOU 1873  N   TRP B  31     7300   4950   6470   -260  -1960    350       N  
ATOM   1874  CA  TRP B  31      17.432  -9.759  -3.200  1.00 45.21           C  
ANISOU 1874  CA  TRP B  31     6620   4570   5990   -350  -1760    380       C  
ATOM   1875  C   TRP B  31      16.948  -8.665  -2.276  1.00 40.89           C  
ANISOU 1875  C   TRP B  31     5890   4150   5490   -410  -1690    400       C  
ATOM   1876  O   TRP B  31      16.627  -7.602  -2.781  1.00 42.32           O  
ANISOU 1876  O   TRP B  31     6170   4300   5610   -350  -1660    370       O  
ATOM   1877  CB  TRP B  31      18.785  -9.340  -3.736  1.00 47.41           C  
ANISOU 1877  CB  TRP B  31     7050   4800   6160   -290  -1560    350       C  
ATOM   1878  CG  TRP B  31      19.362 -10.381  -4.617  1.00 51.66           C  
ANISOU 1878  CG  TRP B  31     7760   5220   6650   -230  -1600    340       C  
ATOM   1879  CD1 TRP B  31      19.088 -10.606  -5.931  1.00 54.01           C  
ANISOU 1879  CD1 TRP B  31     8320   5360   6840   -110  -1700    300       C  
ATOM   1880  CD2 TRP B  31      20.288 -11.390  -4.209  1.00 53.72           C  
ANISOU 1880  CD2 TRP B  31     7960   5490   6960   -270  -1560    360       C  
ATOM   1881  NE1 TRP B  31      19.811 -11.678  -6.379  1.00 54.95           N  
ANISOU 1881  NE1 TRP B  31     8540   5400   6940    -80  -1710    300       N  
ATOM   1882  CE2 TRP B  31      20.548 -12.181  -5.342  1.00 54.62           C  
ANISOU 1882  CE2 TRP B  31     8300   5460   7000   -180  -1620    330       C  
ATOM   1883  CE3 TRP B  31      20.924 -11.687  -3.001  1.00 54.62           C  
ANISOU 1883  CE3 TRP B  31     7850   5730   7170   -380  -1480    390       C  
ATOM   1884  CZ2 TRP B  31      21.445 -13.241  -5.299  1.00 56.13           C  
ANISOU 1884  CZ2 TRP B  31     8490   5630   7210   -200  -1600    340       C  
ATOM   1885  CZ3 TRP B  31      21.808 -12.739  -2.956  1.00 54.75           C  
ANISOU 1885  CZ3 TRP B  31     7870   5720   7210   -390  -1460    390       C  
ATOM   1886  CH2 TRP B  31      22.063 -13.501  -4.094  1.00 55.45           C  
ANISOU 1886  CH2 TRP B  31     8170   5660   7230   -300  -1520    370       C  
ATOM   1887  N   MET B  32      16.953  -8.879  -0.975  1.00 36.29           N  
ANISOU 1887  N   MET B  32     5080   3690   5010   -520  -1650    450       N  
ATOM   1888  CA  MET B  32      16.692  -7.760  -0.055  1.00 33.48           C  
ANISOU 1888  CA  MET B  32     4580   3460   4680   -560  -1550    460       C  
ATOM   1889  C   MET B  32      17.897  -7.569   0.873  1.00 30.85           C  
ANISOU 1889  C   MET B  32     4150   3220   4350   -610  -1370    470       C  
ATOM   1890  O   MET B  32      18.718  -8.513   1.063  1.00 29.52           O  
ANISOU 1890  O   MET B  32     3970   3040   4200   -630  -1360    480       O  
ATOM   1891  CB  MET B  32      15.373  -7.963   0.682  1.00 33.60           C  
ANISOU 1891  CB  MET B  32     4420   3530   4810   -630  -1680    510       C  
ATOM   1892  CG  MET B  32      14.220  -7.780  -0.256  1.00 34.71           C  
ANISOU 1892  CG  MET B  32     4650   3580   4960   -570  -1840    480       C  
ATOM   1893  SD  MET B  32      12.714  -8.540   0.336  1.00 36.07           S  
ANISOU 1893  SD  MET B  32     4630   3760   5320   -640  -2020    530       S  
ATOM   1894  CE  MET B  32      11.956  -7.173   1.210  1.00 35.36           C  
ANISOU 1894  CE  MET B  32     4380   3780   5270   -670  -1930    540       C  
ATOM   1895  N   SER B  33      18.065  -6.318   1.300  1.00 28.31           N  
ANISOU 1895  N   SER B  33     3780   2970   4010   -620  -1250    450       N  
ATOM   1896  CA  SER B  33      19.161  -5.869   2.182  1.00 25.93           C  
ANISOU 1896  CA  SER B  33     3380   2750   3720   -650  -1080    440       C  
ATOM   1897  C   SER B  33      18.579  -5.022   3.301  1.00 23.77           C  
ANISOU 1897  C   SER B  33     2950   2600   3480   -700  -1050    460       C  
ATOM   1898  O   SER B  33      17.436  -4.497   3.149  1.00 23.56           O  
ANISOU 1898  O   SER B  33     2910   2580   3460   -690  -1120    470       O  
ATOM   1899  CB  SER B  33      20.222  -5.102   1.422  1.00 26.25           C  
ANISOU 1899  CB  SER B  33     3560   2720   3700   -590   -930    390       C  
ATOM   1900  OG  SER B  33      20.768  -5.858   0.339  1.00 26.98           O  
ANISOU 1900  OG  SER B  33     3820   2680   3750   -530   -940    370       O  
ATOM   1901  N   TRP B  34      19.370  -4.910   4.362  1.00 21.62           N  
ANISOU 1901  N   TRP B  34     2560   2410   3240   -740   -960    470       N  
ATOM   1902  CA  TRP B  34      19.226  -3.881   5.407  1.00 20.46           C  
ANISOU 1902  CA  TRP B  34     2290   2370   3100   -770   -890    470       C  
ATOM   1903  C   TRP B  34      20.480  -3.016   5.464  1.00 19.82           C  
ANISOU 1903  C   TRP B  34     2220   2290   3020   -740   -740    410       C  
ATOM   1904  O   TRP B  34      21.570  -3.558   5.427  1.00 19.56           O  
ANISOU 1904  O   TRP B  34     2210   2220   3010   -740   -700    380       O  
ATOM   1905  CB  TRP B  34      18.995  -4.532   6.753  1.00 20.07           C  
ANISOU 1905  CB  TRP B  34     2100   2420   3100   -830   -930    520       C  
ATOM   1906  CG  TRP B  34      17.658  -5.159   6.950  1.00 20.17           C  
ANISOU 1906  CG  TRP B  34     2060   2450   3160   -860  -1040    580       C  
ATOM   1907  CD1 TRP B  34      17.398  -6.489   7.095  1.00 20.31           C  
ANISOU 1907  CD1 TRP B  34     2050   2440   3220   -900  -1140    630       C  
ATOM   1908  CD2 TRP B  34      16.418  -4.468   7.161  1.00 20.19           C  
ANISOU 1908  CD2 TRP B  34     2000   2490   3180   -870  -1060    610       C  
ATOM   1909  NE1 TRP B  34      16.068  -6.678   7.334  1.00 20.73           N  
ANISOU 1909  NE1 TRP B  34     2030   2510   3340   -930  -1210    690       N  
ATOM   1910  CE2 TRP B  34      15.439  -5.463   7.367  1.00 20.73           C  
ANISOU 1910  CE2 TRP B  34     2010   2550   3320   -910  -1170    670       C  
ATOM   1911  CE3 TRP B  34      16.034  -3.121   7.166  1.00 19.87           C  
ANISOU 1911  CE3 TRP B  34     1950   2490   3110   -850  -1000    580       C  
ATOM   1912  CZ2 TRP B  34      14.097  -5.144   7.575  1.00 21.12           C  
ANISOU 1912  CZ2 TRP B  34     1970   2620   3430   -930  -1210    710       C  
ATOM   1913  CZ3 TRP B  34      14.706  -2.806   7.359  1.00 20.20           C  
ANISOU 1913  CZ3 TRP B  34     1920   2560   3200   -860  -1050    610       C  
ATOM   1914  CH2 TRP B  34      13.755  -3.808   7.572  1.00 20.88           C  
ANISOU 1914  CH2 TRP B  34     1940   2620   3370   -900  -1150    680       C  
ATOM   1915  N   TYR B  35      20.262  -1.714   5.588  1.00 19.74           N  
ANISOU 1915  N   TYR B  35     2200   2320   2990   -730   -670    380       N  
ATOM   1916  CA  TYR B  35      21.251  -0.612   5.637  1.00 19.64           C  
ANISOU 1916  CA  TYR B  35     2180   2290   2980   -700   -520    320       C  
ATOM   1917  C   TYR B  35      20.823   0.243   6.819  1.00 18.86           C  
ANISOU 1917  C   TYR B  35     1950   2310   2900   -730   -510    330       C  
ATOM   1918  O   TYR B  35      19.603   0.467   6.950  1.00 18.90           O  
ANISOU 1918  O   TYR B  35     1940   2370   2880   -740   -570    360       O  
ATOM   1919  CB  TYR B  35      21.230   0.221   4.346  1.00 20.46           C  
ANISOU 1919  CB  TYR B  35     2440   2300   3030   -640   -440    290       C  
ATOM   1920  CG  TYR B  35      22.009  -0.380   3.207  1.00 21.42           C  
ANISOU 1920  CG  TYR B  35     2710   2290   3140   -590   -400    270       C  
ATOM   1921  CD1 TYR B  35      21.428  -1.275   2.328  1.00 22.13           C  
ANISOU 1921  CD1 TYR B  35     2920   2310   3180   -570   -510    290       C  
ATOM   1922  CD2 TYR B  35      23.344  -0.073   3.021  1.00 21.96           C  
ANISOU 1922  CD2 TYR B  35     2790   2290   3260   -570   -250    220       C  
ATOM   1923  CE1 TYR B  35      22.166  -1.872   1.307  1.00 23.16           C  
ANISOU 1923  CE1 TYR B  35     3200   2310   3280   -520   -470    280       C  
ATOM   1924  CE2 TYR B  35      24.096  -0.661   2.010  1.00 22.78           C  
ANISOU 1924  CE2 TYR B  35     3030   2270   3350   -530   -190    210       C  
ATOM   1925  CZ  TYR B  35      23.508  -1.554   1.130  1.00 23.40           C  
ANISOU 1925  CZ  TYR B  35     3250   2280   3350   -500   -300    240       C  
ATOM   1926  OH  TYR B  35      24.270  -2.102   0.123  1.00 24.35           O  
ANISOU 1926  OH  TYR B  35     3530   2270   3450   -440   -230    220       O  
ATOM   1927  N   GLN B  36      21.764   0.638   7.660  1.00 18.14           N  
ANISOU 1927  N   GLN B  36     1780   2260   2850   -740   -440    290       N  
ATOM   1928  CA  GLN B  36      21.490   1.652   8.686  1.00 17.86           C  
ANISOU 1928  CA  GLN B  36     1650   2320   2820   -750   -410    280       C  
ATOM   1929  C   GLN B  36      22.138   2.968   8.264  1.00 18.05           C  
ANISOU 1929  C   GLN B  36     1690   2300   2860   -710   -290    210       C  
ATOM   1930  O   GLN B  36      23.162   2.969   7.525  1.00 17.91           O  
ANISOU 1930  O   GLN B  36     1730   2180   2890   -690   -200    170       O  
ATOM   1931  CB  GLN B  36      22.022   1.261  10.059  1.00 17.76           C  
ANISOU 1931  CB  GLN B  36     1530   2380   2840   -770   -440    280       C  
ATOM   1932  CG  GLN B  36      23.530   0.983  10.069  1.00 17.76           C  
ANISOU 1932  CG  GLN B  36     1520   2320   2920   -760   -400    220       C  
ATOM   1933  CD  GLN B  36      24.148   1.127  11.441  1.00 17.69           C  
ANISOU 1933  CD  GLN B  36     1410   2370   2940   -760   -430    180       C  
ATOM   1934  OE1 GLN B  36      23.615   0.649  12.438  1.00 17.56           O  
ANISOU 1934  OE1 GLN B  36     1350   2430   2890   -780   -500    230       O  
ATOM   1935  NE2 GLN B  36      25.298   1.784  11.490  1.00 17.76           N  
ANISOU 1935  NE2 GLN B  36     1380   2330   3040   -740   -360    100       N  
ATOM   1936  N   GLN B  37      21.550   4.036   8.792  1.00 18.39           N  
ANISOU 1936  N   GLN B  37     1690   2420   2880   -710   -270    210       N  
ATOM   1937  CA  GLN B  37      22.030   5.415   8.698  1.00 19.05           C  
ANISOU 1937  CA  GLN B  37     1760   2480   2990   -680   -160    140       C  
ATOM   1938  C   GLN B  37      22.234   5.950  10.125  1.00 19.71           C  
ANISOU 1938  C   GLN B  37     1720   2660   3100   -690   -170    120       C  
ATOM   1939  O   GLN B  37      21.248   6.082  10.830  1.00 19.24           O  
ANISOU 1939  O   GLN B  37     1620   2700   2990   -700   -220    160       O  
ATOM   1940  CB  GLN B  37      21.038   6.207   7.860  1.00 18.96           C  
ANISOU 1940  CB  GLN B  37     1840   2450   2910   -650   -140    160       C  
ATOM   1941  CG  GLN B  37      21.776   7.272   7.090  1.00 19.38           C  
ANISOU 1941  CG  GLN B  37     1960   2420   2990   -610      0    100       C  
ATOM   1942  CD  GLN B  37      20.955   8.297   6.353  1.00 19.67           C  
ANISOU 1942  CD  GLN B  37     2080   2430   2960   -580     30    100       C  
ATOM   1943  OE1 GLN B  37      21.533   9.179   5.718  1.00 20.33           O  
ANISOU 1943  OE1 GLN B  37     2230   2440   3060   -540    160     60       O  
ATOM   1944  NE2 GLN B  37      19.635   8.197   6.408  1.00 19.37           N  
ANISOU 1944  NE2 GLN B  37     2050   2450   2860   -590    -70    150       N  
ATOM   1945  N   ASP B  38      23.494   6.159  10.508  1.00 21.22           N  
ANISOU 1945  N   ASP B  38     1860   2820   3390   -680   -120     50       N  
ATOM   1946  CA  ASP B  38      24.012   6.861  11.710  1.00 23.39           C  
ANISOU 1946  CA  ASP B  38     2030   3140   3710   -670   -130      0       C  
ATOM   1947  C   ASP B  38      23.339   8.201  11.943  1.00 24.77           C  
ANISOU 1947  C   ASP B  38     2190   3370   3850   -650    -90    -10       C  
ATOM   1948  O   ASP B  38      22.846   8.758  10.993  1.00 26.46           O  
ANISOU 1948  O   ASP B  38     2470   3550   4030   -650    -30      0       O  
ATOM   1949  CB  ASP B  38      25.418   7.424  11.439  1.00 24.84           C  
ANISOU 1949  CB  ASP B  38     2180   3220   4030   -650    -40    -90       C  
ATOM   1950  CG  ASP B  38      26.588   6.591  11.946  1.00 26.37           C  
ANISOU 1950  CG  ASP B  38     2320   3370   4330   -650    -90   -130       C  
ATOM   1951  OD1 ASP B  38      26.341   5.470  12.503  1.00 27.60           O  
ANISOU 1951  OD1 ASP B  38     2470   3580   4430   -670   -190    -90       O  
ATOM   1952  OD2 ASP B  38      27.752   7.052  11.774  1.00 27.65           O  
ANISOU 1952  OD2 ASP B  38     2430   3440   4640   -640    -10   -210       O  
ATOM   1953  N   LEU B  39      23.552   8.836  13.083  1.00 26.09           N  
ANISOU 1953  N   LEU B  39     2280   3600   4030   -640   -120    -50       N  
ATOM   1954  CA  LEU B  39      23.141  10.255  13.234  1.00 27.41           C  
ANISOU 1954  CA  LEU B  39     2430   3800   4180   -620    -60    -80       C  
ATOM   1955  C   LEU B  39      24.181  11.234  12.653  1.00 28.36           C  
ANISOU 1955  C   LEU B  39     2530   3820   4420   -600     40   -170       C  
ATOM   1956  O   LEU B  39      23.829  12.396  12.432  1.00 28.04           O  
ANISOU 1956  O   LEU B  39     2500   3780   4370   -580    100   -190       O  
ATOM   1957  CB  LEU B  39      22.848  10.511  14.711  1.00 28.22           C  
ANISOU 1957  CB  LEU B  39     2470   4010   4250   -600   -140    -90       C  
ATOM   1958  CG  LEU B  39      21.451  10.043  15.120  1.00 28.70           C  
ANISOU 1958  CG  LEU B  39     2550   4170   4190   -620   -190     10       C  
ATOM   1959  CD1 LEU B  39      21.326   9.901  16.627  1.00 29.24           C  
ANISOU 1959  CD1 LEU B  39     2590   4320   4200   -590   -250     10       C  
ATOM   1960  CD2 LEU B  39      20.387  10.973  14.562  1.00 28.67           C  
ANISOU 1960  CD2 LEU B  39     2570   4190   4130   -610   -140     30       C  
ATOM   1961  N   GLN B  40      25.420  10.787  12.443  1.00 30.52           N  
ANISOU 1961  N   GLN B  40     2780   3990   4820   -600     70   -220       N  
ATOM   1962  CA  GLN B  40      26.506  11.466  11.654  1.00 31.39           C  
ANISOU 1962  CA  GLN B  40     2880   3970   5070   -590    200   -290       C  
ATOM   1963  C   GLN B  40      26.243  11.302  10.134  1.00 30.37           C  
ANISOU 1963  C   GLN B  40     2880   3760   4900   -590    310   -240       C  
ATOM   1964  O   GLN B  40      27.156  11.635   9.323  1.00 29.53           O  
ANISOU 1964  O   GLN B  40     2790   3520   4910   -570    440   -280       O  
ATOM   1965  CB  GLN B  40      27.875  10.846  12.002  1.00 33.99           C  
ANISOU 1965  CB  GLN B  40     3130   4220   5560   -590    180   -350       C  
ATOM   1966  CG  GLN B  40      28.468  11.227  13.365  1.00 36.62           C  
ANISOU 1966  CG  GLN B  40     3350   4580   5980   -570     80   -430       C  
ATOM   1967  CD  GLN B  40      27.746  10.635  14.561  1.00 39.37           C  
ANISOU 1967  CD  GLN B  40     3700   5070   6200   -560    -70   -390       C  
ATOM   1968  OE1 GLN B  40      27.354   9.454  14.606  1.00 41.17           O  
ANISOU 1968  OE1 GLN B  40     3970   5340   6340   -580   -140   -320       O  
ATOM   1969  NE2 GLN B  40      27.552  11.482  15.561  1.00 40.34           N  
ANISOU 1969  NE2 GLN B  40     3770   5250   6300   -530   -130   -430       N  
ATOM   1970  N   LYS B  41      25.093  10.687   9.778  1.00 28.69           N  
ANISOU 1970  N   LYS B  41     2760   3600   4540   -600    250   -160       N  
ATOM   1971  CA  LYS B  41      24.494  10.426   8.423  1.00 27.59           C  
ANISOU 1971  CA  LYS B  41     2770   3400   4310   -580    290   -110       C  
ATOM   1972  C   LYS B  41      25.360   9.492   7.532  1.00 25.99           C  
ANISOU 1972  C   LYS B  41     2630   3080   4160   -580    350   -110       C  
ATOM   1973  O   LYS B  41      25.119   9.438   6.307  1.00 25.51           O  
ANISOU 1973  O   LYS B  41     2720   2940   4040   -550    420    -80       O  
ATOM   1974  CB  LYS B  41      23.936  11.721   7.805  1.00 28.42           C  
ANISOU 1974  CB  LYS B  41     2940   3490   4370   -550    380   -110       C  
ATOM   1975  CG  LYS B  41      24.866  12.924   7.723  1.00 30.20           C  
ANISOU 1975  CG  LYS B  41     3130   3630   4720   -530    520   -180       C  
ATOM   1976  CD  LYS B  41      24.165  14.258   7.376  1.00 30.95           C  
ANISOU 1976  CD  LYS B  41     3270   3730   4750   -510    580   -180       C  
ATOM   1977  CE  LYS B  41      25.015  15.481   7.694  1.00 31.84           C  
ANISOU 1977  CE  LYS B  41     3300   3800   5000   -500    690   -260       C  
ATOM   1978  NZ  LYS B  41      26.415  15.329   7.209  1.00 32.63           N  
ANISOU 1978  NZ  LYS B  41     3390   3750   5260   -490    820   -300       N  
ATOM   1979  N   GLN B  42      26.156   8.599   8.137  1.00 24.62           N  
ANISOU 1979  N   GLN B  42     2380   2910   4070   -600    300   -120       N  
ATOM   1980  CA  GLN B  42      26.811   7.438   7.459  1.00 23.94           C  
ANISOU 1980  CA  GLN B  42     2350   2730   4020   -600    320   -110       C  
ATOM   1981  C   GLN B  42      25.833   6.286   7.155  1.00 22.79           C  
ANISOU 1981  C   GLN B  42     2290   2630   3740   -610    200    -30       C  
ATOM   1982  O   GLN B  42      25.020   5.912   8.055  1.00 22.08           O  
ANISOU 1982  O   GLN B  42     2140   2660   3590   -640     70      0       O  
ATOM   1983  CB  GLN B  42      27.955   6.891   8.302  1.00 24.39           C  
ANISOU 1983  CB  GLN B  42     2280   2770   4210   -620    280   -170       C  
ATOM   1984  CG  GLN B  42      29.049   7.928   8.563  1.00 25.57           C  
ANISOU 1984  CG  GLN B  42     2330   2850   4540   -600    390   -260       C  
ATOM   1985  CD  GLN B  42      29.541   8.614   7.306  1.00 26.43           C  
ANISOU 1985  CD  GLN B  42     2520   2810   4710   -570    590   -270       C  
ATOM   1986  OE1 GLN B  42      30.373   8.076   6.555  1.00 27.54           O  
ANISOU 1986  OE1 GLN B  42     2700   2830   4930   -560    680   -280       O  
ATOM   1987  NE2 GLN B  42      28.997   9.801   7.059  1.00 25.79           N  
ANISOU 1987  NE2 GLN B  42     2480   2740   4580   -560    660   -270       N  
ATOM   1988  N   LEU B  43      25.949   5.721   5.937  1.00 22.14           N  
ANISOU 1988  N   LEU B  43     2340   2450   3620   -590    250    -10       N  
ATOM   1989  CA  LEU B  43      25.235   4.512   5.446  1.00 21.55           C  
ANISOU 1989  CA  LEU B  43     2360   2370   3450   -590    140     50       C  
ATOM   1990  C   LEU B  43      26.145   3.277   5.516  1.00 21.89           C  
ANISOU 1990  C   LEU B  43     2380   2370   3560   -610    120     40       C  
ATOM   1991  O   LEU B  43      27.173   3.254   4.815  1.00 22.78           O  
ANISOU 1991  O   LEU B  43     2540   2360   3750   -580    240     10       O  
ATOM   1992  CB  LEU B  43      24.834   4.747   4.000  1.00 21.43           C  
ANISOU 1992  CB  LEU B  43     2540   2260   3350   -540    210     70       C  
ATOM   1993  CG  LEU B  43      23.701   5.728   3.821  1.00 21.16           C  
ANISOU 1993  CG  LEU B  43     2550   2260   3220   -520    190     80       C  
ATOM   1994  CD1 LEU B  43      23.658   6.190   2.374  1.00 21.96           C  
ANISOU 1994  CD1 LEU B  43     2860   2230   3250   -450    290     80       C  
ATOM   1995  CD2 LEU B  43      22.396   5.089   4.220  1.00 20.76           C  
ANISOU 1995  CD2 LEU B  43     2470   2310   3100   -550     10    140       C  
ATOM   1996  N   GLN B  44      25.751   2.257   6.276  1.00 21.36           N  
ANISOU 1996  N   GLN B  44     2250   2390   3470   -650    -30     80       N  
ATOM   1997  CA  GLN B  44      26.517   0.995   6.465  1.00 21.21           C  
ANISOU 1997  CA  GLN B  44     2210   2340   3510   -670    -80     80       C  
ATOM   1998  C   GLN B  44      25.593  -0.163   6.081  1.00 20.32           C  
ANISOU 1998  C   GLN B  44     2170   2240   3310   -680   -200    150       C  
ATOM   1999  O   GLN B  44      24.501  -0.298   6.666  1.00 20.10           O  
ANISOU 1999  O   GLN B  44     2110   2310   3220   -700   -310    200       O  
ATOM   2000  CB  GLN B  44      26.974   0.884   7.922  1.00 21.78           C  
ANISOU 2000  CB  GLN B  44     2120   2500   3660   -700   -150     50       C  
ATOM   2001  CG  GLN B  44      28.431   1.218   8.147  1.00 23.01           C  
ANISOU 2001  CG  GLN B  44     2200   2580   3970   -680    -60    -30       C  
ATOM   2002  CD  GLN B  44      29.257   0.072   7.607  1.00 24.39           C  
ANISOU 2002  CD  GLN B  44     2410   2660   4200   -680    -50    -40       C  
ATOM   2003  OE1 GLN B  44      28.743  -1.049   7.459  1.00 25.14           O  
ANISOU 2003  OE1 GLN B  44     2560   2780   4220   -700   -150     20       O  
ATOM   2004  NE2 GLN B  44      30.532   0.332   7.293  1.00 24.67           N  
ANISOU 2004  NE2 GLN B  44     2400   2580   4390   -660     70   -110       N  
ATOM   2005  N   TRP B  45      26.008  -0.999   5.154  1.00 19.96           N  
ANISOU 2005  N   TRP B  45     2230   2100   3260   -660   -190    150       N  
ATOM   2006  CA  TRP B  45      25.254  -2.238   4.823  1.00 19.71           C  
ANISOU 2006  CA  TRP B  45     2260   2070   3160   -670   -320    210       C  
ATOM   2007  C   TRP B  45      25.218  -3.162   6.028  1.00 19.10           C  
ANISOU 2007  C   TRP B  45     2060   2080   3120   -720   -440    240       C  
ATOM   2008  O   TRP B  45      26.260  -3.370   6.583  1.00 19.18           O  
ANISOU 2008  O   TRP B  45     2000   2080   3210   -730   -410    200       O  
ATOM   2009  CB  TRP B  45      25.951  -2.926   3.655  1.00 20.18           C  
ANISOU 2009  CB  TRP B  45     2460   1990   3220   -630   -270    200       C  
ATOM   2010  CG  TRP B  45      25.591  -4.353   3.424  1.00 19.99           C  
ANISOU 2010  CG  TRP B  45     2480   1950   3160   -640   -400    240       C  
ATOM   2011  CD1 TRP B  45      24.544  -4.820   2.677  1.00 20.23           C  
ANISOU 2011  CD1 TRP B  45     2630   1960   3100   -620   -510    280       C  
ATOM   2012  CD2 TRP B  45      26.302  -5.506   3.904  1.00 19.82           C  
ANISOU 2012  CD2 TRP B  45     2400   1930   3200   -670   -450    240       C  
ATOM   2013  NE1 TRP B  45      24.555  -6.196   2.669  1.00 20.34           N  
ANISOU 2013  NE1 TRP B  45     2650   1950   3130   -640   -620    310       N  
ATOM   2014  CE2 TRP B  45      25.635  -6.640   3.396  1.00 20.01           C  
ANISOU 2014  CE2 TRP B  45     2500   1930   3170   -670   -580    290       C  
ATOM   2015  CE3 TRP B  45      27.437  -5.701   4.695  1.00 19.75           C  
ANISOU 2015  CE3 TRP B  45     2270   1930   3300   -690   -420    210       C  
ATOM   2016  CZ2 TRP B  45      26.076  -7.933   3.653  1.00 19.89           C  
ANISOU 2016  CZ2 TRP B  45     2460   1900   3200   -690   -660    310       C  
ATOM   2017  CZ3 TRP B  45      27.878  -6.984   4.931  1.00 19.79           C  
ANISOU 2017  CZ3 TRP B  45     2260   1920   3340   -710   -500    220       C  
ATOM   2018  CH2 TRP B  45      27.199  -8.084   4.420  1.00 19.79           C  
ANISOU 2018  CH2 TRP B  45     2340   1900   3280   -710   -610    270       C  
ATOM   2019  N   LEU B  46      24.074  -3.716   6.381  1.00 19.09           N  
ANISOU 2019  N   LEU B  46     2040   2150   3060   -750   -560    310       N  
ATOM   2020  CA  LEU B  46      23.943  -4.680   7.508  1.00 19.41           C  
ANISOU 2020  CA  LEU B  46     1990   2260   3120   -800   -670    350       C  
ATOM   2021  C   LEU B  46      23.839  -6.108   6.973  1.00 20.22           C  
ANISOU 2021  C   LEU B  46     2150   2310   3220   -810   -760    380       C  
ATOM   2022  O   LEU B  46      24.546  -6.966   7.419  1.00 20.01           O  
ANISOU 2022  O   LEU B  46     2090   2280   3240   -820   -790    380       O  
ATOM   2023  CB  LEU B  46      22.704  -4.339   8.336  1.00 18.91           C  
ANISOU 2023  CB  LEU B  46     1850   2310   3030   -830   -720    400       C  
ATOM   2024  CG  LEU B  46      22.740  -2.991   9.035  1.00 18.63           C  
ANISOU 2024  CG  LEU B  46     1750   2340   2990   -820   -650    370       C  
ATOM   2025  CD1 LEU B  46      21.405  -2.722   9.703  1.00 18.53           C  
ANISOU 2025  CD1 LEU B  46     1680   2420   2940   -840   -690    430       C  
ATOM   2026  CD2 LEU B  46      23.868  -2.914  10.068  1.00 18.74           C  
ANISOU 2026  CD2 LEU B  46     1680   2380   3050   -820   -620    320       C  
ATOM   2027  N   PHE B  47      22.927  -6.351   6.055  1.00 21.59           N  
ANISOU 2027  N   PHE B  47     2410   2440   3350   -790   -820    420       N  
ATOM   2028  CA  PHE B  47      22.632  -7.710   5.570  1.00 23.10           C  
ANISOU 2028  CA  PHE B  47     2660   2580   3540   -800   -930    450       C  
ATOM   2029  C   PHE B  47      22.062  -7.635   4.168  1.00 25.08           C  
ANISOU 2029  C   PHE B  47     3060   2730   3740   -750   -960    450       C  
ATOM   2030  O   PHE B  47      21.270  -6.703   3.966  1.00 25.15           O  
ANISOU 2030  O   PHE B  47     3090   2760   3710   -740   -950    450       O  
ATOM   2031  CB  PHE B  47      21.512  -8.340   6.397  1.00 22.73           C  
ANISOU 2031  CB  PHE B  47     2520   2600   3510   -860  -1040    530       C  
ATOM   2032  CG  PHE B  47      21.688  -8.283   7.882  1.00 21.83           C  
ANISOU 2032  CG  PHE B  47     2280   2590   3420   -890  -1020    550       C  
ATOM   2033  CD1 PHE B  47      22.440  -9.251   8.518  1.00 22.02           C  
ANISOU 2033  CD1 PHE B  47     2270   2620   3470   -910  -1050    560       C  
ATOM   2034  CD2 PHE B  47      21.049  -7.320   8.638  1.00 21.33           C  
ANISOU 2034  CD2 PHE B  47     2140   2620   3340   -910   -990    560       C  
ATOM   2035  CE1 PHE B  47      22.600  -9.237   9.894  1.00 21.68           C  
ANISOU 2035  CE1 PHE B  47     2140   2660   3440   -940  -1050    580       C  
ATOM   2036  CE2 PHE B  47      21.199  -7.305  10.012  1.00 21.24           C  
ANISOU 2036  CE2 PHE B  47     2040   2690   3340   -930   -970    580       C  
ATOM   2037  CZ  PHE B  47      21.974  -8.265  10.632  1.00 21.43           C  
ANISOU 2037  CZ  PHE B  47     2050   2710   3380   -940  -1010    590       C  
ATOM   2038  N   THR B  48      22.367  -8.638   3.336  1.00 27.91           N  
ANISOU 2038  N   THR B  48     3530   2990   4080   -730  -1010    440       N  
ATOM   2039  CA  THR B  48      21.597  -9.030   2.116  1.00 31.09           C  
ANISOU 2039  CA  THR B  48     4080   3290   4440   -680  -1110    450       C  
ATOM   2040  C   THR B  48      21.141 -10.489   2.267  1.00 32.39           C  
ANISOU 2040  C   THR B  48     4220   3450   4640   -710  -1270    500       C  
ATOM   2041  O   THR B  48      21.988 -11.345   2.492  1.00 32.62           O  
ANISOU 2041  O   THR B  48     4230   3460   4700   -730  -1260    500       O  
ATOM   2042  CB  THR B  48      22.425  -8.814   0.835  1.00 33.11           C  
ANISOU 2042  CB  THR B  48     4530   3420   4630   -590  -1010    400       C  
ATOM   2043  OG1 THR B  48      23.802  -8.954   1.194  1.00 33.17           O  
ANISOU 2043  OG1 THR B  48     4490   3430   4680   -600   -890    370       O  
ATOM   2044  CG2 THR B  48      22.267  -7.452   0.179  1.00 33.35           C  
ANISOU 2044  CG2 THR B  48     4660   3420   4590   -530   -910    360       C  
ATOM   2045  N   LEU B  49      19.844 -10.753   2.162  1.00 34.32           N  
ANISOU 2045  N   LEU B  49     4440   3690   4910   -730  -1410    530       N  
ATOM   2046  CA  LEU B  49      19.210 -12.066   2.446  1.00 35.91           C  
ANISOU 2046  CA  LEU B  49     4580   3880   5180   -770  -1560    580       C  
ATOM   2047  C   LEU B  49      18.321 -12.471   1.259  1.00 38.88           C  
ANISOU 2047  C   LEU B  49     5090   4140   5550   -720  -1720    570       C  
ATOM   2048  O   LEU B  49      17.322 -11.768   0.982  1.00 37.96           O  
ANISOU 2048  O   LEU B  49     4970   4010   5440   -700  -1770    570       O  
ATOM   2049  CB  LEU B  49      18.386 -11.887   3.725  1.00 35.16           C  
ANISOU 2049  CB  LEU B  49     4300   3900   5160   -850  -1570    640       C  
ATOM   2050  CG  LEU B  49      18.885 -12.586   4.983  1.00 34.26           C  
ANISOU 2050  CG  LEU B  49     4060   3860   5090   -910  -1540    690       C  
ATOM   2051  CD1 LEU B  49      20.391 -12.482   5.136  1.00 33.47           C  
ANISOU 2051  CD1 LEU B  49     4000   3770   4950   -890  -1430    640       C  
ATOM   2052  CD2 LEU B  49      18.159 -12.019   6.197  1.00 33.89           C  
ANISOU 2052  CD2 LEU B  49     3870   3930   5080   -960  -1500    730       C  
ATOM   2053  N   ARG B  50      18.640 -13.569   0.581  1.00 43.05           N  
ANISOU 2053  N   ARG B  50     5720   4570   6070   -690  -1800    560       N  
ATOM   2054  CA  ARG B  50      18.013 -13.877  -0.731  1.00 47.40           C  
ANISOU 2054  CA  ARG B  50     6440   4990   6590   -610  -1950    530       C  
ATOM   2055  C   ARG B  50      16.810 -14.807  -0.535  1.00 48.16           C  
ANISOU 2055  C   ARG B  50     6440   5060   6810   -660  -2150    570       C  
ATOM   2056  O   ARG B  50      15.730 -14.485  -1.069  1.00 50.56           O  
ANISOU 2056  O   ARG B  50     6770   5300   7140   -620  -2280    560       O  
ATOM   2057  CB  ARG B  50      19.057 -14.444  -1.699  1.00 50.49           C  
ANISOU 2057  CB  ARG B  50     7020   5270   6890   -540  -1920    490       C  
ATOM   2058  CG  ARG B  50      18.491 -15.009  -2.998  1.00 54.03           C  
ANISOU 2058  CG  ARG B  50     7670   5560   7300   -450  -2100    460       C  
ATOM   2059  CD  ARG B  50      17.648 -14.028  -3.789  1.00 57.60           C  
ANISOU 2059  CD  ARG B  50     8240   5960   7690   -370  -2160    420       C  
ATOM   2060  NE  ARG B  50      16.397 -14.607  -4.281  1.00 60.81           N  
ANISOU 2060  NE  ARG B  50     8670   6270   8160   -350  -2410    410       N  
ATOM   2061  CZ  ARG B  50      16.222 -15.157  -5.480  1.00 63.73           C  
ANISOU 2061  CZ  ARG B  50     9260   6490   8470   -240  -2560    370       C  
ATOM   2062  NH1 ARG B  50      17.228 -15.224  -6.339  1.00 65.77           N  
ANISOU 2062  NH1 ARG B  50     9750   6660   8580   -150  -2470    340       N  
ATOM   2063  NH2 ARG B  50      15.035 -15.639  -5.813  1.00 64.40           N  
ANISOU 2063  NH2 ARG B  50     9340   6490   8640   -230  -2810    360       N  
ATOM   2064  N   SER B  51      16.986 -15.884   0.235  1.00 48.55           N  
ANISOU 2064  N   SER B  51     6370   5140   6940   -730  -2180    620       N  
ATOM   2065  CA  SER B  51      16.173 -17.133   0.205  1.00 48.37           C  
ANISOU 2065  CA  SER B  51     6290   5050   7040   -760  -2370    660       C  
ATOM   2066  C   SER B  51      15.366 -17.245   1.494  1.00 47.08           C  
ANISOU 2066  C   SER B  51     5890   4980   7010   -860  -2360    730       C  
ATOM   2067  O   SER B  51      15.874 -16.897   2.542  1.00 46.17           O  
ANISOU 2067  O   SER B  51     5680   4990   6880   -910  -2210    760       O  
ATOM   2068  CB  SER B  51      17.094 -18.317   0.027  1.00 48.66           C  
ANISOU 2068  CB  SER B  51     6390   5040   7050   -760  -2390    660       C  
ATOM   2069  OG  SER B  51      16.428 -19.395  -0.612  1.00 52.19           O  
ANISOU 2069  OG  SER B  51     6880   5370   7580   -740  -2600    660       O  
ATOM   2070  N   PRO B  52      14.099 -17.714   1.505  1.00 47.97           N  
ANISOU 2070  N   PRO B  52     5910   5040   7270   -890  -2510    760       N  
ATOM   2071  CA  PRO B  52      13.348 -17.810   2.764  1.00 47.31           C  
ANISOU 2071  CA  PRO B  52     5610   5040   7330   -990  -2470    840       C  
ATOM   2072  C   PRO B  52      14.084 -18.614   3.850  1.00 46.30           C  
ANISOU 2072  C   PRO B  52     5400   4980   7200  -1050  -2380    910       C  
ATOM   2073  O   PRO B  52      14.854 -19.479   3.480  1.00 45.48           O  
ANISOU 2073  O   PRO B  52     5390   4830   7060  -1040  -2420    890       O  
ATOM   2074  CB  PRO B  52      12.060 -18.526   2.338  1.00 49.58           C  
ANISOU 2074  CB  PRO B  52     5840   5210   7790  -1000  -2670    850       C  
ATOM   2075  CG  PRO B  52      11.909 -18.166   0.861  1.00 50.22           C  
ANISOU 2075  CG  PRO B  52     6110   5170   7800   -890  -2810    760       C  
ATOM   2076  CD  PRO B  52      13.327 -18.158   0.331  1.00 49.29           C  
ANISOU 2076  CD  PRO B  52     6180   5060   7490   -830  -2730    720       C  
ATOM   2077  N   GLY B  53      13.897 -18.267   5.136  1.00 46.32           N  
ANISOU 2077  N   GLY B  53     5260   5100   7240  -1120  -2250    970       N  
ATOM   2078  CA  GLY B  53      14.412 -19.014   6.312  1.00 45.83           C  
ANISOU 2078  CA  GLY B  53     5120   5100   7190  -1170  -2170   1040       C  
ATOM   2079  C   GLY B  53      15.862 -18.714   6.738  1.00 45.42           C  
ANISOU 2079  C   GLY B  53     5140   5130   6990  -1150  -2040   1010       C  
ATOM   2080  O   GLY B  53      16.258 -19.136   7.858  1.00 46.19           O  
ANISOU 2080  O   GLY B  53     5170   5290   7080  -1190  -1970   1070       O  
ATOM   2081  N   ASP B  54      16.684 -18.053   5.925  1.00 44.29           N  
ANISOU 2081  N   ASP B  54     5120   4980   6730  -1090  -2010    930       N  
ATOM   2082  CA  ASP B  54      18.066 -17.697   6.350  1.00 44.12           C  
ANISOU 2082  CA  ASP B  54     5140   5020   6610  -1080  -1890    900       C  
ATOM   2083  C   ASP B  54      17.993 -16.480   7.294  1.00 41.24           C  
ANISOU 2083  C   ASP B  54     4690   4770   6210  -1090  -1760    910       C  
ATOM   2084  O   ASP B  54      17.085 -15.670   7.173  1.00 39.72           O  
ANISOU 2084  O   ASP B  54     4460   4590   6030  -1090  -1750    910       O  
ATOM   2085  CB  ASP B  54      19.054 -17.609   5.173  1.00 45.77           C  
ANISOU 2085  CB  ASP B  54     5500   5160   6730  -1010  -1890    820       C  
ATOM   2086  CG  ASP B  54      18.582 -16.825   3.960  1.00 48.04           C  
ANISOU 2086  CG  ASP B  54     5890   5380   6980   -950  -1920    760       C  
ATOM   2087  OD1 ASP B  54      17.639 -16.026   4.127  1.00 50.67           O  
ANISOU 2087  OD1 ASP B  54     6170   5750   7340   -960  -1910    770       O  
ATOM   2088  OD2 ASP B  54      19.149 -17.025   2.848  1.00 49.10           O  
ANISOU 2088  OD2 ASP B  54     6180   5420   7060   -880  -1940    710       O  
ATOM   2089  N   LYS B  55      18.863 -16.471   8.302  1.00 40.49           N  
ANISOU 2089  N   LYS B  55     4560   4750   6070  -1100  -1670    910       N  
ATOM   2090  CA  LYS B  55      18.895 -15.503   9.428  1.00 39.24           C  
ANISOU 2090  CA  LYS B  55     4330   4700   5880  -1110  -1560    930       C  
ATOM   2091  C   LYS B  55      20.360 -15.096   9.577  1.00 37.13           C  
ANISOU 2091  C   LYS B  55     4110   4460   5540  -1070  -1490    850       C  
ATOM   2092  O   LYS B  55      21.234 -15.935   9.305  1.00 36.24           O  
ANISOU 2092  O   LYS B  55     4040   4290   5430  -1070  -1520    830       O  
ATOM   2093  CB  LYS B  55      18.361 -16.125  10.723  1.00 41.46           C  
ANISOU 2093  CB  LYS B  55     4530   5030   6200  -1160  -1550   1020       C  
ATOM   2094  CG  LYS B  55      17.091 -16.974  10.604  1.00 44.64           C  
ANISOU 2094  CG  LYS B  55     4870   5370   6720  -1200  -1630   1090       C  
ATOM   2095  CD  LYS B  55      16.883 -17.986  11.742  1.00 46.40           C  
ANISOU 2095  CD  LYS B  55     5040   5610   6980  -1240  -1620   1190       C  
ATOM   2096  CE  LYS B  55      16.647 -17.360  13.108  1.00 47.36           C  
ANISOU 2096  CE  LYS B  55     5110   5820   7060  -1240  -1490   1240       C  
ATOM   2097  NZ  LYS B  55      15.314 -16.711  13.208  1.00 48.28           N  
ANISOU 2097  NZ  LYS B  55     5140   5950   7250  -1260  -1450   1280       N  
ATOM   2098  N   GLU B  56      20.631 -13.837   9.903  1.00 35.44           N  
ANISOU 2098  N   GLU B  56     3880   4300   5290  -1050  -1390    810       N  
ATOM   2099  CA  GLU B  56      22.016 -13.319  10.053  1.00 33.42           C  
ANISOU 2099  CA  GLU B  56     3640   4060   5000  -1020  -1320    740       C  
ATOM   2100  C   GLU B  56      22.008 -12.395  11.248  1.00 30.00           C  
ANISOU 2100  C   GLU B  56     3140   3720   4530  -1020  -1250    740       C  
ATOM   2101  O   GLU B  56      20.988 -11.762  11.506  1.00 28.82           O  
ANISOU 2101  O   GLU B  56     2950   3620   4380  -1030  -1230    770       O  
ATOM   2102  CB  GLU B  56      22.534 -12.570   8.820  1.00 35.17           C  
ANISOU 2102  CB  GLU B  56     3940   4220   5200   -970  -1270    660       C  
ATOM   2103  CG  GLU B  56      22.541 -13.385   7.521  1.00 38.10           C  
ANISOU 2103  CG  GLU B  56     4420   4480   5580   -960  -1330    650       C  
ATOM   2104  CD  GLU B  56      23.710 -14.316   7.237  1.00 40.27           C  
ANISOU 2104  CD  GLU B  56     4740   4690   5870   -940  -1350    620       C  
ATOM   2105  OE1 GLU B  56      23.507 -15.362   6.543  1.00 41.93           O  
ANISOU 2105  OE1 GLU B  56     5010   4830   6090   -940  -1440    640       O  
ATOM   2106  OE2 GLU B  56      24.832 -13.980   7.679  1.00 43.89           O  
ANISOU 2106  OE2 GLU B  56     5170   5160   6350   -930  -1270    570       O  
ATOM   2107  N   VAL B  57      23.125 -12.358  11.938  1.00 28.31           N  
ANISOU 2107  N   VAL B  57     2920   3530   4320  -1000  -1230    690       N  
ATOM   2108  CA  VAL B  57      23.271 -11.621  13.208  1.00 27.61           C  
ANISOU 2108  CA  VAL B  57     2780   3520   4190   -980  -1190    690       C
[truncated: 818,182 more chars]
