# Supplementary material for: A novel Toxoplasma gondii TGGT1_316290 mRNA-LNP vaccine elicits protective immune response against toxoplasmosis in mice
Source: Front Microbiol. 2023 Mar 21;14:1145114. doi: 10.3389/fmicb.2023.1145114 (PMC10070739; doi:10.3389/fmicb.2023.1145114)
Supplement: Supplementary file 1 [file Data_Sheet_1.ZIP › supplementary materials/Cluspro 2.0 protein-protein Docking .pdb files/8ema.pdb]

HEADER    IMMUNE SYSTEM                           27-SEP-22   8EMA              
TITLE     MOUSE FULL LENGTH B CELL RECEPTOR                                     
COMPND    MOL_ID: 1;                                                            
COMPND   2 MOLECULE: ISOFORM 2 OF IMMUNOGLOBULIN HEAVY CONSTANT MU;             
COMPND   3 CHAIN: A, B;                                                         
COMPND   4 SYNONYM: IG HEAVY CHAIN V REGION VH558 B4;                           
COMPND   5 ENGINEERED: YES;                                                     
COMPND   6 MOL_ID: 2;                                                           
COMPND   7 MOLECULE: ANTI-HUMAN LANGERIN 2G3 LAMBDA CHAIN;                      
COMPND   8 CHAIN: R, L;                                                         
COMPND   9 ENGINEERED: YES;                                                     
COMPND  10 MOL_ID: 3;                                                           
COMPND  11 MOLECULE: B-CELL ANTIGEN RECEPTOR COMPLEX-ASSOCIATED PROTEIN ALPHA   
COMPND  12 CHAIN;                                                               
COMPND  13 CHAIN: C;                                                            
COMPND  14 SYNONYM: IG-ALPHA,MB-1 MEMBRANE GLYCOPROTEIN,MEMBRANE-BOUND          
COMPND  15 IMMUNOGLOBULIN-ASSOCIATED PROTEIN,SURFACE IGM-ASSOCIATED PROTEIN,YFP;
COMPND  16 ENGINEERED: YES;                                                     
COMPND  17 OTHER_DETAILS: FLAG-DYKDDDDK LINKER: RSIATRS                         
COMPND  18 YFP:MFKGIVEGIGIIEKIDIYTDLDKYAIRFPENMLNGIKKESSIMFNGCFLTVTSVNSNIVWFDIFE
COMPND  19 KEARKLDTFREYKVGDRVNLGTFPKFGAASGGHILSARISCVASIIEIIENEDYQQMWIQIPENFTEFL
COMPND  20 IDKDYIAVDGISLTIDTIKNNQFFISLPLKIAQNTNMKWRKKGDKVNVELSNKINANQCW,FLAG-   
COMPND  21 DYKDDDDK LINKER: RSIATRS                                             
COMPND  22 YFP:MFKGIVEGIGIIEKIDIYTDLDKYAIRFPENMLNGIKKESSIMFNGCFLTVTSVNSNIVWFDIFE
COMPND  23 KEARKLDTFREYKVGDRVNLGTFPKFGAASGGHILSARISCVASIIEIIENEDYQQMWIQIPENFTEFL
COMPND  24 IDKDYIAVDGISLTIDTIKNNQFFISLPLKIAQNTNMKWRKKGDKVNVELSNKINANQCW;        
COMPND  25 MOL_ID: 4;                                                           
COMPND  26 MOLECULE: B-CELL ANTIGEN RECEPTOR COMPLEX-ASSOCIATED PROTEIN BETA    
COMPND  27 CHAIN;                                                               
COMPND  28 CHAIN: D;                                                            
COMPND  29 SYNONYM: B-CELL-SPECIFIC GLYCOPROTEIN B29,IG-BETA,IMMUNOGLOBULIN-    
COMPND  30 ASSOCIATED B29 PROTEIN;                                              
COMPND  31 ENGINEERED: YES                                                      
SOURCE    MOL_ID: 1;                                                            
SOURCE   2 ORGANISM_SCIENTIFIC: MUS MUSCULUS;                                   
SOURCE   3 ORGANISM_COMMON: HOUSE MOUSE;                                        
SOURCE   4 ORGANISM_TAXID: 10090;                                               
SOURCE   5 GENE: IGHV1-72, IGHM, IGH-6;                                         
SOURCE   6 EXPRESSION_SYSTEM: MUS MUSCULUS;                                     
SOURCE   7 EXPRESSION_SYSTEM_TAXID: 10090;                                      
SOURCE   8 MOL_ID: 2;                                                           
SOURCE   9 ORGANISM_SCIENTIFIC: MUS MUSCULUS;                                   
SOURCE  10 ORGANISM_COMMON: HOUSE MOUSE;                                        
SOURCE  11 ORGANISM_TAXID: 10090;                                               
SOURCE  12 EXPRESSION_SYSTEM: MUS MUSCULUS;                                     
SOURCE  13 EXPRESSION_SYSTEM_TAXID: 10090;                                      
SOURCE  14 MOL_ID: 3;                                                           
SOURCE  15 ORGANISM_SCIENTIFIC: MUS MUSCULUS, ALIIVIBRIO FISCHERI;              
SOURCE  16 ORGANISM_COMMON: HOUSE MOUSE;                                        
SOURCE  17 ORGANISM_TAXID: 10090, 668;                                          
SOURCE  18 GENE: CD79A, IGA, MB-1, LUXY;                                        
SOURCE  19 EXPRESSION_SYSTEM: MUS MUSCULUS;                                     
SOURCE  20 EXPRESSION_SYSTEM_TAXID: 10090;                                      
SOURCE  21 MOL_ID: 4;                                                           
SOURCE  22 ORGANISM_SCIENTIFIC: MUS MUSCULUS;                                   
SOURCE  23 ORGANISM_COMMON: HOUSE MOUSE;                                        
SOURCE  24 ORGANISM_TAXID: 10090;                                               
SOURCE  25 GENE: CD79B, IGB;                                                    
SOURCE  26 EXPRESSION_SYSTEM: MUS MUSCULUS;                                     
SOURCE  27 EXPRESSION_SYSTEM_TAXID: 10090                                       
KEYWDS    COMPLEX, MEMBRANE PROTEIN, IMMUNE SYSTEM                              
EXPDTA    ELECTRON MICROSCOPY                                                   
AUTHOR    D.YING,P.XIONG,R.MICHAEL                                              
REVDAT   2   07-DEC-22 8EMA    1       JRNL                                     
REVDAT   1   16-NOV-22 8EMA    0                                                
JRNL        AUTH   Y.DONG,X.PI,F.BARTELS-BURGAHN,D.SALTUKOGLU,Z.LIANG,J.YANG,   
JRNL        AUTH 2 F.W.ALT,M.RETH,H.WU                                          
JRNL        TITL   STRUCTURAL PRINCIPLES OF B CELL ANTIGEN RECEPTOR ASSEMBLY.   
JRNL        REF    NATURE                        V. 612   156 2022              
JRNL        REFN                   ESSN 1476-4687                               
JRNL        PMID   36228656                                                     
JRNL        DOI    10.1038/S41586-022-05412-7                                   
REMARK   2                                                                      
REMARK   2 RESOLUTION.    8.20 ANGSTROMS.                                       
REMARK   3                                                                      
REMARK   3 REFINEMENT.                                                          
REMARK   3   SOFTWARE PACKAGES      : NULL                                      
REMARK   3   RECONSTRUCTION SCHEMA  : NULL                                      
REMARK   3                                                                      
REMARK   3 EM MAP-MODEL FITTING AND REFINEMENT                                  
REMARK   3   PDB ENTRY                    : NULL                                
REMARK   3   REFINEMENT SPACE             : NULL                                
REMARK   3   REFINEMENT PROTOCOL          : NULL                                
REMARK   3   REFINEMENT TARGET            : NULL                                
REMARK   3   OVERALL ANISOTROPIC B VALUE  : NULL                                
REMARK   3                                                                      
REMARK   3 FITTING PROCEDURE : NULL                                             
REMARK   3                                                                      
REMARK   3 EM IMAGE RECONSTRUCTION STATISTICS                                   
REMARK   3   NOMINAL PIXEL SIZE (ANGSTROMS)    : NULL                           
REMARK   3   ACTUAL PIXEL SIZE  (ANGSTROMS)    : NULL                           
REMARK   3   EFFECTIVE RESOLUTION (ANGSTROMS)  : 8.200                          
REMARK   3   NUMBER OF PARTICLES               : 30218                          
REMARK   3   CTF CORRECTION METHOD             : NONE                           
REMARK   3                                                                      
REMARK   3 EM RECONSTRUCTION MAGNIFICATION CALIBRATION: NULL                    
REMARK   3                                                                      
REMARK   3 OTHER DETAILS: NULL                                                  
REMARK   4                                                                      
REMARK   4 8EMA COMPLIES WITH FORMAT V. 3.30, 13-JUL-11                         
REMARK 100                                                                      
REMARK 100 THIS ENTRY HAS BEEN PROCESSED BY RCSB ON 28-SEP-22.                  
REMARK 100 THE DEPOSITION ID IS D_1000268421.                                   
REMARK 245                                                                      
REMARK 245 EXPERIMENTAL DETAILS                                                 
REMARK 245   RECONSTRUCTION METHOD          : SINGLE PARTICLE                   
REMARK 245   SPECIMEN TYPE                  : NULL                              
REMARK 245                                                                      
REMARK 245 ELECTRON MICROSCOPE SAMPLE                                           
REMARK 245   SAMPLE TYPE                    : PARTICLE                          
REMARK 245   PARTICLE TYPE                  : POINT                             
REMARK 245   NAME OF SAMPLE                 : B CELL RECEPTOR                   
REMARK 245   SAMPLE CONCENTRATION (MG ML-1) : NULL                              
REMARK 245   SAMPLE SUPPORT DETAILS         : NULL                              
REMARK 245   SAMPLE VITRIFICATION DETAILS   : NULL                              
REMARK 245   SAMPLE BUFFER                  : NULL                              
REMARK 245   PH                             : 7.50                              
REMARK 245   SAMPLE DETAILS                 : NULL                              
REMARK 245                                                                      
REMARK 245 DATA ACQUISITION                                                     
REMARK 245   DATE OF EXPERIMENT                : NULL                           
REMARK 245   NUMBER OF MICROGRAPHS-IMAGES      : NULL                           
REMARK 245   TEMPERATURE (KELVIN)              : NULL                           
REMARK 245   MICROSCOPE MODEL                  : FEI TITAN KRIOS                
REMARK 245   DETECTOR TYPE                     : GATAN K3 (6K X 4K)             
REMARK 245   MINIMUM DEFOCUS (NM)              : 1000.00                        
REMARK 245   MAXIMUM DEFOCUS (NM)              : 2000.00                        
REMARK 245   MINIMUM TILT ANGLE (DEGREES)      : NULL                           
REMARK 245   MAXIMUM TILT ANGLE (DEGREES)      : NULL                           
REMARK 245   NOMINAL CS                        : NULL                           
REMARK 245   IMAGING MODE                      : BRIGHT FIELD                   
REMARK 245   ELECTRON DOSE (ELECTRONS NM**-2)  : 160.00                         
REMARK 245   ILLUMINATION MODE                 : OTHER                          
REMARK 245   NOMINAL MAGNIFICATION             : NULL                           
REMARK 245   CALIBRATED MAGNIFICATION          : NULL                           
REMARK 245   SOURCE                            : FIELD EMISSION GUN             
REMARK 245   ACCELERATION VOLTAGE (KV)         : 300                            
REMARK 245   IMAGING DETAILS                   : NULL                           
REMARK 247                                                                      
REMARK 247 ELECTRON MICROSCOPY                                                  
REMARK 247  THE COORDINATES IN THIS ENTRY WERE GENERATED FROM ELECTRON          
REMARK 247  MICROSCOPY DATA. PROTEIN DATA BANK CONVENTIONS REQUIRE              
REMARK 247  THAT CRYST1 AND SCALE RECORDS BE INCLUDED, BUT THE VALUES           
REMARK 247  ON THESE RECORDS ARE MEANINGLESS EXCEPT FOR THE CALCULATION         
REMARK 247  OF THE STRUCTURE FACTORS.                                           
REMARK 300                                                                      
REMARK 300 BIOMOLECULE: 1                                                       
REMARK 300 SEE REMARK 350 FOR THE AUTHOR PROVIDED AND/OR PROGRAM                
REMARK 300 GENERATED ASSEMBLY INFORMATION FOR THE STRUCTURE IN                  
REMARK 300 THIS ENTRY. THE REMARK MAY ALSO PROVIDE INFORMATION ON               
REMARK 300 BURIED SURFACE AREA.                                                 
REMARK 350                                                                      
REMARK 350 COORDINATES FOR A COMPLETE MULTIMER REPRESENTING THE KNOWN           
REMARK 350 BIOLOGICALLY SIGNIFICANT OLIGOMERIZATION STATE OF THE                
REMARK 350 MOLECULE CAN BE GENERATED BY APPLYING BIOMT TRANSFORMATIONS          
REMARK 350 GIVEN BELOW.  BOTH NON-CRYSTALLOGRAPHIC AND                          
REMARK 350 CRYSTALLOGRAPHIC OPERATIONS ARE GIVEN.                               
REMARK 350                                                                      
REMARK 350 BIOMOLECULE: 1                                                       
REMARK 350 AUTHOR DETERMINED BIOLOGICAL UNIT: HEXAMERIC                         
REMARK 350 APPLY THE FOLLOWING TO CHAINS: A, B, R, L, C, D                      
REMARK 350   BIOMT1   1  1.000000  0.000000  0.000000        0.00000            
REMARK 350   BIOMT2   1  0.000000  1.000000  0.000000        0.00000            
REMARK 350   BIOMT3   1  0.000000  0.000000  1.000000        0.00000            
REMARK 465                                                                      
REMARK 465 MISSING RESIDUES                                                     
REMARK 465 THE FOLLOWING RESIDUES WERE NOT LOCATED IN THE                       
REMARK 465 EXPERIMENT. (M=MODEL NUMBER; RES=RESIDUE NAME; C=CHAIN               
REMARK 465 IDENTIFIER; SSSEQ=SEQUENCE NUMBER; I=INSERTION CODE.)                
REMARK 465                                                                      
REMARK 465   M RES C SSSEQI                                                     
REMARK 465     MET A     1                                                      
REMARK 465     GLY A     2                                                      
REMARK 465     TRP A     3                                                      
REMARK 465     SER A     4                                                      
REMARK 465     CYS A     5                                                      
REMARK 465     ILE A     6                                                      
REMARK 465     ILE A     7                                                      
REMARK 465     LEU A     8                                                      
REMARK 465     PHE A     9                                                      
REMARK 465     LEU A    10                                                      
REMARK 465     VAL A    11                                                      
REMARK 465     ALA A    12                                                      
REMARK 465     THR A    13                                                      
REMARK 465     ALA A    14                                                      
REMARK 465     THR A    15                                                      
REMARK 465     GLY A    16                                                      
REMARK 465     VAL A    17                                                      
REMARK 465     HIS A    18                                                      
REMARK 465     MET B     1                                                      
REMARK 465     GLY B     2                                                      
REMARK 465     TRP B     3                                                      
REMARK 465     SER B     4                                                      
REMARK 465     CYS B     5                                                      
REMARK 465     ILE B     6                                                      
REMARK 465     ILE B     7                                                      
REMARK 465     LEU B     8                                                      
REMARK 465     PHE B     9                                                      
REMARK 465     LEU B    10                                                      
REMARK 465     VAL B    11                                                      
REMARK 465     ALA B    12                                                      
REMARK 465     THR B    13                                                      
REMARK 465     ALA B    14                                                      
REMARK 465     THR B    15                                                      
REMARK 465     GLY B    16                                                      
REMARK 465     VAL B    17                                                      
REMARK 465     HIS B    18                                                      
REMARK 465     MET R     1                                                      
REMARK 465     ALA R     2                                                      
REMARK 465     TRP R     3                                                      
REMARK 465     ILE R     4                                                      
REMARK 465     SER R     5                                                      
REMARK 465     LEU R     6                                                      
REMARK 465     ILE R     7                                                      
REMARK 465     LEU R     8                                                      
REMARK 465     SER R     9                                                      
REMARK 465     LEU R    10                                                      
REMARK 465     LEU R    11                                                      
REMARK 465     ALA R    12                                                      
REMARK 465     LEU R    13                                                      
REMARK 465     SER R    14                                                      
REMARK 465     SER R    15                                                      
REMARK 465     GLY R    16                                                      
REMARK 465     ALA R    17                                                      
REMARK 465     ILE R    18                                                      
REMARK 465     MET L     1                                                      
REMARK 465     ALA L     2                                                      
REMARK 465     TRP L     3                                                      
REMARK 465     ILE L     4                                                      
REMARK 465     SER L     5                                                      
REMARK 465     LEU L     6                                                      
REMARK 465     ILE L     7                                                      
REMARK 465     LEU L     8                                                      
REMARK 465     SER L     9                                                      
REMARK 465     LEU L    10                                                      
REMARK 465     LEU L    11                                                      
REMARK 465     ALA L    12                                                      
REMARK 465     LEU L    13                                                      
REMARK 465     SER L    14                                                      
REMARK 465     SER L    15                                                      
REMARK 465     GLY L    16                                                      
REMARK 465     ALA L    17                                                      
REMARK 465     ILE L    18                                                      
REMARK 465     ASP C    -7                                                      
REMARK 465     TYR C    -6                                                      
REMARK 465     LYS C    -5                                                      
REMARK 465     ASP C    -4                                                      
REMARK 465     ASP C    -3                                                      
REMARK 465     ASP C    -2                                                      
REMARK 465     ASP C    -1                                                      
REMARK 465     LYS C     0                                                      
REMARK 465     MET C     1                                                      
REMARK 465     PRO C     2                                                      
REMARK 465     GLY C     3                                                      
REMARK 465     GLY C     4                                                      
REMARK 465     LEU C     5                                                      
REMARK 465     GLU C     6                                                      
REMARK 465     ALA C     7                                                      
REMARK 465     LEU C     8                                                      
REMARK 465     ARG C     9                                                      
REMARK 465     ALA C    10                                                      
REMARK 465     LEU C    11                                                      
REMARK 465     PRO C    12                                                      
REMARK 465     LEU C    13                                                      
REMARK 465     LEU C    14                                                      
REMARK 465     LEU C    15                                                      
REMARK 465     PHE C    16                                                      
REMARK 465     LEU C    17                                                      
REMARK 465     SER C    18                                                      
REMARK 465     TYR C    19                                                      
REMARK 465     ALA C    20                                                      
REMARK 465     CYS C    21                                                      
REMARK 465     LEU C    22                                                      
REMARK 465     GLY C    23                                                      
REMARK 465     PRO C    24                                                      
REMARK 465     GLY C    25                                                      
REMARK 465     CYS C    26                                                      
REMARK 465     GLN C    27                                                      
REMARK 465     ARG C   170                                                      
REMARK 465     SER C   171                                                      
REMARK 465     ILE C   172                                                      
REMARK 465     ALA C   173                                                      
REMARK 465     THR C   174                                                      
REMARK 465     ARG C   175                                                      
REMARK 465     SER C   176                                                      
REMARK 465     MET C   177                                                      
REMARK 465     PHE C   178                                                      
REMARK 465     LYS C   179                                                      
REMARK 465     GLY C   180                                                      
REMARK 465     ILE C   181                                                      
REMARK 465     VAL C   182                                                      
REMARK 465     GLU C   183                                                      
REMARK 465     GLY C   184                                                      
REMARK 465     ILE C   185                                                      
REMARK 465     GLY C   186                                                      
REMARK 465     ILE C   187                                                      
REMARK 465     ILE C   188                                                      
REMARK 465     GLU C   189                                                      
REMARK 465     LYS C   190                                                      
REMARK 465     ILE C   191                                                      
REMARK 465     ASP C   192                                                      
REMARK 465     ILE C   193                                                      
REMARK 465     TYR C   194                                                      
REMARK 465     THR C   195                                                      
REMARK 465     ASP C   196                                                      
REMARK 465     LEU C   197                                                      
REMARK 465     ASP C   198                                                      
REMARK 465     LYS C   199                                                      
REMARK 465     TYR C   200                                                      
REMARK 465     ALA C   201                                                      
REMARK 465     ILE C   202                                                      
REMARK 465     ARG C   203                                                      
REMARK 465     PHE C   204                                                      
REMARK 465     PRO C   205                                                      
REMARK 465     GLU C   206                                                      
REMARK 465     ASN C   207                                                      
REMARK 465     MET C   208                                                      
REMARK 465     LEU C   209                                                      
REMARK 465     ASN C   210                                                      
REMARK 465     GLY C   211                                                      
REMARK 465     ILE C   212                                                      
REMARK 465     LYS C   213                                                      
REMARK 465     LYS C   214                                                      
REMARK 465     GLU C   215                                                      
REMARK 465     SER C   216                                                      
REMARK 465     SER C   217                                                      
REMARK 465     ILE C   218                                                      
REMARK 465     MET C   219                                                      
REMARK 465     PHE C   220                                                      
REMARK 465     ASN C   221                                                      
REMARK 465     GLY C   222                                                      
REMARK 465     CYS C   223                                                      
REMARK 465     PHE C   224                                                      
REMARK 465     LEU C   225                                                      
REMARK 465     THR C   226                                                      
REMARK 465     VAL C   227                                                      
REMARK 465     THR C   228                                                      
REMARK 465     SER C   229                                                      
REMARK 465     VAL C   230                                                      
REMARK 465     ASN C   231                                                      
REMARK 465     SER C   232                                                      
REMARK 465     ASN C   233                                                      
REMARK 465     ILE C   234                                                      
REMARK 465     VAL C   235                                                      
REMARK 465     TRP C   236                                                      
REMARK 465     PHE C   237                                                      
REMARK 465     ASP C   238                                                      
REMARK 465     ILE C   239                                                      
REMARK 465     PHE C   240                                                      
REMARK 465     GLU C   241                                                      
REMARK 465     LYS C   242                                                      
REMARK 465     GLU C   243                                                      
REMARK 465     ALA C   244                                                      
REMARK 465     ARG C   245                                                      
REMARK 465     LYS C   246                                                      
REMARK 465     LEU C   247                                                      
REMARK 465     ASP C   248                                                      
REMARK 465     THR C   249                                                      
REMARK 465     PHE C   250                                                      
REMARK 465     ARG C   251                                                      
REMARK 465     GLU C   252                                                      
REMARK 465     TYR C   253                                                      
REMARK 465     LYS C   254                                                      
REMARK 465     VAL C   255                                                      
REMARK 465     GLY C   256                                                      
REMARK 465     ASP C   257                                                      
REMARK 465     ARG C   258                                                      
REMARK 465     VAL C   259                                                      
REMARK 465     ASN C   260                                                      
REMARK 465     LEU C   261                                                      
REMARK 465     GLY C   262                                                      
REMARK 465     THR C   263                                                      
REMARK 465     PHE C   264                                                      
REMARK 465     PRO C   265                                                      
REMARK 465     LYS C   266                                                      
REMARK 465     PHE C   267                                                      
REMARK 465     GLY C   268                                                      
REMARK 465     ALA C   269                                                      
REMARK 465     ALA C   270                                                      
REMARK 465     SER C   271                                                      
REMARK 465     GLY C   272                                                      
REMARK 465     GLY C   273                                                      
REMARK 465     HIS C   274                                                      
REMARK 465     ILE C   275                                                      
REMARK 465     LEU C   276                                                      
REMARK 465     SER C   277                                                      
REMARK 465     ALA C   278                                                      
REMARK 465     ARG C   279                                                      
REMARK 465     ILE C   280                                                      
REMARK 465     SER C   281                                                      
REMARK 465     CYS C   282                                                      
REMARK 465     VAL C   283                                                      
REMARK 465     ALA C   284                                                      
REMARK 465     SER C   285                                                      
REMARK 465     ILE C   286                                                      
REMARK 465     ILE C   287                                                      
REMARK 465     GLU C   288                                                      
REMARK 465     ILE C   289                                                      
REMARK 465     ILE C   290                                                      
REMARK 465     GLU C   291                                                      
REMARK 465     ASN C   292                                                      
REMARK 465     GLU C   293                                                      
REMARK 465     ASP C   294                                                      
REMARK 465     TYR C   295                                                      
REMARK 465     GLN C   296                                                      
REMARK 465     GLN C   297                                                      
REMARK 465     MET C   298                                                      
REMARK 465     TRP C   299                                                      
REMARK 465     ILE C   300                                                      
REMARK 465     GLN C   301                                                      
REMARK 465     ILE C   302                                                      
REMARK 465     PRO C   303                                                      
REMARK 465     GLU C   304                                                      
REMARK 465     ASN C   305                                                      
REMARK 465     PHE C   306                                                      
REMARK 465     THR C   307                                                      
REMARK 465     GLU C   308                                                      
REMARK 465     PHE C   309                                                      
REMARK 465     LEU C   310                                                      
REMARK 465     ILE C   311                                                      
REMARK 465     ASP C   312                                                      
REMARK 465     LYS C   313                                                      
REMARK 465     ASP C   314                                                      
REMARK 465     TYR C   315                                                      
REMARK 465     ILE C   316                                                      
REMARK 465     ALA C   317                                                      
REMARK 465     VAL C   318                                                      
REMARK 465     ASP C   319                                                      
REMARK 465     GLY C   320                                                      
REMARK 465     ILE C   321                                                      
REMARK 465     SER C   322                                                      
REMARK 465     LEU C   323                                                      
REMARK 465     THR C   324                                                      
REMARK 465     ILE C   325                                                      
REMARK 465     ASP C   326                                                      
REMARK 465     THR C   327                                                      
REMARK 465     ILE C   328                                                      
REMARK 465     LYS C   329                                                      
REMARK 465     ASN C   330                                                      
REMARK 465     ASN C   331                                                      
REMARK 465     GLN C   332                                                      
REMARK 465     PHE C   333                                                      
REMARK 465     PHE C   334                                                      
REMARK 465     ILE C   335                                                      
REMARK 465     SER C   336                                                      
REMARK 465     LEU C   337                                                      
REMARK 465     PRO C   338                                                      
REMARK 465     LEU C   339                                                      
REMARK 465     LYS C   340                                                      
REMARK 465     ILE C   341                                                      
REMARK 465     ALA C   342                                                      
REMARK 465     GLN C   343                                                      
REMARK 465     ASN C   344                                                      
REMARK 465     THR C   345                                                      
REMARK 465     ASN C   346                                                      
REMARK 465     MET C   347                                                      
REMARK 465     LYS C   348                                                      
REMARK 465     TRP C   349                                                      
REMARK 465     ARG C   350                                                      
REMARK 465     LYS C   351                                                      
REMARK 465     LYS C   352                                                      
REMARK 465     GLY C   353                                                      
REMARK 465     ASP C   354                                                      
REMARK 465     LYS C   355                                                      
REMARK 465     VAL C   356                                                      
REMARK 465     ASN C   357                                                      
REMARK 465     VAL C   358                                                      
REMARK 465     GLU C   359                                                      
REMARK 465     LEU C   360                                                      
REMARK 465     SER C   361                                                      
REMARK 465     ASN C   362                                                      
REMARK 465     LYS C   363                                                      
REMARK 465     ILE C   364                                                      
REMARK 465     ASN C   365                                                      
REMARK 465     ALA C   366                                                      
REMARK 465     ASN C   367                                                      
REMARK 465     GLN C   368                                                      
REMARK 465     CYS C   369                                                      
REMARK 465     TRP C   370                                                      
REMARK 465     MET D     1                                                      
REMARK 465     ALA D     2                                                      
REMARK 465     THR D     3                                                      
REMARK 465     LEU D     4                                                      
REMARK 465     VAL D     5                                                      
REMARK 465     LEU D     6                                                      
REMARK 465     SER D     7                                                      
REMARK 465     SER D     8                                                      
REMARK 465     MET D     9                                                      
REMARK 465     PRO D    10                                                      
REMARK 465     CYS D    11                                                      
REMARK 465     HIS D    12                                                      
REMARK 465     TRP D    13                                                      
REMARK 465     LEU D    14                                                      
REMARK 465     LEU D    15                                                      
REMARK 465     PHE D    16                                                      
REMARK 465     LEU D    17                                                      
REMARK 465     LEU D    18                                                      
REMARK 465     LEU D    19                                                      
REMARK 465     LEU D    20                                                      
REMARK 465     PHE D    21                                                      
REMARK 465     SER D    22                                                      
REMARK 465     GLY D    23                                                      
REMARK 465     GLU D    24                                                      
REMARK 465     PRO D    25                                                      
REMARK 465     VAL D    26                                                      
REMARK 465     PRO D    27                                                      
REMARK 465     ALA D    28                                                      
REMARK 465     MET D    29                                                      
REMARK 465     THR D    30                                                      
REMARK 465     SER D    31                                                      
REMARK 465     SER D    32                                                      
REMARK 465     ASP D    33                                                      
REMARK 465     LEU D    34                                                      
REMARK 465     PRO D    35                                                      
REMARK 465     LEU D    36                                                      
REMARK 465     ASN D    37                                                      
REMARK 465     PHE D    38                                                      
REMARK 465     GLN D    39                                                      
REMARK 465     GLY D    40                                                      
REMARK 465     SER D    41                                                      
REMARK 465     GLY D   185                                                      
REMARK 465     LYS D   186                                                      
REMARK 465     ALA D   187                                                      
REMARK 465     GLY D   188                                                      
REMARK 465     MET D   189                                                      
REMARK 465     GLU D   190                                                      
REMARK 465     GLU D   191                                                      
REMARK 465     ASP D   192                                                      
REMARK 465     HIS D   193                                                      
REMARK 465     THR D   194                                                      
REMARK 465     TYR D   195                                                      
REMARK 465     GLU D   196                                                      
REMARK 465     GLY D   197                                                      
REMARK 465     LEU D   198                                                      
REMARK 465     ASN D   199                                                      
REMARK 465     ILE D   200                                                      
REMARK 465     ASP D   201                                                      
REMARK 465     GLN D   202                                                      
REMARK 465     THR D   203                                                      
REMARK 465     ALA D   204                                                      
REMARK 465     THR D   205                                                      
REMARK 465     TYR D   206                                                      
REMARK 465     GLU D   207                                                      
REMARK 465     ASP D   208                                                      
REMARK 465     ILE D   209                                                      
REMARK 465     VAL D   210                                                      
REMARK 465     THR D   211                                                      
REMARK 465     LEU D   212                                                      
REMARK 465     ARG D   213                                                      
REMARK 465     THR D   214                                                      
REMARK 465     GLY D   215                                                      
REMARK 465     GLU D   216                                                      
REMARK 465     VAL D   217                                                      
REMARK 465     LYS D   218                                                      
REMARK 465     TRP D   219                                                      
REMARK 465     SER D   220                                                      
REMARK 465     VAL D   221                                                      
REMARK 465     GLY D   222                                                      
REMARK 465     GLU D   223                                                      
REMARK 465     HIS D   224                                                      
REMARK 465     PRO D   225                                                      
REMARK 465     GLY D   226                                                      
REMARK 465     GLN D   227                                                      
REMARK 465     GLU D   228                                                      
REMARK 500                                                                      
REMARK 500 GEOMETRY AND STEREOCHEMISTRY                                         
REMARK 500 SUBTOPIC: CLOSE CONTACTS IN SAME ASYMMETRIC UNIT                     
REMARK 500                                                                      
REMARK 500 THE FOLLOWING ATOMS ARE IN CLOSE CONTACT.                            
REMARK 500                                                                      
REMARK 500  ATM1  RES C  SSEQI   ATM2  RES C  SSEQI           DISTANCE          
REMARK 500   CG2  VAL L   165     O    THR L   218              2.09            
REMARK 500                                                                      
REMARK 500 REMARK: NULL                                                         
REMARK 500                                                                      
REMARK 500 GEOMETRY AND STEREOCHEMISTRY                                         
REMARK 500 SUBTOPIC: COVALENT BOND ANGLES                                       
REMARK 500                                                                      
REMARK 500 THE STEREOCHEMICAL PARAMETERS OF THE FOLLOWING RESIDUES              
REMARK 500 HAVE VALUES WHICH DEVIATE FROM EXPECTED VALUES BY MORE               
REMARK 500 THAN 6*RMSD (M=MODEL NUMBER; RES=RESIDUE NAME; C=CHAIN               
REMARK 500 IDENTIFIER; SSEQ=SEQUENCE NUMBER; I=INSERTION CODE).                 
REMARK 500                                                                      
REMARK 500 STANDARD TABLE:                                                      
REMARK 500 FORMAT: (10X,I3,1X,A3,1X,A1,I4,A1,3(1X,A4,2X),12X,F5.1)              
REMARK 500                                                                      
REMARK 500 EXPECTED VALUES PROTEIN: ENGH AND HUBER, 1999                        
REMARK 500 EXPECTED VALUES NUCLEIC ACID: CLOWNEY ET AL 1996                     
REMARK 500                                                                      
REMARK 500  M RES CSSEQI ATM1   ATM2   ATM3                                     
REMARK 500    GLU A 581   CB  -  CA  -  C   ANGL. DEV. = -12.6 DEGREES          
REMARK 500                                                                      
REMARK 500 REMARK: NULL                                                         
REMARK 500                                                                      
REMARK 500 GEOMETRY AND STEREOCHEMISTRY                                         
REMARK 500 SUBTOPIC: TORSION ANGLES                                             
REMARK 500                                                                      
REMARK 500 TORSION ANGLES OUTSIDE THE EXPECTED RAMACHANDRAN REGIONS:            
REMARK 500 (M=MODEL NUMBER; RES=RESIDUE NAME; C=CHAIN IDENTIFIER;               
REMARK 500 SSEQ=SEQUENCE NUMBER; I=INSERTION CODE).                             
REMARK 500                                                                      
REMARK 500 STANDARD TABLE:                                                      
REMARK 500 FORMAT:(10X,I3,1X,A3,1X,A1,I4,A1,4X,F7.2,3X,F7.2)                    
REMARK 500                                                                      
REMARK 500 EXPECTED VALUES: GJ KLEYWEGT AND TA JONES (1996). PHI/PSI-           
REMARK 500 CHOLOGY: RAMACHANDRAN REVISITED. STRUCTURE 4, 1395 - 1400            
REMARK 500                                                                      
REMARK 500  M RES CSSEQI        PSI       PHI                                   
REMARK 500    PRO A  33       99.79    -63.07                                   
REMARK 500    ALA A  35     -160.85   -114.95                                   
REMARK 500    LEU A  39     -166.47   -108.23                                   
REMARK 500    THR A  49       34.32    -87.18                                   
REMARK 500    PRO A  60       87.33    -63.80                                   
REMARK 500    ARG A  62     -160.87   -120.72                                   
REMARK 500    GLU A  65     -169.37   -129.56                                   
REMARK 500    ILE A  67      -72.82    -98.21                                   
REMARK 500    SER A  74      -77.18    -97.43                                   
REMARK 500    PHE A  83       79.37   -110.50                                   
REMARK 500    THR A  88     -121.61     54.71                                   
REMARK 500    LEU A  89     -130.27     42.53                                   
REMARK 500    PRO A  94      170.53    -58.36                                   
REMARK 500    SER A  96       44.80     37.11                                   
REMARK 500    THR A 106     -165.09   -105.16                                   
REMARK 500    ASP A 127      -83.60   -134.04                                   
REMARK 500    SER A 139       38.47    -94.61                                   
REMARK 500    SER A 143     -166.97   -106.58                                   
REMARK 500    CYS A 153       51.12    -94.60                                   
REMARK 500    SER A 175       27.33   -150.63                                   
REMARK 500    THR A 201      -79.21   -117.86                                   
REMARK 500    LEU A 206      143.50   -173.50                                   
REMARK 500    LEU A 213     -163.70   -128.19                                   
REMARK 500    HIS A 231       73.22   -117.06                                   
REMARK 500    ALA A 245     -163.79   -107.06                                   
REMARK 500    MET A 249     -155.64   -114.40                                   
REMARK 500    SER A 264     -167.05   -105.41                                   
REMARK 500    LYS A 270     -120.98     51.80                                   
REMARK 500    THR A 278     -168.32   -104.45                                   
REMARK 500    THR A 306     -162.23   -107.10                                   
REMARK 500    GLU A 308      -70.96    -74.67                                   
REMARK 500    PRO A 314       75.16    -68.76                                   
REMARK 500    TYR A 317     -157.86   -115.14                                   
REMARK 500    ILE A 325     -169.98   -118.44                                   
REMARK 500    ASP A 362     -136.85     61.63                                   
REMARK 500    LEU A 564       -6.53     69.47                                   
REMARK 500    LYS A 572     -129.19     61.55                                   
REMARK 500    GLU A 577      119.90   -161.06                                   
REMARK 500    ASN A 579     -155.50   -152.42                                   
REMARK 500    THR B  49       37.75    -88.71                                   
REMARK 500    ARG B  62     -161.37   -113.46                                   
REMARK 500    ILE B  67      -70.90    -83.62                                   
REMARK 500    SER B  74     -128.46     58.84                                   
REMARK 500    PHE B  83       60.97   -105.25                                   
REMARK 500    LYS B  86       19.62     59.27                                   
REMARK 500    LEU B  89       56.89   -148.16                                   
REMARK 500    THR B 106     -162.02   -108.88                                   
REMARK 500    ASP B 127      -92.54   -113.90                                   
REMARK 500    THR B 201       51.74   -109.43                                   
REMARK 500    LYS B 204     -144.05     59.51                                   
REMARK 500                                                                      
REMARK 500 THIS ENTRY HAS     101 RAMACHANDRAN OUTLIERS.                        
REMARK 500                                                                      
REMARK 500 REMARK: NULL                                                         
REMARK 900                                                                      
REMARK 900 RELATED ENTRIES                                                      
REMARK 900 RELATED ID: EMD-27848   RELATED DB: EMDB                             
DBREF  8EMA A    1   117  UNP    P06328   HVM49_MOUSE      1    117             
DBREF  8EMA A  141   615  UNP    P01872-2 IGHM_MOUSE       1    475             
DBREF  8EMA B    1   117  UNP    P06328   HVM49_MOUSE      1    117             
DBREF  8EMA B  141   615  UNP    P01872-2 IGHM_MOUSE       1    475             
DBREF  8EMA R    1   234  UNP    G0YP42   G0YP42_MOUSE     1    234             
DBREF  8EMA L    1   234  UNP    G0YP42   G0YP42_MOUSE     1    234             
DBREF  8EMA C    1   172  UNP    P11911   CD79A_MOUSE      1    172             
DBREF  8EMA C  177   370  UNP    P21578   LUXY_ALIFS       1    194             
DBREF  8EMA D    1   228  UNP    P15530   CD79B_MOUSE      1    228             
SEQADV 8EMA ILE A    7  UNP  P06328    MET     7 CONFLICT                       
SEQADV 8EMA VAL A   11  UNP  P06328    ALA    11 CONFLICT                       
SEQADV 8EMA TYR A  118  UNP  P06328              LINKER                         
SEQADV 8EMA ASP A  119  UNP  P06328              LINKER                         
SEQADV 8EMA TYR A  120  UNP  P06328              LINKER                         
SEQADV 8EMA TYR A  121  UNP  P06328              LINKER                         
SEQADV 8EMA GLY A  122  UNP  P06328              LINKER                         
SEQADV 8EMA SER A  123  UNP  P06328              LINKER                         
SEQADV 8EMA SER A  124  UNP  P06328              LINKER                         
SEQADV 8EMA TYR A  125  UNP  P06328              LINKER                         
SEQADV 8EMA PHE A  126  UNP  P06328              LINKER                         
SEQADV 8EMA ASP A  127  UNP  P06328              LINKER                         
SEQADV 8EMA TYR A  128  UNP  P06328              LINKER                         
SEQADV 8EMA TRP A  129  UNP  P06328              LINKER                         
SEQADV 8EMA GLY A  130  UNP  P06328              LINKER                         
SEQADV 8EMA GLN A  131  UNP  P06328              LINKER                         
SEQADV 8EMA GLY A  132  UNP  P06328              LINKER                         
SEQADV 8EMA THR A  133  UNP  P06328              LINKER                         
SEQADV 8EMA THR A  134  UNP  P06328              LINKER                         
SEQADV 8EMA LEU A  135  UNP  P06328              LINKER                         
SEQADV 8EMA THR A  136  UNP  P06328              LINKER                         
SEQADV 8EMA VAL A  137  UNP  P06328              LINKER                         
SEQADV 8EMA SER A  138  UNP  P06328              LINKER                         
SEQADV 8EMA SER A  139  UNP  P06328              LINKER                         
SEQADV 8EMA GLU A  140  UNP  P06328              LINKER                         
SEQADV 8EMA ILE B    7  UNP  P06328    MET     7 CONFLICT                       
SEQADV 8EMA VAL B   11  UNP  P06328    ALA    11 CONFLICT                       
SEQADV 8EMA TYR B  118  UNP  P06328              LINKER                         
SEQADV 8EMA ASP B  119  UNP  P06328              LINKER                         
SEQADV 8EMA TYR B  120  UNP  P06328              LINKER                         
SEQADV 8EMA TYR B  121  UNP  P06328              LINKER                         
SEQADV 8EMA GLY B  122  UNP  P06328              LINKER                         
SEQADV 8EMA SER B  123  UNP  P06328              LINKER                         
SEQADV 8EMA SER B  124  UNP  P06328              LINKER                         
SEQADV 8EMA TYR B  125  UNP  P06328              LINKER                         
SEQADV 8EMA PHE B  126  UNP  P06328              LINKER                         
SEQADV 8EMA ASP B  127  UNP  P06328              LINKER                         
SEQADV 8EMA TYR B  128  UNP  P06328              LINKER                         
SEQADV 8EMA TRP B  129  UNP  P06328              LINKER                         
SEQADV 8EMA GLY B  130  UNP  P06328              LINKER                         
SEQADV 8EMA GLN B  131  UNP  P06328              LINKER                         
SEQADV 8EMA GLY B  132  UNP  P06328              LINKER                         
SEQADV 8EMA THR B  133  UNP  P06328              LINKER                         
SEQADV 8EMA THR B  134  UNP  P06328              LINKER                         
SEQADV 8EMA LEU B  135  UNP  P06328              LINKER                         
SEQADV 8EMA THR B  136  UNP  P06328              LINKER                         
SEQADV 8EMA VAL B  137  UNP  P06328              LINKER                         
SEQADV 8EMA SER B  138  UNP  P06328              LINKER                         
SEQADV 8EMA SER B  139  UNP  P06328              LINKER                         
SEQADV 8EMA GLU B  140  UNP  P06328              LINKER                         
SEQADV 8EMA ALA R   76  UNP  G0YP42    VAL    76 CONFLICT                       
SEQADV 8EMA PRO R   77  UNP  G0YP42    SER    77 CONFLICT                       
SEQADV 8EMA ALA L   76  UNP  G0YP42    VAL    76 CONFLICT                       
SEQADV 8EMA PRO L   77  UNP  G0YP42    SER    77 CONFLICT                       
SEQADV 8EMA ASP C   -7  UNP  P11911              EXPRESSION TAG                 
SEQADV 8EMA TYR C   -6  UNP  P11911              EXPRESSION TAG                 
SEQADV 8EMA LYS C   -5  UNP  P11911              EXPRESSION TAG                 
SEQADV 8EMA ASP C   -4  UNP  P11911              EXPRESSION TAG                 
SEQADV 8EMA ASP C   -3  UNP  P11911              EXPRESSION TAG                 
SEQADV 8EMA ASP C   -2  UNP  P11911              EXPRESSION TAG                 
SEQADV 8EMA ASP C   -1  UNP  P11911              EXPRESSION TAG                 
SEQADV 8EMA LYS C    0  UNP  P11911              EXPRESSION TAG                 
SEQADV 8EMA ARG C  170  UNP  P11911    VAL   170 CONFLICT                       
SEQADV 8EMA SER C  171  UNP  P11911    ASP   171 CONFLICT                       
SEQADV 8EMA ILE C  172  UNP  P11911    MET   172 CONFLICT                       
SEQADV 8EMA ALA C  173  UNP  P11911              LINKER                         
SEQADV 8EMA THR C  174  UNP  P11911              LINKER                         
SEQADV 8EMA ARG C  175  UNP  P11911              LINKER                         
SEQADV 8EMA SER C  176  UNP  P11911              LINKER                         
SEQRES   1 A  615  MET GLY TRP SER CYS ILE ILE LEU PHE LEU VAL ALA THR          
SEQRES   2 A  615  ALA THR GLY VAL HIS SER GLN VAL GLN LEU GLN GLN PRO          
SEQRES   3 A  615  GLY ALA GLU LEU VAL LYS PRO GLY ALA SER VAL LYS LEU          
SEQRES   4 A  615  SER CYS LYS ALA SER GLY TYR THR PHE THR SER TYR TRP          
SEQRES   5 A  615  MET HIS TRP VAL LYS GLN ARG PRO GLY ARG GLY LEU GLU          
SEQRES   6 A  615  TRP ILE GLY ARG ILE ASP PRO ASN SER GLY GLY THR LYS          
SEQRES   7 A  615  TYR ASN GLU LYS PHE LYS SER LYS ALA THR LEU THR VAL          
SEQRES   8 A  615  ASP LYS PRO SER SER THR ALA TYR MET GLN LEU SER SER          
SEQRES   9 A  615  LEU THR SER GLU ASP SER ALA VAL TYR TYR CYS ALA ARG          
SEQRES  10 A  615  TYR ASP TYR TYR GLY SER SER TYR PHE ASP TYR TRP GLY          
SEQRES  11 A  615  GLN GLY THR THR LEU THR VAL SER SER GLU SER GLN SER          
SEQRES  12 A  615  PHE PRO ASN VAL PHE PRO LEU VAL SER CYS GLU SER PRO          
SEQRES  13 A  615  LEU SER ASP LYS ASN LEU VAL ALA MET GLY CYS LEU ALA          
SEQRES  14 A  615  ARG ASP PHE LEU PRO SER THR ILE SER PHE THR TRP ASN          
SEQRES  15 A  615  TYR GLN ASN ASN THR GLU VAL ILE GLN GLY ILE ARG THR          
SEQRES  16 A  615  PHE PRO THR LEU ARG THR GLY GLY LYS TYR LEU ALA THR          
SEQRES  17 A  615  SER GLN VAL LEU LEU SER PRO LYS SER ILE LEU GLU GLY          
SEQRES  18 A  615  SER ASP GLU TYR LEU VAL CYS LYS ILE HIS TYR GLY GLY          
SEQRES  19 A  615  LYS ASN ARG ASP LEU HIS VAL PRO ILE PRO ALA VAL ALA          
SEQRES  20 A  615  GLU MET ASN PRO ASN VAL ASN VAL PHE VAL PRO PRO ARG          
SEQRES  21 A  615  ASP GLY PHE SER GLY PRO ALA PRO ARG LYS SER LYS LEU          
SEQRES  22 A  615  ILE CYS GLU ALA THR ASN PHE THR PRO LYS PRO ILE THR          
SEQRES  23 A  615  VAL SER TRP LEU LYS ASP GLY LYS LEU VAL GLU SER GLY          
SEQRES  24 A  615  PHE THR THR ASP PRO VAL THR ILE GLU ASN LYS GLY SER          
SEQRES  25 A  615  THR PRO GLN THR TYR LYS VAL ILE SER THR LEU THR ILE          
SEQRES  26 A  615  SER GLU ILE ASP TRP LEU ASN LEU ASN VAL TYR THR CYS          
SEQRES  27 A  615  ARG VAL ASP HIS ARG GLY LEU THR PHE LEU LYS ASN VAL          
SEQRES  28 A  615  SER SER THR CYS ALA ALA SER PRO SER THR ASP ILE LEU          
SEQRES  29 A  615  THR PHE THR ILE PRO PRO SER PHE ALA ASP ILE PHE LEU          
SEQRES  30 A  615  SER LYS SER ALA ASN LEU THR CYS LEU VAL SER ASN LEU          
SEQRES  31 A  615  ALA THR TYR GLU THR LEU ASN ILE SER TRP ALA SER GLN          
SEQRES  32 A  615  SER GLY GLU PRO LEU GLU THR LYS ILE LYS ILE MET GLU          
SEQRES  33 A  615  SER HIS PRO ASN GLY THR PHE SER ALA LYS GLY VAL ALA          
SEQRES  34 A  615  SER VAL CYS VAL GLU ASP TRP ASN ASN ARG LYS GLU PHE          
SEQRES  35 A  615  VAL CYS THR VAL THR HIS ARG ASP LEU PRO SER PRO GLN          
SEQRES  36 A  615  LYS LYS PHE ILE SER LYS PRO ASN GLU VAL HIS LYS HIS          
SEQRES  37 A  615  PRO PRO ALA VAL TYR LEU LEU PRO PRO ALA ARG GLU GLN          
SEQRES  38 A  615  LEU ASN LEU ARG GLU SER ALA THR VAL THR CYS LEU VAL          
SEQRES  39 A  615  LYS GLY PHE SER PRO ALA ASP ILE SER VAL GLN TRP LEU          
SEQRES  40 A  615  GLN ARG GLY GLN LEU LEU PRO GLN GLU LYS TYR VAL THR          
SEQRES  41 A  615  SER ALA PRO MET PRO GLU PRO GLY ALA PRO GLY PHE TYR          
SEQRES  42 A  615  PHE THR HIS SER ILE LEU THR VAL THR GLU GLU GLU TRP          
SEQRES  43 A  615  ASN SER GLY GLU THR TYR THR CYS VAL VAL GLY HIS GLU          
SEQRES  44 A  615  ALA LEU PRO HIS LEU VAL THR GLU ARG THR VAL ASP LYS          
SEQRES  45 A  615  SER THR GLU GLY GLU VAL ASN ALA GLU GLU GLU GLY PHE          
SEQRES  46 A  615  GLU ASN LEU TRP THR THR ALA SER THR PHE ILE VAL LEU          
SEQRES  47 A  615  PHE LEU LEU SER LEU PHE TYR SER THR THR VAL THR LEU          
SEQRES  48 A  615  PHE LYS VAL LYS                                              
SEQRES   1 B  615  MET GLY TRP SER CYS ILE ILE LEU PHE LEU VAL ALA THR          
SEQRES   2 B  615  ALA THR GLY VAL HIS SER GLN VAL GLN LEU GLN GLN PRO          
SEQRES   3 B  615  GLY ALA GLU LEU VAL LYS PRO GLY ALA SER VAL LYS LEU          
SEQRES   4 B  615  SER CYS LYS ALA SER GLY TYR THR PHE THR SER TYR TRP          
SEQRES   5 B  615  MET HIS TRP VAL LYS GLN ARG PRO GLY ARG GLY LEU GLU          
SEQRES   6 B  615  TRP ILE GLY ARG ILE ASP PRO ASN SER GLY GLY THR LYS          
SEQRES   7 B  615  TYR ASN GLU LYS PHE LYS SER LYS ALA THR LEU THR VAL          
SEQRES   8 B  615  ASP LYS PRO SER SER THR ALA TYR MET GLN LEU SER SER          
SEQRES   9 B  615  LEU THR SER GLU ASP SER ALA VAL TYR TYR CYS ALA ARG          
SEQRES  10 B  615  TYR ASP TYR TYR GLY SER SER TYR PHE ASP TYR TRP GLY          
SEQRES  11 B  615  GLN GLY THR THR LEU THR VAL SER SER GLU SER GLN SER          
SEQRES  12 B  615  PHE PRO ASN VAL PHE PRO LEU VAL SER CYS GLU SER PRO          
SEQRES  13 B  615  LEU SER ASP LYS ASN LEU VAL ALA MET GLY CYS LEU ALA          
SEQRES  14 B  615  ARG ASP PHE LEU PRO SER THR ILE SER PHE THR TRP ASN          
SEQRES  15 B  615  TYR GLN ASN ASN THR GLU VAL ILE GLN GLY ILE ARG THR          
SEQRES  16 B  615  PHE PRO THR LEU ARG THR GLY GLY LYS TYR LEU ALA THR          
SEQRES  17 B  615  SER GLN VAL LEU LEU SER PRO LYS SER ILE LEU GLU GLY          
SEQRES  18 B  615  SER ASP GLU TYR LEU VAL CYS LYS ILE HIS TYR GLY GLY          
SEQRES  19 B  615  LYS ASN ARG ASP LEU HIS VAL PRO ILE PRO ALA VAL ALA          
SEQRES  20 B  615  GLU MET ASN PRO ASN VAL ASN VAL PHE VAL PRO PRO ARG          
SEQRES  21 B  615  ASP GLY PHE SER GLY PRO ALA PRO ARG LYS SER LYS LEU          
SEQRES  22 B  615  ILE CYS GLU ALA THR ASN PHE THR PRO LYS PRO ILE THR          
SEQRES  23 B  615  VAL SER TRP LEU LYS ASP GLY LYS LEU VAL GLU SER GLY          
SEQRES  24 B  615  PHE THR THR ASP PRO VAL THR ILE GLU ASN LYS GLY SER          
SEQRES  25 B  615  THR PRO GLN THR TYR LYS VAL ILE SER THR LEU THR ILE          
SEQRES  26 B  615  SER GLU ILE ASP TRP LEU ASN LEU ASN VAL TYR THR CYS          
SEQRES  27 B  615  ARG VAL ASP HIS ARG GLY LEU THR PHE LEU LYS ASN VAL          
SEQRES  28 B  615  SER SER THR CYS ALA ALA SER PRO SER THR ASP ILE LEU          
SEQRES  29 B  615  THR PHE THR ILE PRO PRO SER PHE ALA ASP ILE PHE LEU          
SEQRES  30 B  615  SER LYS SER ALA ASN LEU THR CYS LEU VAL SER ASN LEU          
SEQRES  31 B  615  ALA THR TYR GLU THR LEU ASN ILE SER TRP ALA SER GLN          
SEQRES  32 B  615  SER GLY GLU PRO LEU GLU THR LYS ILE LYS ILE MET GLU          
SEQRES  33 B  615  SER HIS PRO ASN GLY THR PHE SER ALA LYS GLY VAL ALA          
SEQRES  34 B  615  SER VAL CYS VAL GLU ASP TRP ASN ASN ARG LYS GLU PHE          
SEQRES  35 B  615  VAL CYS THR VAL THR HIS ARG ASP LEU PRO SER PRO GLN          
SEQRES  36 B  615  LYS LYS PHE ILE SER LYS PRO ASN GLU VAL HIS LYS HIS          
SEQRES  37 B  615  PRO PRO ALA VAL TYR LEU LEU PRO PRO ALA ARG GLU GLN          
SEQRES  38 B  615  LEU ASN LEU ARG GLU SER ALA THR VAL THR CYS LEU VAL          
SEQRES  39 B  615  LYS GLY PHE SER PRO ALA ASP ILE SER VAL GLN TRP LEU          
SEQRES  40 B  615  GLN ARG GLY GLN LEU LEU PRO GLN GLU LYS TYR VAL THR          
SEQRES  41 B  615  SER ALA PRO MET PRO GLU PRO GLY ALA PRO GLY PHE TYR          
SEQRES  42 B  615  PHE THR HIS SER ILE LEU THR VAL THR GLU GLU GLU TRP          
SEQRES  43 B  615  ASN SER GLY GLU THR TYR THR CYS VAL VAL GLY HIS GLU          
SEQRES  44 B  615  ALA LEU PRO HIS LEU VAL THR GLU ARG THR VAL ASP LYS          
SEQRES  45 B  615  SER THR GLU GLY GLU VAL ASN ALA GLU GLU GLU GLY PHE          
SEQRES  46 B  615  GLU ASN LEU TRP THR THR ALA SER THR PHE ILE VAL LEU          
SEQRES  47 B  615  PHE LEU LEU SER LEU PHE TYR SER THR THR VAL THR LEU          
SEQRES  48 B  615  PHE LYS VAL LYS                                              
SEQRES   1 R  234  MET ALA TRP ILE SER LEU ILE LEU SER LEU LEU ALA LEU          
SEQRES   2 R  234  SER SER GLY ALA ILE SER GLN ALA VAL VAL THR GLN GLU          
SEQRES   3 R  234  SER ALA LEU THR THR SER PRO GLY GLU THR VAL THR LEU          
SEQRES   4 R  234  THR CYS ARG SER SER THR GLY ALA VAL THR THR SER ASN          
SEQRES   5 R  234  TYR ALA ASN TRP VAL GLN GLU LYS PRO ASP HIS LEU PHE          
SEQRES   6 R  234  THR GLY LEU ILE GLY GLY THR ASN ASN ARG ALA PRO GLY          
SEQRES   7 R  234  VAL PRO ALA ARG PHE SER GLY SER LEU ILE GLY ASP LYS          
SEQRES   8 R  234  ALA ALA LEU THR ILE THR GLY ALA GLN THR GLU ASP GLU          
SEQRES   9 R  234  ALA ILE TYR PHE CYS ALA LEU TRP TYR SER ASN HIS TRP          
SEQRES  10 R  234  VAL PHE GLY GLY GLY THR LYS LEU THR VAL LEU GLY GLN          
SEQRES  11 R  234  PRO LYS SER SER PRO SER VAL THR LEU PHE PRO PRO SER          
SEQRES  12 R  234  SER GLU GLU LEU GLU THR ASN LYS ALA THR LEU VAL CYS          
SEQRES  13 R  234  THR ILE THR ASP PHE TYR PRO GLY VAL VAL THR VAL ASP          
SEQRES  14 R  234  TRP LYS VAL ASP GLY THR PRO VAL THR GLN GLY MET GLU          
SEQRES  15 R  234  THR THR GLN PRO SER LYS GLN SER ASN ASN LYS TYR MET          
SEQRES  16 R  234  ALA SER SER TYR LEU THR LEU THR ALA ARG ALA TRP GLU          
SEQRES  17 R  234  ARG HIS SER SER TYR SER CYS GLN VAL THR HIS GLU GLY          
SEQRES  18 R  234  HIS THR VAL GLU LYS SER LEU SER ARG ALA ASP CYS SER          
SEQRES   1 L  234  MET ALA TRP ILE SER LEU ILE LEU SER LEU LEU ALA LEU          
SEQRES   2 L  234  SER SER GLY ALA ILE SER GLN ALA VAL VAL THR GLN GLU          
SEQRES   3 L  234  SER ALA LEU THR THR SER PRO GLY GLU THR VAL THR LEU          
SEQRES   4 L  234  THR CYS ARG SER SER THR GLY ALA VAL THR THR SER ASN          
SEQRES   5 L  234  TYR ALA ASN TRP VAL GLN GLU LYS PRO ASP HIS LEU PHE          
SEQRES   6 L  234  THR GLY LEU ILE GLY GLY THR ASN ASN ARG ALA PRO GLY          
SEQRES   7 L  234  VAL PRO ALA ARG PHE SER GLY SER LEU ILE GLY ASP LYS          
SEQRES   8 L  234  ALA ALA LEU THR ILE THR GLY ALA GLN THR GLU ASP GLU          
SEQRES   9 L  234  ALA ILE TYR PHE CYS ALA LEU TRP TYR SER ASN HIS TRP          
SEQRES  10 L  234  VAL PHE GLY GLY GLY THR LYS LEU THR VAL LEU GLY GLN          
SEQRES  11 L  234  PRO LYS SER SER PRO SER VAL THR LEU PHE PRO PRO SER          
SEQRES  12 L  234  SER GLU GLU LEU GLU THR ASN LYS ALA THR LEU VAL CYS          
SEQRES  13 L  234  THR ILE THR ASP PHE TYR PRO GLY VAL VAL THR VAL ASP          
SEQRES  14 L  234  TRP LYS VAL ASP GLY THR PRO VAL THR GLN GLY MET GLU          
SEQRES  15 L  234  THR THR GLN PRO SER LYS GLN SER ASN ASN LYS TYR MET          
SEQRES  16 L  234  ALA SER SER TYR LEU THR LEU THR ALA ARG ALA TRP GLU          
SEQRES  17 L  234  ARG HIS SER SER TYR SER CYS GLN VAL THR HIS GLU GLY          
SEQRES  18 L  234  HIS THR VAL GLU LYS SER LEU SER ARG ALA ASP CYS SER          
SEQRES   1 C  378  ASP TYR LYS ASP ASP ASP ASP LYS MET PRO GLY GLY LEU          
SEQRES   2 C  378  GLU ALA LEU ARG ALA LEU PRO LEU LEU LEU PHE LEU SER          
SEQRES   3 C  378  TYR ALA CYS LEU GLY PRO GLY CYS GLN ALA LEU ARG VAL          
SEQRES   4 C  378  GLU GLY GLY PRO PRO SER LEU THR VAL ASN LEU GLY GLU          
SEQRES   5 C  378  GLU ALA ARG LEU THR CYS GLU ASN ASN GLY ARG ASN PRO          
SEQRES   6 C  378  ASN ILE THR TRP TRP PHE SER LEU GLN SER ASN ILE THR          
SEQRES   7 C  378  TRP PRO PRO VAL PRO LEU GLY PRO GLY GLN GLY THR THR          
SEQRES   8 C  378  GLY GLN LEU PHE PHE PRO GLU VAL ASN LYS ASN HIS ARG          
SEQRES   9 C  378  GLY LEU TYR TRP CYS GLN VAL ILE GLU ASN ASN ILE LEU          
SEQRES  10 C  378  LYS ARG SER CYS GLY THR TYR LEU ARG VAL ARG ASN PRO          
SEQRES  11 C  378  VAL PRO ARG PRO PHE LEU ASP MET GLY GLU GLY THR LYS          
SEQRES  12 C  378  ASN ARG ILE ILE THR ALA GLU GLY ILE ILE LEU LEU PHE          
SEQRES  13 C  378  CYS ALA VAL VAL PRO GLY THR LEU LEU LEU PHE ARG LYS          
SEQRES  14 C  378  ARG TRP GLN ASN GLU LYS PHE GLY ARG SER ILE ALA THR          
SEQRES  15 C  378  ARG SER MET PHE LYS GLY ILE VAL GLU GLY ILE GLY ILE          
SEQRES  16 C  378  ILE GLU LYS ILE ASP ILE TYR THR ASP LEU ASP LYS TYR          
SEQRES  17 C  378  ALA ILE ARG PHE PRO GLU ASN MET LEU ASN GLY ILE LYS          
SEQRES  18 C  378  LYS GLU SER SER ILE MET PHE ASN GLY CYS PHE LEU THR          
SEQRES  19 C  378  VAL THR SER VAL ASN SER ASN ILE VAL TRP PHE ASP ILE          
SEQRES  20 C  378  PHE GLU LYS GLU ALA ARG LYS LEU ASP THR PHE ARG GLU          
SEQRES  21 C  378  TYR LYS VAL GLY ASP ARG VAL ASN LEU GLY THR PHE PRO          
SEQRES  22 C  378  LYS PHE GLY ALA ALA SER GLY GLY HIS ILE LEU SER ALA          
SEQRES  23 C  378  ARG ILE SER CYS VAL ALA SER ILE ILE GLU ILE ILE GLU          
SEQRES  24 C  378  ASN GLU ASP TYR GLN GLN MET TRP ILE GLN ILE PRO GLU          
SEQRES  25 C  378  ASN PHE THR GLU PHE LEU ILE ASP LYS ASP TYR ILE ALA          
SEQRES  26 C  378  VAL ASP GLY ILE SER LEU THR ILE ASP THR ILE LYS ASN          
SEQRES  27 C  378  ASN GLN PHE PHE ILE SER LEU PRO LEU LYS ILE ALA GLN          
SEQRES  28 C  378  ASN THR ASN MET LYS TRP ARG LYS LYS GLY ASP LYS VAL          
SEQRES  29 C  378  ASN VAL GLU LEU SER ASN LYS ILE ASN ALA ASN GLN CYS          
SEQRES  30 C  378  TRP                                                          
SEQRES   1 D  228  MET ALA THR LEU VAL LEU SER SER MET PRO CYS HIS TRP          
SEQRES   2 D  228  LEU LEU PHE LEU LEU LEU LEU PHE SER GLY GLU PRO VAL          
SEQRES   3 D  228  PRO ALA MET THR SER SER ASP LEU PRO LEU ASN PHE GLN          
SEQRES   4 D  228  GLY SER PRO CYS SER GLN ILE TRP GLN HIS PRO ARG PHE          
SEQRES   5 D  228  ALA ALA LYS LYS ARG SER SER MET VAL LYS PHE HIS CYS          
SEQRES   6 D  228  TYR THR ASN HIS SER GLY ALA LEU THR TRP PHE ARG LYS          
SEQRES   7 D  228  ARG GLY SER GLN GLN PRO GLN GLU LEU VAL SER GLU GLU          
SEQRES   8 D  228  GLY ARG ILE VAL GLN THR GLN ASN GLY SER VAL TYR THR          
SEQRES   9 D  228  LEU THR ILE GLN ASN ILE GLN TYR GLU ASP ASN GLY ILE          
SEQRES  10 D  228  TYR PHE CYS LYS GLN LYS CYS ASP SER ALA ASN HIS ASN          
SEQRES  11 D  228  VAL THR ASP SER CYS GLY THR GLU LEU LEU VAL LEU GLY          
SEQRES  12 D  228  PHE SER THR LEU ASP GLN LEU LYS ARG ARG ASN THR LEU          
SEQRES  13 D  228  LYS ASP GLY ILE ILE LEU ILE GLN THR LEU LEU ILE ILE          
SEQRES  14 D  228  LEU PHE ILE ILE VAL PRO ILE PHE LEU LEU LEU ASP LYS          
SEQRES  15 D  228  ASP ASP GLY LYS ALA GLY MET GLU GLU ASP HIS THR TYR          
SEQRES  16 D  228  GLU GLY LEU ASN ILE ASP GLN THR ALA THR TYR GLU ASP          
SEQRES  17 D  228  ILE VAL THR LEU ARG THR GLY GLU VAL LYS TRP SER VAL          
SEQRES  18 D  228  GLY GLU HIS PRO GLY GLN GLU                                  
HELIX    1 AA1 THR A   47  TYR A   51  5                                   5    
HELIX    2 AA2 SER A  214  ILE A  218  5                                   5    
HELIX    3 AA3 PRO A  259  PHE A  263  5                                   5    
HELIX    4 AA4 ASP A  329  LEU A  333  5                                   5    
HELIX    5 AA5 SER A  371  LYS A  379  1                                   9    
HELIX    6 AA6 CYS A  432  ASN A  438  1                                   7    
HELIX    7 AA7 ALA A  478  ASN A  483  1                                   6    
HELIX    8 AA8 GLU A  543  SER A  548  1                                   6    
HELIX    9 AA9 GLU A  583  LYS A  615  1                                  33    
HELIX   10 AB1 THR B   47  TYR B   51  5                                   5    
HELIX   11 AB2 SER B  214  ILE B  218  5                                   5    
HELIX   12 AB3 SER B  371  LYS B  379  1                                   9    
HELIX   13 AB4 VAL B  433  ASN B  438  1                                   6    
HELIX   14 AB5 ALA B  478  LEU B  484  1                                   7    
HELIX   15 AB6 PRO B  514  GLU B  516  5                                   3    
HELIX   16 AB7 GLU B  543  SER B  548  1                                   6    
HELIX   17 AB8 PHE B  585  LYS B  615  1                                  31    
HELIX   18 AB9 GLU R  146  ASN R  150  5                                   5    
HELIX   19 AC1 THR R  203  HIS R  210  1                                   8    
HELIX   20 AC2 GLU L  146  ASN L  150  5                                   5    
HELIX   21 AC3 ALA L  204  HIS L  210  1                                   7    
HELIX   22 AC4 ASN C   92  ARG C   96  5                                   5    
HELIX   23 AC5 GLY C  131  GLY C  169  1                                  39    
HELIX   24 AC6 GLN D  111  ASN D  115  5                                   5    
HELIX   25 AC7 ASP D  148  ASP D  184  1                                  37    
SHEET    1 AA1 2 VAL A  37  CYS A  41  0                                        
SHEET    2 AA1 2 ALA A  98  LEU A 102 -1  O  ALA A  98   N  CYS A  41           
SHEET    1 AA2 3 ARG A  69  ILE A  70  0                                        
SHEET    2 AA2 3 TRP A  52  HIS A  54 -1  N  MET A  53   O  ILE A  70           
SHEET    3 AA2 3 ARG A 117  TYR A 118 -1  O  TYR A 118   N  TRP A  52           
SHEET    1 AA3 2 VAL A  56  GLN A  58  0                                        
SHEET    2 AA3 2 VAL A 112  TYR A 114 -1  O  VAL A 112   N  GLN A  58           
SHEET    1 AA4 4 ASN A 146  VAL A 151  0                                        
SHEET    2 AA4 4 ALA A 164  ARG A 170 -1  O  GLY A 166   N  LEU A 150           
SHEET    3 AA4 4 TYR A 205  LEU A 212 -1  O  ALA A 207   N  ALA A 169           
SHEET    4 AA4 4 LEU A 199  ARG A 200 -1  N  LEU A 199   O  LEU A 206           
SHEET    1 AA5 2 THR A 180  ASN A 182  0                                        
SHEET    2 AA5 2 VAL A 227  LYS A 229 -1  O  VAL A 227   N  ASN A 182           
SHEET    1 AA6 2 ASN A 254  VAL A 255  0                                        
SHEET    2 AA6 2 CYS A 275  GLU A 276 -1  O  GLU A 276   N  ASN A 254           
SHEET    1 AA7 2 LYS A 272  LEU A 273  0                                        
SHEET    2 AA7 2 LEU A 323  THR A 324 -1  O  LEU A 323   N  LEU A 273           
SHEET    1 AA8 3 LYS A 294  LEU A 295  0                                        
SHEET    2 AA8 3 THR A 286  LYS A 291 -1  N  LYS A 291   O  LYS A 294           
SHEET    3 AA8 3 TYR A 336  ASP A 341 -1  O  ASP A 341   N  THR A 286           
SHEET    1 AA9 2 THR A 306  ILE A 307  0                                        
SHEET    2 AA9 2 TYR A 317  LYS A 318 -1  O  LYS A 318   N  THR A 306           
SHEET    1 AB1 4 THR A 365  ILE A 368  0                                        
SHEET    2 AB1 4 ALA A 381  LEU A 390 -1  O  LEU A 386   N  PHE A 366           
SHEET    3 AB1 4 PHE A 423  VAL A 431 -1  O  PHE A 423   N  LEU A 390           
SHEET    4 AB1 4 LYS A 411  LYS A 413 -1  N  LYS A 411   O  VAL A 428           
SHEET    1 AB2 3 ASN A 397  SER A 402  0                                        
SHEET    2 AB2 3 PHE A 442  THR A 447 -1  O  THR A 445   N  SER A 399           
SHEET    3 AB2 3 LYS A 457  ILE A 459 -1  O  ILE A 459   N  PHE A 442           
SHEET    1 AB3 4 ALA A 471  LEU A 475  0                                        
SHEET    2 AB3 4 SER A 487  PHE A 497 -1  O  THR A 491   N  LEU A 475           
SHEET    3 AB3 4 TYR A 533  THR A 535 -1  O  THR A 535   N  VAL A 494           
SHEET    4 AB3 4 MET A 524  PRO A 525 -1  N  MET A 524   O  PHE A 534           
SHEET    1 AB4 3 ALA A 471  LEU A 475  0                                        
SHEET    2 AB4 3 SER A 487  PHE A 497 -1  O  THR A 491   N  LEU A 475           
SHEET    3 AB4 3 LEU A 539  THR A 542 -1  O  VAL A 541   N  ALA A 488           
SHEET    1 AB5 4 GLN A 511  LEU A 512  0                                        
SHEET    2 AB5 4 SER A 503  GLN A 508 -1  N  GLN A 508   O  GLN A 511           
SHEET    3 AB5 4 TYR A 552  GLY A 557 -1  O  VAL A 555   N  GLN A 505           
SHEET    4 AB5 4 VAL A 565  THR A 569 -1  O  THR A 566   N  VAL A 556           
SHEET    1 AB6 2 LEU B  23  GLN B  24  0                                        
SHEET    2 AB6 2 LYS B  42  ALA B  43 -1  O  LYS B  42   N  GLN B  24           
SHEET    1 AB7 2 VAL B  37  LEU B  39  0                                        
SHEET    2 AB7 2 MET B 100  LEU B 102 -1  O  LEU B 102   N  VAL B  37           
SHEET    1 AB8 2 VAL B  56  GLN B  58  0                                        
SHEET    2 AB8 2 VAL B 112  TYR B 114 -1  O  VAL B 112   N  GLN B  58           
SHEET    1 AB9 2 VAL B  91  ASP B  92  0                                        
SHEET    2 AB9 2 THR B  97  ALA B  98 -1  O  THR B  97   N  ASP B  92           
SHEET    1 AC1 3 VAL B 147  VAL B 151  0                                        
SHEET    2 AC1 3 ALA B 164  ALA B 169 -1  O  LEU B 168   N  PHE B 148           
SHEET    3 AC1 3 ALA B 207  LEU B 212 -1  O  ALA B 207   N  ALA B 169           
SHEET    1 AC2 3 THR B 180  ASN B 182  0                                        
SHEET    2 AC2 3 TYR B 225  LYS B 229 -1  O  LYS B 229   N  THR B 180           
SHEET    3 AC2 3 HIS B 240  PRO B 242 -1  O  VAL B 241   N  LEU B 226           
SHEET    1 AC3 4 VAL B 253  ASN B 254  0                                        
SHEET    2 AC3 4 CYS B 275  ALA B 277 -1  O  GLU B 276   N  ASN B 254           
SHEET    3 AC3 4 TYR B 317  LEU B 323 -1  O  VAL B 319   N  ALA B 277           
SHEET    4 AC3 4 PHE B 300  THR B 302 -1  N  THR B 301   O  THR B 322           
SHEET    1 AC4 4 VAL B 253  ASN B 254  0                                        
SHEET    2 AC4 4 CYS B 275  ALA B 277 -1  O  GLU B 276   N  ASN B 254           
SHEET    3 AC4 4 TYR B 317  LEU B 323 -1  O  VAL B 319   N  ALA B 277           
SHEET    4 AC4 4 THR B 306  ILE B 307 -1  N  THR B 306   O  LYS B 318           
SHEET    1 AC5 4 LYS B 294  LEU B 295  0                                        
SHEET    2 AC5 4 THR B 286  LYS B 291 -1  N  LYS B 291   O  LYS B 294           
SHEET    3 AC5 4 TYR B 336  HIS B 342 -1  O  ASP B 341   N  THR B 286           
SHEET    4 AC5 4 LEU B 345  PHE B 347 -1  O  PHE B 347   N  VAL B 340           
SHEET    1 AC6 4 PHE B 366  THR B 367  0                                        
SHEET    2 AC6 4 CYS B 385  LEU B 390 -1  O  LEU B 386   N  PHE B 366           
SHEET    3 AC6 4 PHE B 423  CYS B 432 -1  O  ALA B 425   N  VAL B 387           
SHEET    4 AC6 4 SER B 380  LEU B 383 -1  N  ALA B 381   O  VAL B 431           
SHEET    1 AC7 4 PHE B 366  THR B 367  0                                        
SHEET    2 AC7 4 CYS B 385  LEU B 390 -1  O  LEU B 386   N  PHE B 366           
SHEET    3 AC7 4 PHE B 423  CYS B 432 -1  O  ALA B 425   N  VAL B 387           
SHEET    4 AC7 4 LYS B 411  ILE B 414 -1  N  LYS B 411   O  VAL B 428           
SHEET    1 AC8 3 ILE B 398  SER B 402  0                                        
SHEET    2 AC8 3 PHE B 442  VAL B 446 -1  O  VAL B 443   N  ALA B 401           
SHEET    3 AC8 3 GLN B 455  ILE B 459 -1  O  ILE B 459   N  PHE B 442           
SHEET    1 AC9 4 ALA B 471  LEU B 475  0                                        
SHEET    2 AC9 4 SER B 487  PHE B 497 -1  O  LEU B 493   N  TYR B 473           
SHEET    3 AC9 4 SER B 537  THR B 542 -1  O  LEU B 539   N  VAL B 490           
SHEET    4 AC9 4 TYR B 518  THR B 520 -1  N  VAL B 519   O  ILE B 538           
SHEET    1 AD1 4 ALA B 471  LEU B 475  0                                        
SHEET    2 AD1 4 SER B 487  PHE B 497 -1  O  LEU B 493   N  TYR B 473           
SHEET    3 AD1 4 TYR B 533  THR B 535 -1  O  THR B 535   N  VAL B 494           
SHEET    4 AD1 4 MET B 524  PRO B 525 -1  N  MET B 524   O  PHE B 534           
SHEET    1 AD2 4 GLN B 511  LEU B 512  0                                        
SHEET    2 AD2 4 ILE B 502  GLN B 508 -1  N  GLN B 508   O  GLN B 511           
SHEET    3 AD2 4 TYR B 552  HIS B 558 -1  O  GLY B 557   N  SER B 503           
SHEET    4 AD2 4 VAL B 565  VAL B 570 -1  O  VAL B 570   N  TYR B 552           
SHEET    1 AD3 3 ALA R  28  THR R  31  0                                        
SHEET    2 AD3 3 THR R 123  VAL R 127  1  O  THR R 126   N  LEU R  29           
SHEET    3 AD3 3 ILE R 106  TYR R 107 -1  N  TYR R 107   O  THR R 123           
SHEET    1 AD4 3 THR R  36  LEU R  39  0                                        
SHEET    2 AD4 3 LYS R  91  THR R  97 -1  O  ILE R  96   N  VAL R  37           
SHEET    3 AD4 3 PHE R  83  ILE R  88 -1  N  SER R  86   O  ALA R  93           
SHEET    1 AD5 2 ASN R  55  GLN R  58  0                                        
SHEET    2 AD5 2 THR R  66  GLY R  70 -1  O  THR R  66   N  GLN R  58           
SHEET    1 AD6 2 LEU R 111  TYR R 113  0                                        
SHEET    2 AD6 2 HIS R 116  VAL R 118 -1  O  HIS R 116   N  TYR R 113           
SHEET    1 AD7 4 SER R 136  PHE R 140  0                                        
SHEET    2 AD7 4 ALA R 152  THR R 159 -1  O  VAL R 155   N  PHE R 140           
SHEET    3 AD7 4 SER R 198  LEU R 202 -1  O  LEU R 202   N  ALA R 152           
SHEET    4 AD7 4 GLU R 182  THR R 183 -1  N  GLU R 182   O  TYR R 199           
SHEET    1 AD8 4 SER R 136  PHE R 140  0                                        
SHEET    2 AD8 4 ALA R 152  THR R 159 -1  O  VAL R 155   N  PHE R 140           
SHEET    3 AD8 4 TYR R 194  ALA R 196 -1  O  ALA R 196   N  ILE R 158           
SHEET    4 AD8 4 SER R 187  LYS R 188 -1  N  SER R 187   O  MET R 195           
SHEET    1 AD9 2 LYS R 171  VAL R 172  0                                        
SHEET    2 AD9 2 THR R 175  PRO R 176 -1  O  THR R 175   N  VAL R 172           
SHEET    1 AE1 2 GLN R 216  HIS R 219  0                                        
SHEET    2 AE1 2 HIS R 222  GLU R 225 -1  O  VAL R 224   N  VAL R 217           
SHEET    1 AE2 3 ALA L  28  THR L  31  0                                        
SHEET    2 AE2 3 THR L 123  VAL L 127  1  O  THR L 126   N  LEU L  29           
SHEET    3 AE2 3 ILE L 106  TYR L 107 -1  N  TYR L 107   O  THR L 123           
SHEET    1 AE3 3 THR L  36  LEU L  39  0                                        
SHEET    2 AE3 3 LYS L  91  THR L  97 -1  O  ILE L  96   N  VAL L  37           
SHEET    3 AE3 3 PHE L  83  ILE L  88 -1  N  SER L  86   O  ALA L  93           
SHEET    1 AE4 2 ASN L  55  GLN L  58  0                                        
SHEET    2 AE4 2 THR L  66  GLY L  70 -1  O  THR L  66   N  GLN L  58           
SHEET    1 AE5 2 LEU L 111  TYR L 113  0                                        
SHEET    2 AE5 2 HIS L 116  VAL L 118 -1  O  HIS L 116   N  TYR L 113           
SHEET    1 AE6 4 SER L 136  PHE L 140  0                                        
SHEET    2 AE6 4 ALA L 152  THR L 159 -1  O  VAL L 155   N  PHE L 140           
SHEET    3 AE6 4 SER L 198  LEU L 202 -1  O  LEU L 202   N  ALA L 152           
SHEET    4 AE6 4 GLU L 182  THR L 183 -1  N  GLU L 182   O  TYR L 199           
SHEET    1 AE7 4 SER L 136  PHE L 140  0                                        
SHEET    2 AE7 4 ALA L 152  THR L 159 -1  O  VAL L 155   N  PHE L 140           
SHEET    3 AE7 4 TYR L 194  ALA L 196 -1  O  ALA L 196   N  ILE L 158           
SHEET    4 AE7 4 SER L 187  LYS L 188 -1  N  SER L 187   O  MET L 195           
SHEET    1 AE8 2 LYS L 171  VAL L 172  0                                        
SHEET    2 AE8 2 THR L 175  PRO L 176 -1  O  THR L 175   N  VAL L 172           
SHEET    1 AE9 2 GLN L 216  HIS L 219  0                                        
SHEET    2 AE9 2 HIS L 222  GLU L 225 -1  O  VAL L 224   N  VAL L 217           
SHEET    1 AF1 4 VAL C  74  PRO C  75  0                                        
SHEET    2 AF1 4 ASN C  58  PHE C  63 -1  N  PHE C  63   O  VAL C  74           
SHEET    3 AF1 4 GLY C  97  ILE C 104 -1  O  GLN C 102   N  THR C  60           
SHEET    4 AF1 4 LEU C 109  ARG C 111 -1  O  LYS C 110   N  VAL C 103           
SHEET    1 AF2 4 VAL C  74  PRO C  75  0                                        
SHEET    2 AF2 4 ASN C  58  PHE C  63 -1  N  PHE C  63   O  VAL C  74           
SHEET    3 AF2 4 GLY C  97  ILE C 104 -1  O  GLN C 102   N  THR C  60           
SHEET    4 AF2 4 THR C 115  LEU C 117 -1  O  LEU C 117   N  GLY C  97           
SHEET    1 AF3 5 ALA D  54  LYS D  55  0                                        
SHEET    2 AF3 5 GLU D 138  VAL D 141  1  O  LEU D 140   N  LYS D  55           
SHEET    3 AF3 5 GLY D 116  GLN D 122 -1  N  GLY D 116   O  LEU D 139           
SHEET    4 AF3 5 LEU D  73  LYS D  78 -1  N  LYS D  78   O  ILE D 117           
SHEET    5 AF3 5 GLN D  85  GLU D  86 -1  O  GLN D  85   N  ARG D  77           
SHEET    1 AF4 3 LYS D  62  PHE D  63  0                                        
SHEET    2 AF4 3 VAL D 102  ILE D 107 -1  O  LEU D 105   N  PHE D  63           
SHEET    3 AF4 3 ILE D  94  ASN D  99 -1  N  ASN D  99   O  VAL D 102           
SSBOND   1 CYS A   41    CYS A  115                          1555   1555  2.03  
SSBOND   2 CYS A  153    CYS R  233                          1555   1555  2.03  
SSBOND   3 CYS A  167    CYS A  228                          1555   1555  2.03  
SSBOND   4 CYS A  275    CYS A  338                          1555   1555  2.03  
SSBOND   5 CYS A  385    CYS A  444                          1555   1555  2.03  
SSBOND   6 CYS A  492    CYS A  554                          1555   1555  2.04  
SSBOND   7 CYS B   41    CYS B  115                          1555   1555  2.03  
SSBOND   8 CYS B  153    CYS L  233                          1555   1555  2.13  
SSBOND   9 CYS B  167    CYS B  228                          1555   1555  2.05  
SSBOND  10 CYS B  275    CYS B  338                          1555   1555  2.03  
SSBOND  11 CYS B  385    CYS B  444                          1555   1555  2.03  
SSBOND  12 CYS B  492    CYS B  554                          1555   1555  2.04  
SSBOND  13 CYS R   41    CYS R  109                          1555   1555  2.03  
SSBOND  14 CYS R  156    CYS R  215                          1555   1555  2.03  
SSBOND  15 CYS L   41    CYS L  109                          1555   1555  2.03  
SSBOND  16 CYS L  156    CYS L  215                          1555   1555  2.03  
SSBOND  17 CYS C   50    CYS C  101                          1555   1555  2.03  
SSBOND  18 CYS C  113    CYS D  135                          1555   1555  2.03  
SSBOND  19 CYS D   43    CYS D  124                          1555   1555  2.03  
SSBOND  20 CYS D   65    CYS D  120                          1555   1555  2.03  
CRYST1    1.000    1.000    1.000  90.00  90.00  90.00 P 1                      
ORIGX1      1.000000  0.000000  0.000000        0.00000                         
ORIGX2      0.000000  1.000000  0.000000        0.00000                         
ORIGX3      0.000000  0.000000  1.000000        0.00000                         
SCALE1      1.000000  0.000000  0.000000        0.00000                         
SCALE2      0.000000  1.000000  0.000000        0.00000                         
SCALE3      0.000000  0.000000  1.000000        0.00000                         
ATOM      1  N   SER A  19     309.474 254.748 170.918  1.00 60.77           N  
ATOM      2  CA  SER A  19     309.911 253.338 170.740  1.00 60.77           C  
ATOM      3  C   SER A  19     310.053 253.023 169.248  1.00 60.77           C  
ATOM      4  O   SER A  19     310.936 253.619 168.601  1.00 60.77           O  
ATOM      5  CB  SER A  19     308.955 252.387 171.414  1.00 60.77           C  
ATOM      6  OG  SER A  19     307.651 252.513 170.868  1.00 60.77           O  
ATOM      7  N   GLN A  20     309.216 252.118 168.729  1.00 83.57           N  
ATOM      8  CA  GLN A  20     309.274 251.741 167.291  1.00 83.57           C  
ATOM      9  C   GLN A  20     307.855 251.746 166.712  1.00 83.57           C  
ATOM     10  O   GLN A  20     306.896 251.623 167.500  1.00 83.57           O  
ATOM     11  CB  GLN A  20     309.923 250.366 167.119  1.00 83.57           C  
ATOM     12  CG  GLN A  20     311.345 250.287 167.656  1.00 83.57           C  
ATOM     13  CD  GLN A  20     311.391 250.075 169.150  1.00 83.57           C  
ATOM     14  OE1 GLN A  20     310.363 249.934 169.809  1.00 83.57           O  
ATOM     15  NE2 GLN A  20     312.595 250.041 169.697  1.00 83.57           N  
ATOM     16  N   VAL A  21     307.736 251.877 165.388  1.00 87.74           N  
ATOM     17  CA  VAL A  21     306.398 251.878 164.724  1.00 87.74           C  
ATOM     18  C   VAL A  21     305.662 250.589 165.104  1.00 87.74           C  
ATOM     19  O   VAL A  21     306.307 249.522 165.114  1.00 87.74           O  
ATOM     20  CB  VAL A  21     306.531 252.020 163.196  1.00 87.74           C  
ATOM     21  CG1 VAL A  21     306.946 253.428 162.797  1.00 87.74           C  
ATOM     22  CG2 VAL A  21     307.500 250.998 162.622  1.00 87.74           C  
ATOM     23  N   GLN A  22     304.366 250.692 165.412  1.00 91.91           N  
ATOM     24  CA  GLN A  22     303.563 249.497 165.788  1.00 91.91           C  
ATOM     25  C   GLN A  22     302.193 249.568 165.108  1.00 91.91           C  
ATOM     26  O   GLN A  22     301.673 250.690 164.945  1.00 91.91           O  
ATOM     27  CB  GLN A  22     303.408 249.408 167.307  1.00 91.91           C  
ATOM     28  CG  GLN A  22     302.639 248.176 167.763  1.00 91.91           C  
ATOM     29  CD  GLN A  22     302.454 248.129 169.260  1.00 91.91           C  
ATOM     30  OE1 GLN A  22     302.878 249.025 169.987  1.00 91.91           O  
ATOM     31  NE2 GLN A  22     301.812 247.074 169.733  1.00 91.91           N  
ATOM     32  N   LEU A  23     301.635 248.414 164.734  1.00 94.73           N  
ATOM     33  CA  LEU A  23     300.301 248.372 164.075  1.00 94.73           C  
ATOM     34  C   LEU A  23     299.277 249.101 164.951  1.00 94.73           C  
ATOM     35  O   LEU A  23     299.188 248.770 166.149  1.00 94.73           O  
ATOM     36  CB  LEU A  23     299.899 246.910 163.857  1.00 94.73           C  
ATOM     37  CG  LEU A  23     300.803 246.117 162.915  1.00 94.73           C  
ATOM     38  CD1 LEU A  23     300.129 244.827 162.474  1.00 94.73           C  
ATOM     39  CD2 LEU A  23     301.192 246.956 161.706  1.00 94.73           C  
ATOM     40  N   GLN A  24     298.538 250.053 164.373  1.00 95.40           N  
ATOM     41  CA  GLN A  24     297.522 250.789 165.115  1.00 95.40           C  
ATOM     42  C   GLN A  24     296.151 250.230 164.762  1.00 95.40           C  
ATOM     43  O   GLN A  24     295.769 250.208 163.587  1.00 95.40           O  
ATOM     44  CB  GLN A  24     297.592 252.284 164.803  1.00 95.40           C  
ATOM     45  CG  GLN A  24     296.558 253.125 165.537  1.00 95.40           C  
ATOM     46  CD  GLN A  24     296.797 253.177 167.035  1.00 95.40           C  
ATOM     47  OE1 GLN A  24     297.905 252.925 167.509  1.00 95.40           O  
ATOM     48  NE2 GLN A  24     295.755 253.507 167.789  1.00 95.40           N  
ATOM     49  N   GLN A  25     295.417 249.783 165.776  1.00 96.33           N  
ATOM     50  CA  GLN A  25     294.086 249.227 165.602  1.00 96.33           C  
ATOM     51  C   GLN A  25     293.102 249.946 166.512  1.00 96.33           C  
ATOM     52  O   GLN A  25     293.461 250.360 167.619  1.00 96.33           O  
ATOM     53  CB  GLN A  25     294.066 247.723 165.911  1.00 96.33           C  
ATOM     54  CG  GLN A  25     294.855 246.876 164.925  1.00 96.33           C  
ATOM     55  CD  GLN A  25     294.873 245.408 165.301  1.00 96.33           C  
ATOM     56  OE1 GLN A  25     294.718 245.052 166.469  1.00 96.33           O  
ATOM     57  NE2 GLN A  25     295.064 244.545 164.310  1.00 96.33           N  
ATOM     58  N   PRO A  26     291.857 250.116 166.066  1.00 94.75           N  
ATOM     59  CA  PRO A  26     290.861 250.787 166.909  1.00 94.75           C  
ATOM     60  C   PRO A  26     290.563 249.984 168.167  1.00 94.75           C  
ATOM     61  O   PRO A  26     290.715 248.761 168.204  1.00 94.75           O  
ATOM     62  CB  PRO A  26     289.628 250.879 166.000  1.00 94.75           C  
ATOM     63  CG  PRO A  26     290.164 250.742 164.609  1.00 94.75           C  
ATOM     64  CD  PRO A  26     291.334 249.815 164.724  1.00 94.75           C  
ATOM     65  N   GLY A  27     290.132 250.694 169.207  1.00 89.68           N  
ATOM     66  CA  GLY A  27     289.818 250.064 170.474  1.00 89.68           C  
ATOM     67  C   GLY A  27     288.521 249.283 170.450  1.00 89.68           C  
ATOM     68  O   GLY A  27     288.499 248.113 170.058  1.00 89.68           O  
ATOM     69  N   ALA A  28     287.430 249.922 170.867  1.00 89.79           N  
ATOM     70  CA  ALA A  28     286.118 249.293 170.908  1.00 89.79           C  
ATOM     71  C   ALA A  28     285.107 250.175 170.193  1.00 89.79           C  
ATOM     72  O   ALA A  28     285.182 251.405 170.263  1.00 89.79           O  
ATOM     73  CB  ALA A  28     285.665 249.037 172.350  1.00 89.79           C  
ATOM     74  N   GLU A  29     284.161 249.539 169.505  1.00 92.17           N  
ATOM     75  CA  GLU A  29     283.116 250.235 168.772  1.00 92.17           C  
ATOM     76  C   GLU A  29     281.754 249.724 169.223  1.00 92.17           C  
ATOM     77  O   GLU A  29     281.647 248.777 170.007  1.00 92.17           O  
ATOM     78  CB  GLU A  29     283.279 250.055 167.255  1.00 92.17           C  
ATOM     79  CG  GLU A  29     284.594 250.585 166.701  1.00 92.17           C  
ATOM     80  CD  GLU A  29     284.694 252.097 166.767  1.00 92.17           C  
ATOM     81  OE1 GLU A  29     283.641 252.765 166.839  1.00 92.17           O  
ATOM     82  OE2 GLU A  29     285.829 252.619 166.746  1.00 92.17           O  
ATOM     83  N   LEU A  30     280.703 250.367 168.714  1.00 90.85           N  
ATOM     84  CA  LEU A  30     279.332 249.987 169.054  1.00 90.85           C  
ATOM     85  C   LEU A  30     278.455 250.307 167.846  1.00 90.85           C  
ATOM     86  O   LEU A  30     278.078 251.465 167.639  1.00 90.85           O  
ATOM     87  CB  LEU A  30     278.852 250.713 170.303  1.00 90.85           C  
ATOM     88  CG  LEU A  30     277.432 250.389 170.773  1.00 90.85           C  
ATOM     89  CD1 LEU A  30     277.297 248.909 171.095  1.00 90.85           C  
ATOM     90  CD2 LEU A  30     277.056 251.240 171.976  1.00 90.85           C  
ATOM     91  N   VAL A  31     278.137 249.282 167.060  1.00 92.94           N  
ATOM     92  CA  VAL A  31     277.312 249.418 165.866  1.00 92.94           C  
ATOM     93  C   VAL A  31     276.050 248.590 166.060  1.00 92.94           C  
ATOM     94  O   VAL A  31     276.126 247.403 166.398  1.00 92.94           O  
ATOM     95  CB  VAL A  31     278.068 248.976 164.599  1.00 92.94           C  
ATOM     96  CG1 VAL A  31     277.185 249.138 163.370  1.00 92.94           C  
ATOM     97  CG2 VAL A  31     279.356 249.769 164.446  1.00 92.94           C  
ATOM     98  N   LYS A  32     274.896 249.217 165.848  1.00 92.81           N  
ATOM     99  CA  LYS A  32     273.633 248.516 165.995  1.00 92.81           C  
ATOM    100  C   LYS A  32     273.436 247.527 164.847  1.00 92.81           C  
ATOM    101  O   LYS A  32     273.872 247.776 163.720  1.00 92.81           O  
ATOM    102  CB  LYS A  32     272.473 249.507 166.033  1.00 92.81           C  
ATOM    103  CG  LYS A  32     272.544 250.504 167.178  1.00 92.81           C  
ATOM    104  CD  LYS A  32     271.359 251.455 167.157  1.00 92.81           C  
ATOM    105  CE  LYS A  32     271.429 252.451 168.303  1.00 92.81           C  
ATOM    106  NZ  LYS A  32     270.273 253.390 168.295  1.00 92.81           N  
ATOM    107  N   PRO A  33     272.787 246.388 165.112  1.00 94.17           N  
ATOM    108  CA  PRO A  33     272.548 245.407 164.044  1.00 94.17           C  
ATOM    109  C   PRO A  33     271.662 245.955 162.937  1.00 94.17           C  
ATOM    110  O   PRO A  33     270.435 245.995 163.073  1.00 94.17           O  
ATOM    111  CB  PRO A  33     271.869 244.243 164.780  1.00 94.17           C  
ATOM    112  CG  PRO A  33     272.258 244.415 166.214  1.00 94.17           C  
ATOM    113  CD  PRO A  33     272.344 245.894 166.427  1.00 94.17           C  
ATOM    114  N   GLY A  34     272.277 246.381 161.836  1.00 93.79           N  
ATOM    115  CA  GLY A  34     271.535 246.928 160.718  1.00 93.79           C  
ATOM    116  C   GLY A  34     272.379 247.815 159.826  1.00 93.79           C  
ATOM    117  O   GLY A  34     272.001 248.100 158.685  1.00 93.79           O  
ATOM    118  N   ALA A  35     273.526 248.259 160.337  1.00 95.33           N  
ATOM    119  CA  ALA A  35     274.422 249.116 159.571  1.00 95.33           C  
ATOM    120  C   ALA A  35     275.705 248.325 159.347  1.00 95.33           C  
ATOM    121  O   ALA A  35     275.713 247.096 159.466  1.00 95.33           O  
ATOM    122  CB  ALA A  35     274.815 250.348 160.388  1.00 95.33           C  
ATOM    123  N   SER A  36     276.792 249.021 159.024  1.00 95.81           N  
ATOM    124  CA  SER A  36     278.076 248.375 158.784  1.00 95.81           C  
ATOM    125  C   SER A  36     279.205 248.953 159.622  1.00 95.81           C  
ATOM    126  O   SER A  36     279.360 250.176 159.697  1.00 95.81           O  
ATOM    127  CB  SER A  36     278.357 248.586 157.292  1.00 95.81           C  
ATOM    128  OG  SER A  36     277.334 248.017 156.494  1.00 95.81           O  
ATOM    129  N   VAL A  37     279.984 248.077 160.246  1.00 96.72           N  
ATOM    130  CA  VAL A  37     281.113 248.483 161.075  1.00 96.72           C  
ATOM    131  C   VAL A  37     282.340 248.655 160.190  1.00 96.72           C  
ATOM    132  O   VAL A  37     282.607 247.837 159.303  1.00 96.72           O  
ATOM    133  CB  VAL A  37     281.362 247.458 162.199  1.00 96.72           C  
ATOM    134  CG1 VAL A  37     281.481 246.049 161.632  1.00 96.72           C  
ATOM    135  CG2 VAL A  37     282.604 247.827 163.000  1.00 96.72           C  
ATOM    136  N   LYS A  38     283.083 249.736 160.422  1.00 97.43           N  
ATOM    137  CA  LYS A  38     284.281 250.052 159.655  1.00 97.43           C  
ATOM    138  C   LYS A  38     285.463 250.154 160.607  1.00 97.43           C  
ATOM    139  O   LYS A  38     285.467 250.999 161.509  1.00 97.43           O  
ATOM    140  CB  LYS A  38     284.106 251.355 158.872  1.00 97.43           C  
ATOM    141  CG  LYS A  38     285.317 251.749 158.042  1.00 97.43           C  
ATOM    142  CD  LYS A  38     285.071 253.044 157.285  1.00 97.43           C  
ATOM    143  CE  LYS A  38     286.281 253.434 156.451  1.00 97.43           C  
ATOM    144  NZ  LYS A  38     286.054 254.699 155.699  1.00 97.43           N  
ATOM    145  N   LEU A  39     286.459 249.296 160.406  1.00 97.69           N  
ATOM    146  CA  LEU A  39     287.673 249.280 161.204  1.00 97.69           C  
ATOM    147  C   LEU A  39     288.840 249.810 160.372  1.00 97.69           C  
ATOM    148  O   LEU A  39     288.652 250.399 159.300  1.00 97.69           O  
ATOM    149  CB  LEU A  39     287.939 247.867 161.728  1.00 97.69           C  
ATOM    150  CG  LEU A  39     286.855 247.260 162.620  1.00 97.69           C  
ATOM    151  CD1 LEU A  39     287.249 245.861 163.068  1.00 97.69           C  
ATOM    152  CD2 LEU A  39     286.582 248.155 163.820  1.00 97.69           C  
ATOM    153  N   SER A  40     290.056 249.596 160.868  1.00 97.87           N  
ATOM    154  CA  SER A  40     291.249 250.061 160.177  1.00 97.87           C  
ATOM    155  C   SER A  40     292.444 249.239 160.635  1.00 97.87           C  
ATOM    156  O   SER A  40     292.468 248.724 161.756  1.00 97.87           O  
ATOM    157  CB  SER A  40     291.500 251.552 160.427  1.00 97.87           C  
ATOM    158  OG  SER A  40     291.681 251.814 161.808  1.00 97.87           O  
ATOM    159  N   CYS A  41     293.436 249.124 159.749  1.00 97.68           N  
ATOM    160  CA  CYS A  41     294.683 248.407 160.033  1.00 97.68           C  
ATOM    161  C   CYS A  41     295.832 249.300 159.569  1.00 97.68           C  
ATOM    162  O   CYS A  41     296.302 249.187 158.433  1.00 97.68           O  
ATOM    163  CB  CYS A  41     294.712 247.045 159.351  1.00 97.68           C  
ATOM    164  SG  CYS A  41     296.284 246.161 159.510  1.00 97.68           S  
ATOM    165  N   LYS A  42     296.276 250.190 160.452  1.00 96.87           N  
ATOM    166  CA  LYS A  42     297.356 251.110 160.127  1.00 96.87           C  
ATOM    167  C   LYS A  42     298.696 250.387 160.186  1.00 96.87           C  
ATOM    168  O   LYS A  42     298.996 249.695 161.164  1.00 96.87           O  
ATOM    169  CB  LYS A  42     297.352 252.299 161.087  1.00 96.87           C  
ATOM    170  CG  LYS A  42     298.435 253.328 160.806  1.00 96.87           C  
ATOM    171  CD  LYS A  42     298.369 254.484 161.791  1.00 96.87           C  
ATOM    172  CE  LYS A  42     299.452 255.513 161.508  1.00 96.87           C  
ATOM    173  NZ  LYS A  42     299.402 256.650 162.467  1.00 96.87           N  
ATOM    174  N   ALA A  43     299.499 250.548 159.136  1.00 96.16           N  
ATOM    175  CA  ALA A  43     300.808 249.918 159.042  1.00 96.16           C  
ATOM    176  C   ALA A  43     301.830 250.952 158.597  1.00 96.16           C  
ATOM    177  O   ALA A  43     301.588 251.696 157.641  1.00 96.16           O  
ATOM    178  CB  ALA A  43     300.787 248.736 158.067  1.00 96.16           C  
ATOM    179  N   SER A  44     302.966 250.996 159.289  1.00 94.40           N  
ATOM    180  CA  SER A  44     304.028 251.936 158.964  1.00 94.40           C  
ATOM    181  C   SER A  44     305.364 251.340 159.381  1.00 94.40           C  
ATOM    182  O   SER A  44     305.444 250.570 160.341  1.00 94.40           O  
ATOM    183  CB  SER A  44     303.813 253.291 159.648  1.00 94.40           C  
ATOM    184  OG  SER A  44     302.645 253.929 159.160  1.00 94.40           O  
ATOM    185  N   GLY A  45     306.412 251.706 158.647  1.00 91.65           N  
ATOM    186  CA  GLY A  45     307.756 251.233 158.910  1.00 91.65           C  
ATOM    187  C   GLY A  45     308.354 250.389 157.807  1.00 91.65           C  
ATOM    188  O   GLY A  45     309.532 250.019 157.906  1.00 91.65           O  
ATOM    189  N   TYR A  46     307.593 250.073 156.764  1.00 89.49           N  
ATOM    190  CA  TYR A  46     308.088 249.263 155.658  1.00 89.49           C  
ATOM    191  C   TYR A  46     307.337 249.667 154.393  1.00 89.49           C  
ATOM    192  O   TYR A  46     306.541 250.611 154.397  1.00 89.49           O  
ATOM    193  CB  TYR A  46     307.941 247.768 155.972  1.00 89.49           C  
ATOM    194  CG  TYR A  46     306.519 247.328 156.241  1.00 89.49           C  
ATOM    195  CD1 TYR A  46     305.986 247.380 157.523  1.00 89.49           C  
ATOM    196  CD2 TYR A  46     305.711 246.855 155.215  1.00 89.49           C  
ATOM    197  CE1 TYR A  46     304.687 246.978 157.774  1.00 89.49           C  
ATOM    198  CE2 TYR A  46     304.411 246.451 155.457  1.00 89.49           C  
ATOM    199  CZ  TYR A  46     303.905 246.514 156.738  1.00 89.49           C  
ATOM    200  OH  TYR A  46     302.612 246.113 156.983  1.00 89.49           O  
ATOM    201  N   THR A  47     307.593 248.945 153.305  1.00 92.14           N  
ATOM    202  CA  THR A  47     306.943 249.217 152.026  1.00 92.14           C  
ATOM    203  C   THR A  47     305.579 248.539 152.011  1.00 92.14           C  
ATOM    204  O   THR A  47     305.488 247.308 152.037  1.00 92.14           O  
ATOM    205  CB  THR A  47     307.811 248.730 150.869  1.00 92.14           C  
ATOM    206  OG1 THR A  47     309.088 249.378 150.922  1.00 92.14           O  
ATOM    207  CG2 THR A  47     307.146 249.045 149.538  1.00 92.14           C  
ATOM    208  N   PHE A  48     304.514 249.343 151.966  1.00 92.72           N  
ATOM    209  CA  PHE A  48     303.166 248.784 151.967  1.00 92.72           C  
ATOM    210  C   PHE A  48     302.823 248.138 150.631  1.00 92.72           C  
ATOM    211  O   PHE A  48     301.983 247.232 150.580  1.00 92.72           O  
ATOM    212  CB  PHE A  48     302.148 249.872 152.312  1.00 92.72           C  
ATOM    213  CG  PHE A  48     300.738 249.368 152.438  1.00 92.72           C  
ATOM    214  CD1 PHE A  48     300.306 248.765 153.608  1.00 92.72           C  
ATOM    215  CD2 PHE A  48     299.843 249.503 151.390  1.00 92.72           C  
ATOM    216  CE1 PHE A  48     299.009 248.301 153.728  1.00 92.72           C  
ATOM    217  CE2 PHE A  48     298.545 249.041 151.503  1.00 92.72           C  
ATOM    218  CZ  PHE A  48     298.127 248.440 152.674  1.00 92.72           C  
ATOM    219  N   THR A  49     303.457 248.583 149.544  1.00 92.98           N  
ATOM    220  CA  THR A  49     303.204 248.048 148.211  1.00 92.98           C  
ATOM    221  C   THR A  49     304.062 246.828 147.893  1.00 92.98           C  
ATOM    222  O   THR A  49     304.462 246.640 146.736  1.00 92.98           O  
ATOM    223  CB  THR A  49     303.420 249.136 147.158  1.00 92.98           C  
ATOM    224  OG1 THR A  49     304.771 249.608 147.225  1.00 92.98           O  
ATOM    225  CG2 THR A  49     302.469 250.300 147.392  1.00 92.98           C  
ATOM    226  N   SER A  50     304.355 245.993 148.887  1.00 92.39           N  
ATOM    227  CA  SER A  50     305.159 244.801 148.648  1.00 92.39           C  
ATOM    228  C   SER A  50     304.753 243.609 149.501  1.00 92.39           C  
ATOM    229  O   SER A  50     305.385 242.556 149.382  1.00 92.39           O  
ATOM    230  CB  SER A  50     306.648 245.118 148.876  1.00 92.39           C  
ATOM    231  OG  SER A  50     307.105 246.105 147.968  1.00 92.39           O  
ATOM    232  N   TYR A  51     303.735 243.725 150.351  1.00 92.84           N  
ATOM    233  CA  TYR A  51     303.292 242.629 151.197  1.00 92.84           C  
ATOM    234  C   TYR A  51     301.775 242.514 151.129  1.00 92.84           C  
ATOM    235  O   TYR A  51     301.074 243.462 150.766  1.00 92.84           O  
ATOM    236  CB  TYR A  51     303.741 242.822 152.653  1.00 92.84           C  
ATOM    237  CG  TYR A  51     305.240 242.916 152.826  1.00 92.84           C  
ATOM    238  CD1 TYR A  51     306.010 241.775 153.007  1.00 92.84           C  
ATOM    239  CD2 TYR A  51     305.885 244.146 152.809  1.00 92.84           C  
ATOM    240  CE1 TYR A  51     307.381 241.856 153.165  1.00 92.84           C  
ATOM    241  CE2 TYR A  51     307.255 244.237 152.967  1.00 92.84           C  
ATOM    242  CZ  TYR A  51     307.998 243.089 153.144  1.00 92.84           C  
ATOM    243  OH  TYR A  51     309.362 243.175 153.302  1.00 92.84           O  
ATOM    244  N   TRP A  52     301.276 241.334 151.486  1.00 94.57           N  
ATOM    245  CA  TRP A  52     299.848 241.069 151.479  1.00 94.57           C  
ATOM    246  C   TRP A  52     299.227 241.486 152.811  1.00 94.57           C  
ATOM    247  O   TRP A  52     299.892 242.031 153.696  1.00 94.57           O  
ATOM    248  CB  TRP A  52     299.580 239.594 151.183  1.00 94.57           C  
ATOM    249  CG  TRP A  52     299.969 239.174 149.796  1.00 94.57           C  
ATOM    250  CD1 TRP A  52     300.468 239.971 148.806  1.00 94.57           C  
ATOM    251  CD2 TRP A  52     299.888 237.854 149.245  1.00 94.57           C  
ATOM    252  NE1 TRP A  52     300.703 239.229 147.674  1.00 94.57           N  
ATOM    253  CE2 TRP A  52     300.355 237.926 147.917  1.00 94.57           C  
ATOM    254  CE3 TRP A  52     299.466 236.618 149.745  1.00 94.57           C  
ATOM    255  CZ2 TRP A  52     300.413 236.810 147.084  1.00 94.57           C  
ATOM    256  CZ3 TRP A  52     299.524 235.512 148.916  1.00 94.57           C  
ATOM    257  CH2 TRP A  52     299.994 235.615 147.601  1.00 94.57           C  
ATOM    258  N   MET A  53     297.930 241.225 152.957  1.00 96.49           N  
ATOM    259  CA  MET A  53     297.198 241.569 154.168  1.00 96.49           C  
ATOM    260  C   MET A  53     296.147 240.504 154.434  1.00 96.49           C  
ATOM    261  O   MET A  53     295.352 240.178 153.548  1.00 96.49           O  
ATOM    262  CB  MET A  53     296.537 242.948 154.045  1.00 96.49           C  
ATOM    263  CG  MET A  53     295.772 243.382 155.284  1.00 96.49           C  
ATOM    264  SD  MET A  53     296.823 243.499 156.744  1.00 96.49           S  
ATOM    265  CE  MET A  53     298.010 244.729 156.209  1.00 96.49           C  
ATOM    266  N   HIS A  54     296.147 239.966 155.650  1.00 97.03           N  
ATOM    267  CA  HIS A  54     295.205 238.939 156.063  1.00 97.03           C  
ATOM    268  C   HIS A  54     294.409 239.420 157.270  1.00 97.03           C  
ATOM    269  O   HIS A  54     294.741 240.423 157.907  1.00 97.03           O  
ATOM    270  CB  HIS A  54     295.928 237.625 156.389  1.00 97.03           C  
ATOM    271  CG  HIS A  54     296.662 237.034 155.227  1.00 97.03           C  
ATOM    272  ND1 HIS A  54     296.097 236.099 154.387  1.00 97.03           N  
ATOM    273  CD2 HIS A  54     297.917 237.246 154.764  1.00 97.03           C  
ATOM    274  CE1 HIS A  54     296.972 235.759 153.457  1.00 97.03           C  
ATOM    275  NE2 HIS A  54     298.084 236.441 153.663  1.00 97.03           N  
ATOM    276  N   TRP A  55     293.343 238.685 157.580  1.00 97.58           N  
ATOM    277  CA  TRP A  55     292.470 238.996 158.705  1.00 97.58           C  
ATOM    278  C   TRP A  55     292.176 237.712 159.464  1.00 97.58           C  
ATOM    279  O   TRP A  55     291.690 236.740 158.876  1.00 97.58           O  
ATOM    280  CB  TRP A  55     291.170 239.654 158.233  1.00 97.58           C  
ATOM    281  CG  TRP A  55     291.385 240.930 157.479  1.00 97.58           C  
ATOM    282  CD1 TRP A  55     291.509 241.073 156.128  1.00 97.58           C  
ATOM    283  CD2 TRP A  55     291.502 242.246 158.034  1.00 97.58           C  
ATOM    284  NE1 TRP A  55     291.695 242.396 155.807  1.00 97.58           N  
ATOM    285  CE2 TRP A  55     291.695 243.137 156.959  1.00 97.58           C  
ATOM    286  CE3 TRP A  55     291.462 242.757 159.335  1.00 97.58           C  
ATOM    287  CZ2 TRP A  55     291.848 244.509 157.145  1.00 97.58           C  
ATOM    288  CZ3 TRP A  55     291.614 244.120 159.518  1.00 97.58           C  
ATOM    289  CH2 TRP A  55     291.805 244.980 158.429  1.00 97.58           C  
ATOM    290  N   VAL A  56     292.468 237.709 160.761  1.00 96.98           N  
ATOM    291  CA  VAL A  56     292.252 236.553 161.624  1.00 96.98           C  
ATOM    292  C   VAL A  56     291.134 236.895 162.599  1.00 96.98           C  
ATOM    293  O   VAL A  56     291.252 237.846 163.382  1.00 96.98           O  
ATOM    294  CB  VAL A  56     293.534 236.155 162.371  1.00 96.98           C  
ATOM    295  CG1 VAL A  56     293.276 234.947 163.259  1.00 96.98           C  
ATOM    296  CG2 VAL A  56     294.656 235.870 161.384  1.00 96.98           C  
ATOM    297  N   LYS A  57     290.053 236.122 162.551  1.00 96.01           N  
ATOM    298  CA  LYS A  57     288.903 236.319 163.424  1.00 96.01           C  
ATOM    299  C   LYS A  57     288.984 235.330 164.581  1.00 96.01           C  
ATOM    300  O   LYS A  57     288.898 234.115 164.371  1.00 96.01           O  
ATOM    301  CB  LYS A  57     287.596 236.142 162.653  1.00 96.01           C  
ATOM    302  CG  LYS A  57     286.346 236.321 163.499  1.00 96.01           C  
ATOM    303  CD  LYS A  57     285.086 236.160 162.663  1.00 96.01           C  
ATOM    304  CE  LYS A  57     283.835 236.334 163.509  1.00 96.01           C  
ATOM    305  NZ  LYS A  57     282.593 236.179 162.702  1.00 96.01           N  
ATOM    306  N   GLN A  58     289.147 235.850 165.795  1.00 94.96           N  
ATOM    307  CA  GLN A  58     289.254 235.037 167.000  1.00 94.96           C  
ATOM    308  C   GLN A  58     288.045 235.306 167.883  1.00 94.96           C  
ATOM    309  O   GLN A  58     287.813 236.449 168.291  1.00 94.96           O  
ATOM    310  CB  GLN A  58     290.551 235.339 167.754  1.00 94.96           C  
ATOM    311  CG  GLN A  58     290.734 234.524 169.024  1.00 94.96           C  
ATOM    312  CD  GLN A  58     292.029 234.848 169.742  1.00 94.96           C  
ATOM    313  OE1 GLN A  58     292.808 235.689 169.294  1.00 94.96           O  
ATOM    314  NE2 GLN A  58     292.267 234.179 170.864  1.00 94.96           N  
ATOM    315  N   ARG A  59     287.282 234.256 168.177  1.00 89.35           N  
ATOM    316  CA  ARG A  59     286.111 234.411 169.030  1.00 89.35           C  
ATOM    317  C   ARG A  59     286.466 234.098 170.481  1.00 89.35           C  
ATOM    318  O   ARG A  59     287.234 233.167 170.745  1.00 89.35           O  
ATOM    319  CB  ARG A  59     284.982 233.492 168.572  1.00 89.35           C  
ATOM    320  CG  ARG A  59     284.505 233.756 167.154  1.00 89.35           C  
ATOM    321  CD  ARG A  59     283.370 232.820 166.771  1.00 89.35           C  
ATOM    322  NE  ARG A  59     282.895 233.062 165.414  1.00 89.35           N  
ATOM    323  CZ  ARG A  59     281.912 232.389 164.833  1.00 89.35           C  
ATOM    324  NH1 ARG A  59     281.271 231.419 165.464  1.00 89.35           N  
ATOM    325  NH2 ARG A  59     281.562 232.697 163.587  1.00 89.35           N  
ATOM    326  N   PRO A  60     285.927 234.865 171.433  1.00 81.75           N  
ATOM    327  CA  PRO A  60     286.220 234.603 172.849  1.00 81.75           C  
ATOM    328  C   PRO A  60     285.706 233.249 173.310  1.00 81.75           C  
ATOM    329  O   PRO A  60     284.586 233.141 173.819  1.00 81.75           O  
ATOM    330  CB  PRO A  60     285.503 235.751 173.576  1.00 81.75           C  
ATOM    331  CG  PRO A  60     285.320 236.813 172.536  1.00 81.75           C  
ATOM    332  CD  PRO A  60     285.110 236.076 171.251  1.00 81.75           C  
ATOM    333  N   GLY A  61     286.518 232.209 173.135  1.00 79.60           N  
ATOM    334  CA  GLY A  61     286.131 230.873 173.541  1.00 79.60           C  
ATOM    335  C   GLY A  61     286.423 229.820 172.492  1.00 79.60           C  
ATOM    336  O   GLY A  61     286.331 228.619 172.766  1.00 79.60           O  
ATOM    337  N   ARG A  62     286.776 230.258 171.285  1.00 84.63           N  
ATOM    338  CA  ARG A  62     287.075 229.333 170.198  1.00 84.63           C  
ATOM    339  C   ARG A  62     288.497 229.534 169.690  1.00 84.63           C  
ATOM    340  O   ARG A  62     289.336 230.114 170.387  1.00 84.63           O  
ATOM    341  CB  ARG A  62     286.073 229.508 169.055  1.00 84.63           C  
ATOM    342  CG  ARG A  62     284.637 229.186 169.435  1.00 84.63           C  
ATOM    343  CD  ARG A  62     284.469 227.711 169.759  1.00 84.63           C  
ATOM    344  NE  ARG A  62     283.091 227.381 170.103  1.00 84.63           N  
ATOM    345  CZ  ARG A  62     282.708 226.232 170.643  1.00 84.63           C  
ATOM    346  NH1 ARG A  62     283.578 225.274 170.918  1.00 84.63           N  
ATOM    347  NH2 ARG A  62     281.421 226.040 170.915  1.00 84.63           N  
ATOM    348  N   GLY A  63     288.776 229.057 168.480  1.00 89.28           N  
ATOM    349  CA  GLY A  63     290.100 229.182 167.904  1.00 89.28           C  
ATOM    350  C   GLY A  63     290.236 230.359 166.962  1.00 89.28           C  
ATOM    351  O   GLY A  63     289.736 231.452 167.245  1.00 89.28           O  
ATOM    352  N   LEU A  64     290.911 230.148 165.836  1.00 94.81           N  
ATOM    353  CA  LEU A  64     291.135 231.184 164.842  1.00 94.81           C  
ATOM    354  C   LEU A  64     290.380 230.860 163.560  1.00 94.81           C  
ATOM    355  O   LEU A  64     290.047 229.705 163.280  1.00 94.81           O  
ATOM    356  CB  LEU A  64     292.630 231.344 164.543  1.00 94.81           C  
ATOM    357  CG  LEU A  64     293.536 231.666 165.733  1.00 94.81           C  
ATOM    358  CD1 LEU A  64     294.983 231.807 165.286  1.00 94.81           C  
ATOM    359  CD2 LEU A  64     293.065 232.925 166.443  1.00 94.81           C  
ATOM    360  N   GLU A  65     290.111 231.905 162.778  1.00 95.58           N  
ATOM    361  CA  GLU A  65     289.415 231.749 161.506  1.00 95.58           C  
ATOM    362  C   GLU A  65     290.174 232.453 160.389  1.00 95.58           C  
ATOM    363  O   GLU A  65     291.317 232.880 160.579  1.00 95.58           O  
ATOM    364  CB  GLU A  65     287.986 232.291 161.604  1.00 95.58           C  
ATOM    365  CG  GLU A  65     287.114 231.570 162.619  1.00 95.58           C  
ATOM    366  CD  GLU A  65     285.695 232.101 162.649  1.00 95.58           C  
ATOM    367  OE1 GLU A  65     285.366 232.969 161.814  1.00 95.58           O  
ATOM    368  OE2 GLU A  65     284.908 231.650 163.508  1.00 95.58           O  
ATOM    369  N   TRP A  66     289.546 232.578 159.221  1.00 96.23           N  
ATOM    370  CA  TRP A  66     290.171 233.230 158.077  1.00 96.23           C  
ATOM    371  C   TRP A  66     289.081 233.772 157.166  1.00 96.23           C  
ATOM    372  O   TRP A  66     288.170 233.035 156.780  1.00 96.23           O  
ATOM    373  CB  TRP A  66     291.076 232.258 157.312  1.00 96.23           C  
ATOM    374  CG  TRP A  66     291.809 232.890 156.168  1.00 96.23           C  
ATOM    375  CD1 TRP A  66     293.001 233.551 156.223  1.00 96.23           C  
ATOM    376  CD2 TRP A  66     291.399 232.916 154.795  1.00 96.23           C  
ATOM    377  NE1 TRP A  66     293.358 233.989 154.971  1.00 96.23           N  
ATOM    378  CE2 TRP A  66     292.391 233.612 154.077  1.00 96.23           C  
ATOM    379  CE3 TRP A  66     290.289 232.420 154.104  1.00 96.23           C  
ATOM    380  CZ2 TRP A  66     292.308 233.824 152.702  1.00 96.23           C  
ATOM    381  CZ3 TRP A  66     290.208 232.632 152.739  1.00 96.23           C  
ATOM    382  CH2 TRP A  66     291.211 233.328 152.053  1.00 96.23           C  
ATOM    383  N   ILE A  67     289.180 235.057 156.826  1.00 96.79           N  
ATOM    384  CA  ILE A  67     288.188 235.708 155.979  1.00 96.79           C  
ATOM    385  C   ILE A  67     288.694 235.748 154.543  1.00 96.79           C  
ATOM    386  O   ILE A  67     288.203 235.012 153.679  1.00 96.79           O  
ATOM    387  CB  ILE A  67     287.862 237.124 156.489  1.00 96.79           C  
ATOM    388  CG1 ILE A  67     287.375 237.069 157.938  1.00 96.79           C  
ATOM    389  CG2 ILE A  67     286.820 237.785 155.599  1.00 96.79           C  
ATOM    390  CD1 ILE A  67     287.033 238.423 158.520  1.00 96.79           C  
ATOM    391  N   GLY A  68     289.674 236.604 154.279  1.00 96.63           N  
ATOM    392  CA  GLY A  68     290.214 236.723 152.938  1.00 96.63           C  
ATOM    393  C   GLY A  68     291.483 237.544 152.945  1.00 96.63           C  
ATOM    394  O   GLY A  68     291.927 238.040 153.984  1.00 96.63           O  
ATOM    395  N   ARG A  69     292.067 237.681 151.755  1.00 95.87           N  
ATOM    396  CA  ARG A  69     293.296 238.438 151.569  1.00 95.87           C  
ATOM    397  C   ARG A  69     293.145 239.325 150.340  1.00 95.87           C  
ATOM    398  O   ARG A  69     292.114 239.313 149.660  1.00 95.87           O  
ATOM    399  CB  ARG A  69     294.507 237.506 151.436  1.00 95.87           C  
ATOM    400  CG  ARG A  69     294.450 236.583 150.230  1.00 95.87           C  
ATOM    401  CD  ARG A  69     295.686 235.701 150.152  1.00 95.87           C  
ATOM    402  NE  ARG A  69     295.665 234.832 148.982  1.00 95.87           N  
ATOM    403  CZ  ARG A  69     296.174 235.153 147.801  1.00 95.87           C  
ATOM    404  NH1 ARG A  69     296.756 236.324 147.594  1.00 95.87           N  
ATOM    405  NH2 ARG A  69     296.099 234.279 146.802  1.00 95.87           N  
ATOM    406  N   ILE A  70     294.188 240.100 150.055  1.00 96.45           N  
ATOM    407  CA  ILE A  70     294.197 241.004 148.909  1.00 96.45           C  
ATOM    408  C   ILE A  70     295.643 241.236 148.494  1.00 96.45           C  
ATOM    409  O   ILE A  70     296.527 241.406 149.339  1.00 96.45           O  
ATOM    410  CB  ILE A  70     293.474 242.332 149.231  1.00 96.45           C  
ATOM    411  CG1 ILE A  70     293.362 243.206 147.979  1.00 96.45           C  
ATOM    412  CG2 ILE A  70     294.181 243.075 150.358  1.00 96.45           C  
ATOM    413  CD1 ILE A  70     292.406 244.370 148.131  1.00 96.45           C  
ATOM    414  N   ASP A  71     295.883 241.226 147.183  1.00 95.08           N  
ATOM    415  CA  ASP A  71     297.218 241.439 146.632  1.00 95.08           C  
ATOM    416  C   ASP A  71     297.299 242.834 146.026  1.00 95.08           C  
ATOM    417  O   ASP A  71     296.776 243.063 144.924  1.00 95.08           O  
ATOM    418  CB  ASP A  71     297.542 240.375 145.578  1.00 95.08           C  
ATOM    419  CG  ASP A  71     298.992 240.418 145.131  1.00 95.08           C  
ATOM    420  OD1 ASP A  71     299.791 241.148 145.754  1.00 95.08           O  
ATOM    421  OD2 ASP A  71     299.332 239.719 144.154  1.00 95.08           O  
ATOM    422  N   PRO A  72     297.932 243.799 146.699  1.00 95.40           N  
ATOM    423  CA  PRO A  72     298.031 245.150 146.123  1.00 95.40           C  
ATOM    424  C   PRO A  72     298.882 245.216 144.867  1.00 95.40           C  
ATOM    425  O   PRO A  72     298.713 246.153 144.077  1.00 95.40           O  
ATOM    426  CB  PRO A  72     298.655 245.975 147.259  1.00 95.40           C  
ATOM    427  CG  PRO A  72     298.424 245.168 148.502  1.00 95.40           C  
ATOM    428  CD  PRO A  72     298.479 243.739 148.064  1.00 95.40           C  
ATOM    429  N   ASN A  73     299.787 244.261 144.657  1.00 94.49           N  
ATOM    430  CA  ASN A  73     300.643 244.266 143.477  1.00 94.49           C  
ATOM    431  C   ASN A  73     300.040 243.888 142.131  1.00 94.49           C  
ATOM    432  O   ASN A  73     299.962 244.722 141.222  1.00 94.49           O  
ATOM    433  CB  ASN A  73     301.811 243.294 143.660  1.00 94.49           C  
ATOM    434  CG  ASN A  73     302.676 243.640 144.856  1.00 94.49           C  
ATOM    435  OD1 ASN A  73     303.634 244.406 144.743  1.00 94.49           O  
ATOM    436  ND2 ASN A  73     302.343 243.076 146.011  1.00 94.49           N  
ATOM    437  N   SER A  74     299.611 242.634 141.992  1.00 95.05           N  
ATOM    438  CA  SER A  74     299.020 242.163 140.747  1.00 95.05           C  
ATOM    439  C   SER A  74     297.499 242.206 140.816  1.00 95.05           C  
ATOM    440  O   SER A  74     296.855 242.923 140.043  1.00 95.05           O  
ATOM    441  CB  SER A  74     299.394 240.719 140.406  1.00 95.05           C  
ATOM    442  OG  SER A  74     299.092 239.846 141.480  1.00 95.05           O  
ATOM    443  N   GLY A  75     296.858 241.314 141.454  1.00 93.67           N  
ATOM    444  CA  GLY A  75     295.534 241.387 142.030  1.00 93.67           C  
ATOM    445  C   GLY A  75     295.078 240.017 142.492  1.00 93.67           C  
ATOM    446  O   GLY A  75     295.882 239.191 142.911  1.00 93.67           O  
ATOM    447  N   GLY A  76     293.768 239.801 142.402  1.00 95.22           N  
ATOM    448  CA  GLY A  76     293.181 238.540 142.808  1.00 95.22           C  
ATOM    449  C   GLY A  76     292.760 238.522 144.263  1.00 95.22           C  
ATOM    450  O   GLY A  76     293.507 238.053 145.127  1.00 95.22           O  
ATOM    451  N   THR A  77     291.563 239.031 144.545  1.00 95.86           N  
ATOM    452  CA  THR A  77     291.034 239.079 145.907  1.00 95.86           C  
ATOM    453  C   THR A  77     290.242 237.801 146.158  1.00 95.86           C  
ATOM    454  O   THR A  77     289.076 237.691 145.770  1.00 95.86           O  
ATOM    455  CB  THR A  77     290.169 240.318 146.109  1.00 95.86           C  
ATOM    456  OG1 THR A  77     289.066 240.288 145.195  1.00 95.86           O  
ATOM    457  CG2 THR A  77     290.985 241.580 145.870  1.00 95.86           C  
ATOM    458  N   LYS A  78     290.876 236.832 146.810  1.00 95.01           N  
ATOM    459  CA  LYS A  78     290.235 235.566 147.126  1.00 95.01           C  
ATOM    460  C   LYS A  78     289.499 235.659 148.456  1.00 95.01           C  
ATOM    461  O   LYS A  78     289.876 236.425 149.347  1.00 95.01           O  
ATOM    462  CB  LYS A  78     291.264 234.435 147.177  1.00 95.01           C  
ATOM    463  CG  LYS A  78     292.010 234.217 145.871  1.00 95.01           C  
ATOM    464  CD  LYS A  78     293.004 233.073 145.987  1.00 95.01           C  
ATOM    465  CE  LYS A  78     293.752 232.856 144.682  1.00 95.01           C  
ATOM    466  NZ  LYS A  78     294.731 231.739 144.781  1.00 95.01           N  
ATOM    467  N   TYR A  79     288.437 234.867 148.582  1.00 95.16           N  
ATOM    468  CA  TYR A  79     287.611 234.835 149.779  1.00 95.16           C  
ATOM    469  C   TYR A  79     287.481 233.394 150.261  1.00 95.16           C  
ATOM    470  O   TYR A  79     287.939 232.451 149.608  1.00 95.16           O  
ATOM    471  CB  TYR A  79     286.231 235.452 149.518  1.00 95.16           C  
ATOM    472  CG  TYR A  79     286.279 236.892 149.060  1.00 95.16           C  
ATOM    473  CD1 TYR A  79     286.322 237.932 149.980  1.00 95.16           C  
ATOM    474  CD2 TYR A  79     286.280 237.212 147.709  1.00 95.16           C  
ATOM    475  CE1 TYR A  79     286.365 239.250 149.566  1.00 95.16           C  
ATOM    476  CE2 TYR A  79     286.323 238.528 147.286  1.00 95.16           C  
ATOM    477  CZ  TYR A  79     286.366 239.542 148.219  1.00 95.16           C  
ATOM    478  OH  TYR A  79     286.409 240.853 147.803  1.00 95.16           O  
ATOM    479  N   ASN A  80     286.849 233.229 151.417  1.00 93.02           N  
ATOM    480  CA  ASN A  80     286.635 231.917 152.004  1.00 93.02           C  
ATOM    481  C   ASN A  80     285.294 231.345 151.553  1.00 93.02           C  
ATOM    482  O   ASN A  80     284.381 232.072 151.154  1.00 93.02           O  
ATOM    483  CB  ASN A  80     286.691 231.998 153.532  1.00 93.02           C  
ATOM    484  CG  ASN A  80     286.719 230.632 154.190  1.00 93.02           C  
ATOM    485  OD1 ASN A  80     287.070 229.634 153.561  1.00 93.02           O  
ATOM    486  ND2 ASN A  80     286.347 230.581 155.464  1.00 93.02           N  
ATOM    487  N   GLU A  81     285.188 230.014 151.616  1.00 90.53           N  
ATOM    488  CA  GLU A  81     283.951 229.351 151.220  1.00 90.53           C  
ATOM    489  C   GLU A  81     282.797 229.704 152.151  1.00 90.53           C  
ATOM    490  O   GLU A  81     281.637 229.700 151.725  1.00 90.53           O  
ATOM    491  CB  GLU A  81     284.155 227.837 151.179  1.00 90.53           C  
ATOM    492  CG  GLU A  81     285.226 227.377 150.200  1.00 90.53           C  
ATOM    493  CD  GLU A  81     284.831 227.594 148.751  1.00 90.53           C  
ATOM    494  OE1 GLU A  81     283.619 227.698 148.470  1.00 90.53           O  
ATOM    495  OE2 GLU A  81     285.736 227.659 147.892  1.00 90.53           O  
ATOM    496  N   LYS A  82     283.091 230.009 153.416  1.00 89.67           N  
ATOM    497  CA  LYS A  82     282.038 230.383 154.352  1.00 89.67           C  
ATOM    498  C   LYS A  82     281.696 231.865 154.247  1.00 89.67           C  
ATOM    499  O   LYS A  82     280.518 232.236 154.272  1.00 89.67           O  
ATOM    500  CB  LYS A  82     282.455 230.031 155.781  1.00 89.67           C  
ATOM    501  CG  LYS A  82     281.406 230.352 156.832  1.00 89.67           C  
ATOM    502  CD  LYS A  82     281.878 229.956 158.222  1.00 89.67           C  
ATOM    503  CE  LYS A  82     280.830 230.281 159.274  1.00 89.67           C  
ATOM    504  NZ  LYS A  82     281.279 229.899 160.641  1.00 89.67           N  
ATOM    505  N   PHE A  83     282.708 232.721 154.127  1.00 92.67           N  
ATOM    506  CA  PHE A  83     282.523 234.164 153.997  1.00 92.67           C  
ATOM    507  C   PHE A  83     282.916 234.561 152.577  1.00 92.67           C  
ATOM    508  O   PHE A  83     284.012 235.066 152.327  1.00 92.67           O  
ATOM    509  CB  PHE A  83     283.346 234.919 155.049  1.00 92.67           C  
ATOM    510  CG  PHE A  83     282.977 234.582 156.465  1.00 92.67           C  
ATOM    511  CD1 PHE A  83     281.956 235.259 157.110  1.00 92.67           C  
ATOM    512  CD2 PHE A  83     283.654 233.588 157.154  1.00 92.67           C  
ATOM    513  CE1 PHE A  83     281.614 234.952 158.414  1.00 92.67           C  
ATOM    514  CE2 PHE A  83     283.318 233.276 158.457  1.00 92.67           C  
ATOM    515  CZ  PHE A  83     282.297 233.959 159.088  1.00 92.67           C  
ATOM    516  N   LYS A  84     282.003 234.326 151.638  1.00 90.73           N  
ATOM    517  CA  LYS A  84     282.223 234.631 150.229  1.00 90.73           C  
ATOM    518  C   LYS A  84     281.474 235.866 149.754  1.00 90.73           C  
ATOM    519  O   LYS A  84     282.042 236.681 149.024  1.00 90.73           O  
ATOM    520  CB  LYS A  84     281.820 233.433 149.361  1.00 90.73           C  
ATOM    521  CG  LYS A  84     282.052 233.635 147.872  1.00 90.73           C  
ATOM    522  CD  LYS A  84     281.637 232.408 147.077  1.00 90.73           C  
ATOM    523  CE  LYS A  84     281.873 232.609 145.589  1.00 90.73           C  
ATOM    524  NZ  LYS A  84     281.472 231.413 144.797  1.00 90.73           N  
ATOM    525  N   SER A  85     280.210 236.027 150.151  1.00 91.25           N  
ATOM    526  CA  SER A  85     279.434 237.183 149.720  1.00 91.25           C  
ATOM    527  C   SER A  85     279.899 238.475 150.380  1.00 91.25           C  
ATOM    528  O   SER A  85     279.664 239.556 149.829  1.00 91.25           O  
ATOM    529  CB  SER A  85     277.949 236.958 150.010  1.00 91.25           C  
ATOM    530  OG  SER A  85     277.724 236.760 151.395  1.00 91.25           O  
ATOM    531  N   LYS A  86     280.549 238.391 151.537  1.00 93.67           N  
ATOM    532  CA  LYS A  86     281.035 239.569 152.244  1.00 93.67           C  
ATOM    533  C   LYS A  86     282.394 239.968 151.682  1.00 93.67           C  
ATOM    534  O   LYS A  86     283.363 239.208 151.785  1.00 93.67           O  
ATOM    535  CB  LYS A  86     281.131 239.297 153.745  1.00 93.67           C  
ATOM    536  CG  LYS A  86     279.807 238.929 154.394  1.00 93.67           C  
ATOM    537  CD  LYS A  86     279.973 238.678 155.884  1.00 93.67           C  
ATOM    538  CE  LYS A  86     278.649 238.312 156.534  1.00 93.67           C  
ATOM    539  NZ  LYS A  86     278.796 238.065 157.995  1.00 93.67           N  
ATOM    540  N   ALA A  87     282.463 241.160 151.087  1.00 96.80           N  
ATOM    541  CA  ALA A  87     283.720 241.636 150.519  1.00 96.80           C  
ATOM    542  C   ALA A  87     284.678 242.090 151.615  1.00 96.80           C  
ATOM    543  O   ALA A  87     285.813 241.608 151.700  1.00 96.80           O  
ATOM    544  CB  ALA A  87     283.451 242.770 149.528  1.00 96.80           C  
ATOM    545  N   THR A  88     284.109 242.977 152.462  1.00 97.75           N  
ATOM    546  CA  THR A  88     284.934 243.680 153.471  1.00 97.75           C  
ATOM    547  C   THR A  88     285.965 244.260 152.519  1.00 97.75           C  
ATOM    548  O   THR A  88     285.568 245.007 151.603  1.00 97.75           O  
ATOM    549  CB  THR A  88     285.392 242.736 154.591  1.00 97.75           C  
ATOM    550  OG1 THR A  88     286.439 241.896 154.108  1.00 97.75           O  
ATOM    551  CG2 THR A  88     284.266 241.871 155.112  1.00 97.75           C  
ATOM    552  N   LEU A  89     287.246 243.932 152.726  1.00 98.10           N  
ATOM    553  CA  LEU A  89     288.337 244.398 151.825  1.00 98.10           C  
ATOM    554  C   LEU A  89     288.138 245.871 151.453  1.00 98.10           C  
ATOM    555  O   LEU A  89     287.937 246.682 152.375  1.00 98.10           O  
ATOM    556  CB  LEU A  89     288.364 243.510 150.577  1.00 98.10           C  
ATOM    557  CG  LEU A  89     289.329 242.326 150.637  1.00 98.10           C  
ATOM    558  CD1 LEU A  89     288.850 241.278 151.629  1.00 98.10           C  
ATOM    559  CD2 LEU A  89     289.515 241.708 149.260  1.00 98.10           C  
ATOM    560  N   THR A  90     288.206 246.198 150.158  1.00 97.83           N  
ATOM    561  CA  THR A  90     288.095 247.614 149.709  1.00 97.83           C  
ATOM    562  C   THR A  90     289.152 248.450 150.441  1.00 97.83           C  
ATOM    563  O   THR A  90     288.798 249.530 150.952  1.00 97.83           O  
ATOM    564  CB  THR A  90     286.673 248.157 149.903  1.00 97.83           C  
ATOM    565  OG1 THR A  90     286.423 248.316 151.300  1.00 97.83           O  
ATOM    566  CG2 THR A  90     285.616 247.263 149.292  1.00 97.83           C  
ATOM    567  N   VAL A  91     290.396 247.963 150.484  1.00 97.40           N  
ATOM    568  CA  VAL A  91     291.496 248.683 151.195  1.00 97.40           C  
ATOM    569  C   VAL A  91     292.185 249.644 150.219  1.00 97.40           C  
ATOM    570  O   VAL A  91     293.354 249.394 149.867  1.00 97.40           O  
ATOM    571  CB  VAL A  91     292.496 247.685 151.812  1.00 97.40           C  
ATOM    572  CG1 VAL A  91     291.843 246.831 152.887  1.00 97.40           C  
ATOM    573  CG2 VAL A  91     293.136 246.799 150.754  1.00 97.40           C  
ATOM    574  N   ASP A  92     291.489 250.709 149.807  1.00 96.33           N  
ATOM    575  CA  ASP A  92     292.064 251.672 148.828  1.00 96.33           C  
ATOM    576  C   ASP A  92     291.887 253.101 149.353  1.00 96.33           C  
ATOM    577  O   ASP A  92     290.899 253.751 148.959  1.00 96.33           O  
ATOM    578  CB  ASP A  92     291.438 251.495 147.443  1.00 96.33           C  
ATOM    579  CG  ASP A  92     292.091 252.347 146.368  1.00 96.33           C  
ATOM    580  OD1 ASP A  92     293.052 253.071 146.696  1.00 96.33           O  
ATOM    581  OD2 ASP A  92     291.633 252.279 145.210  1.00 96.33           O  
ATOM    582  N   LYS A  93     292.814 253.568 150.196  1.00 94.23           N  
ATOM    583  CA  LYS A  93     292.721 254.936 150.775  1.00 94.23           C  
ATOM    584  C   LYS A  93     294.127 255.539 150.894  1.00 94.23           C  
ATOM    585  O   LYS A  93     295.107 254.773 150.803  1.00 94.23           O  
ATOM    586  CB  LYS A  93     292.026 254.881 152.139  1.00 94.23           C  
ATOM    587  CG  LYS A  93     290.604 254.338 152.126  1.00 94.23           C  
ATOM    588  CD  LYS A  93     289.637 255.209 151.354  1.00 94.23           C  
ATOM    589  CE  LYS A  93     288.248 254.614 151.266  1.00 94.23           C  
ATOM    590  NZ  LYS A  93     287.330 255.478 150.488  1.00 94.23           N  
ATOM    591  N   PRO A  94     294.269 256.869 151.100  1.00 93.75           N  
ATOM    592  CA  PRO A  94     295.586 257.499 151.271  1.00 93.75           C  
ATOM    593  C   PRO A  94     296.379 256.918 152.450  1.00 93.75           C  
ATOM    594  O   PRO A  94     295.814 256.156 153.213  1.00 93.75           O  
ATOM    595  CB  PRO A  94     295.250 258.968 151.572  1.00 93.75           C  
ATOM    596  CG  PRO A  94     293.873 259.163 150.981  1.00 93.75           C  
ATOM    597  CD  PRO A  94     293.175 257.837 151.194  1.00 93.75           C  
ATOM    598  N   SER A  95     297.658 257.289 152.564  1.00 95.79           N  
ATOM    599  CA  SER A  95     298.522 256.761 153.653  1.00 95.79           C  
ATOM    600  C   SER A  95     298.370 255.239 153.732  1.00 95.79           C  
ATOM    601  O   SER A  95     298.356 254.705 154.859  1.00 95.79           O  
ATOM    602  CB  SER A  95     298.214 257.427 154.972  1.00 95.79           C  
ATOM    603  OG  SER A  95     298.532 258.809 154.933  1.00 95.79           O  
ATOM    604  N   SER A  96     298.258 254.576 152.577  1.00 96.76           N  
ATOM    605  CA  SER A  96     298.134 253.095 152.539  1.00 96.76           C  
ATOM    606  C   SER A  96     297.280 252.613 153.715  1.00 96.76           C  
ATOM    607  O   SER A  96     297.677 251.626 154.365  1.00 96.76           O  
ATOM    608  CB  SER A  96     299.493 252.449 152.552  1.00 96.76           C  
ATOM    609  OG  SER A  96     300.249 252.837 151.414  1.00 96.76           O  
ATOM    610  N   THR A  97     296.154 253.284 153.975  1.00 97.75           N  
ATOM    611  CA  THR A  97     295.296 252.922 155.135  1.00 97.75           C  
ATOM    612  C   THR A  97     294.492 251.657 154.814  1.00 97.75           C  
ATOM    613  O   THR A  97     293.578 251.740 153.970  1.00 97.75           O  
ATOM    614  CB  THR A  97     294.406 254.101 155.546  1.00 97.75           C  
ATOM    615  OG1 THR A  97     293.958 254.747 154.355  1.00 97.75           O  
ATOM    616  CG2 THR A  97     295.125 255.102 156.423  1.00 97.75           C  
ATOM    617  N   ALA A  98     294.825 250.538 155.464  1.00 98.11           N  
ATOM    618  CA  ALA A  98     294.116 249.256 155.239  1.00 98.11           C  
ATOM    619  C   ALA A  98     292.809 249.294 156.037  1.00 98.11           C  
ATOM    620  O   ALA A  98     292.853 249.736 157.201  1.00 98.11           O  
ATOM    621  CB  ALA A  98     294.989 248.099 155.651  1.00 98.11           C  
ATOM    622  N   TYR A  99     291.692 248.863 155.442  1.00 98.08           N  
ATOM    623  CA  TYR A  99     290.388 248.994 156.143  1.00 98.08           C  
ATOM    624  C   TYR A  99     289.497 247.770 155.932  1.00 98.08           C  
ATOM    625  O   TYR A  99     289.971 246.764 155.371  1.00 98.08           O  
ATOM    626  CB  TYR A  99     289.624 250.215 155.627  1.00 98.08           C  
ATOM    627  CG  TYR A  99     290.212 251.554 155.992  1.00 98.08           C  
ATOM    628  CD1 TYR A  99     290.362 251.934 157.314  1.00 98.08           C  
ATOM    629  CD2 TYR A  99     290.602 252.452 155.012  1.00 98.08           C  
ATOM    630  CE1 TYR A  99     290.893 253.166 157.656  1.00 98.08           C  
ATOM    631  CE2 TYR A  99     291.133 253.689 155.337  1.00 98.08           C  
ATOM    632  CZ  TYR A  99     291.281 254.047 156.664  1.00 98.08           C  
ATOM    633  OH  TYR A  99     291.808 255.271 156.996  1.00 98.08           O  
ATOM    634  N   MET A 100     288.240 247.864 156.376  1.00 97.92           N  
ATOM    635  CA  MET A 100     287.274 246.791 156.202  1.00 97.92           C  
ATOM    636  C   MET A 100     285.876 247.315 156.494  1.00 97.92           C  
ATOM    637  O   MET A 100     285.698 248.332 157.170  1.00 97.92           O  
ATOM    638  CB  MET A 100     287.592 245.594 157.109  1.00 97.92           C  
ATOM    639  CG  MET A 100     287.595 245.924 158.593  1.00 97.92           C  
ATOM    640  SD  MET A 100     288.034 244.509 159.621  1.00 97.92           S  
ATOM    641  CE  MET A 100     286.745 243.350 159.172  1.00 97.92           C  
ATOM    642  N   GLN A 101     284.876 246.603 155.972  1.00 97.57           N  
ATOM    643  CA  GLN A 101     283.479 246.996 156.155  1.00 97.57           C  
ATOM    644  C   GLN A 101     282.635 245.724 156.144  1.00 97.57           C  
ATOM    645  O   GLN A 101     282.371 245.161 155.077  1.00 97.57           O  
ATOM    646  CB  GLN A 101     283.036 247.971 155.072  1.00 97.57           C  
ATOM    647  CG  GLN A 101     281.593 248.430 155.201  1.00 97.57           C  
ATOM    648  CD  GLN A 101     281.191 249.398 154.107  1.00 97.57           C  
ATOM    649  OE1 GLN A 101     281.992 249.735 153.235  1.00 97.57           O  
ATOM    650  NE2 GLN A 101     279.943 249.852 154.147  1.00 97.57           N  
ATOM    651  N   LEU A 102     282.218 245.284 157.328  1.00 97.37           N  
ATOM    652  CA  LEU A 102     281.395 244.089 157.450  1.00 97.37           C  
ATOM    653  C   LEU A 102     279.940 244.422 157.147  1.00 97.37           C  
ATOM    654  O   LEU A 102     279.405 245.420 157.641  1.00 97.37           O  
ATOM    655  CB  LEU A 102     281.522 243.494 158.852  1.00 97.37           C  
ATOM    656  CG  LEU A 102     282.912 243.001 159.260  1.00 97.37           C  
ATOM    657  CD1 LEU A 102     282.901 242.492 160.693  1.00 97.37           C  
ATOM    658  CD2 LEU A 102     283.395 241.919 158.306  1.00 97.37           C  
ATOM    659  N   SER A 103     279.301 243.585 156.335  1.00 96.47           N  
ATOM    660  CA  SER A 103     277.910 243.763 155.954  1.00 96.47           C  
ATOM    661  C   SER A 103     277.053 242.662 156.565  1.00 96.47           C  
ATOM    662  O   SER A 103     277.498 241.521 156.721  1.00 96.47           O  
ATOM    663  CB  SER A 103     277.751 243.762 154.431  1.00 96.47           C  
ATOM    664  OG  SER A 103     278.502 244.807 153.839  1.00 96.47           O  
ATOM    665  N   SER A 104     275.815 243.023 156.911  1.00 94.17           N  
ATOM    666  CA  SER A 104     274.841 242.110 157.512  1.00 94.17           C  
ATOM    667  C   SER A 104     275.049 241.451 158.880  1.00 94.17           C  
ATOM    668  O   SER A 104     274.933 240.236 159.052  1.00 94.17           O  
ATOM    669  CB  SER A 104     274.417 241.026 156.514  1.00 94.17           C  
ATOM    670  OG  SER A 104     273.819 241.594 155.361  1.00 94.17           O  
ATOM    671  N   LEU A 105     275.361 242.301 159.855  1.00 95.74           N  
ATOM    672  CA  LEU A 105     275.853 241.872 161.157  1.00 95.74           C  
ATOM    673  C   LEU A 105     274.814 240.999 161.849  1.00 95.74           C  
ATOM    674  O   LEU A 105     273.667 241.416 162.041  1.00 95.74           O  
ATOM    675  CB  LEU A 105     276.194 243.083 162.025  1.00 95.74           C  
ATOM    676  CG  LEU A 105     277.260 244.034 161.477  1.00 95.74           C  
ATOM    677  CD1 LEU A 105     277.504 245.184 162.443  1.00 95.74           C  
ATOM    678  CD2 LEU A 105     278.553 243.286 161.190  1.00 95.74           C  
ATOM    679  N   THR A 106     275.218 239.786 162.222  1.00 93.34           N  
ATOM    680  CA  THR A 106     274.357 238.832 162.898  1.00 93.34           C  
ATOM    681  C   THR A 106     274.736 238.758 164.380  1.00 93.34           C  
ATOM    682  O   THR A 106     275.454 239.628 164.896  1.00 93.34           O  
ATOM    683  CB  THR A 106     274.455 237.474 162.196  1.00 93.34           C  
ATOM    684  OG1 THR A 106     275.810 237.009 162.235  1.00 93.34           O  
ATOM    685  CG2 THR A 106     274.005 237.590 160.747  1.00 93.34           C  
ATOM    686  N   SER A 107     274.255 237.721 165.062  1.00 88.28           N  
ATOM    687  CA  SER A 107     274.533 237.522 166.477  1.00 88.28           C  
ATOM    688  C   SER A 107     275.793 236.704 166.727  1.00 88.28           C  
ATOM    689  O   SER A 107     276.172 236.518 167.888  1.00 88.28           O  
ATOM    690  CB  SER A 107     273.338 236.845 167.158  1.00 88.28           C  
ATOM    691  OG  SER A 107     273.066 235.583 166.575  1.00 88.28           O  
ATOM    692  N   GLU A 108     276.446 236.212 165.675  1.00 90.33           N  
ATOM    693  CA  GLU A 108     277.659 235.417 165.807  1.00 90.33           C  
ATOM    694  C   GLU A 108     278.896 236.146 165.298  1.00 90.33           C  
ATOM    695  O   GLU A 108     279.947 235.520 165.126  1.00 90.33           O  
ATOM    696  CB  GLU A 108     277.498 234.084 165.072  1.00 90.33           C  
ATOM    697  CG  GLU A 108     276.355 233.225 165.587  1.00 90.33           C  
ATOM    698  CD  GLU A 108     276.226 231.914 164.837  1.00 90.33           C  
ATOM    699  OE1 GLU A 108     277.031 231.675 163.913  1.00 90.33           O  
ATOM    700  OE2 GLU A 108     275.321 231.122 165.173  1.00 90.33           O  
ATOM    701  N   ASP A 109     278.799 237.451 165.054  1.00 93.88           N  
ATOM    702  CA  ASP A 109     279.919 238.242 164.565  1.00 93.88           C  
ATOM    703  C   ASP A 109     280.668 238.962 165.678  1.00 93.88           C  
ATOM    704  O   ASP A 109     281.579 239.744 165.388  1.00 93.88           O  
ATOM    705  CB  ASP A 109     279.432 239.262 163.530  1.00 93.88           C  
ATOM    706  CG  ASP A 109     278.780 238.606 162.328  1.00 93.88           C  
ATOM    707  OD1 ASP A 109     279.167 237.469 161.987  1.00 93.88           O  
ATOM    708  OD2 ASP A 109     277.881 239.229 161.725  1.00 93.88           O  
ATOM    709  N   SER A 110     280.311 238.720 166.938  1.00 92.96           N  
ATOM    710  CA  SER A 110     280.970 239.362 168.074  1.00 92.96           C  
ATOM    711  C   SER A 110     282.287 238.643 168.336  1.00 92.96           C  
ATOM    712  O   SER A 110     282.344 237.631 169.035  1.00 92.96           O  
ATOM    713  CB  SER A 110     280.067 239.341 169.302  1.00 92.96           C  
ATOM    714  OG  SER A 110     278.854 240.029 169.054  1.00 92.96           O  
ATOM    715  N   ALA A 111     283.363 239.177 167.763  1.00 94.47           N  
ATOM    716  CA  ALA A 111     284.690 238.600 167.921  1.00 94.47           C  
ATOM    717  C   ALA A 111     285.724 239.712 167.805  1.00 94.47           C  
ATOM    718  O   ALA A 111     285.387 240.888 167.637  1.00 94.47           O  
ATOM    719  CB  ALA A 111     284.937 237.494 166.891  1.00 94.47           C  
ATOM    720  N   VAL A 112     286.995 239.330 167.897  1.00 94.41           N  
ATOM    721  CA  VAL A 112     288.116 240.258 167.810  1.00 94.41           C  
ATOM    722  C   VAL A 112     288.912 239.931 166.556  1.00 94.41           C  
ATOM    723  O   VAL A 112     289.294 238.774 166.339  1.00 94.41           O  
ATOM    724  CB  VAL A 112     289.006 240.186 169.063  1.00 94.41           C  
ATOM    725  CG1 VAL A 112     290.128 241.208 168.977  1.00 94.41           C  
ATOM    726  CG2 VAL A 112     288.174 240.402 170.318  1.00 94.41           C  
ATOM    727  N   TYR A 113     289.162 240.945 165.734  1.00 96.48           N  
ATOM    728  CA  TYR A 113     289.893 240.784 164.487  1.00 96.48           C  
ATOM    729  C   TYR A 113     291.322 241.290 164.638  1.00 96.48           C  
ATOM    730  O   TYR A 113     291.610 242.165 165.459  1.00 96.48           O  
ATOM    731  CB  TYR A 113     289.195 241.527 163.346  1.00 96.48           C  
ATOM    732  CG  TYR A 113     287.788 241.047 163.070  1.00 96.48           C  
ATOM    733  CD1 TYR A 113     287.549 240.012 162.175  1.00 96.48           C  
ATOM    734  CD2 TYR A 113     286.698 241.629 163.704  1.00 96.48           C  
ATOM    735  CE1 TYR A 113     286.265 239.570 161.919  1.00 96.48           C  
ATOM    736  CE2 TYR A 113     285.410 241.194 163.455  1.00 96.48           C  
ATOM    737  CZ  TYR A 113     285.199 240.164 162.562  1.00 96.48           C  
ATOM    738  OH  TYR A 113     283.919 239.728 162.310  1.00 96.48           O  
ATOM    739  N   TYR A 114     292.219 240.728 163.830  1.00 96.33           N  
ATOM    740  CA  TYR A 114     293.623 241.108 163.839  1.00 96.33           C  
ATOM    741  C   TYR A 114     294.143 241.152 162.410  1.00 96.33           C  
ATOM    742  O   TYR A 114     293.597 240.504 161.513  1.00 96.33           O  
ATOM    743  CB  TYR A 114     294.473 240.134 164.669  1.00 96.33           C  
ATOM    744  CG  TYR A 114     294.091 240.065 166.130  1.00 96.33           C  
ATOM    745  CD1 TYR A 114     294.637 240.947 167.053  1.00 96.33           C  
ATOM    746  CD2 TYR A 114     293.189 239.113 166.588  1.00 96.33           C  
ATOM    747  CE1 TYR A 114     294.293 240.886 168.391  1.00 96.33           C  
ATOM    748  CE2 TYR A 114     292.839 239.044 167.923  1.00 96.33           C  
ATOM    749  CZ  TYR A 114     293.394 239.933 168.820  1.00 96.33           C  
ATOM    750  OH  TYR A 114     293.049 239.868 170.150  1.00 96.33           O  
ATOM    751  N   CYS A 115     295.208 241.924 162.208  1.00 96.70           N  
ATOM    752  CA  CYS A 115     295.877 242.020 160.919  1.00 96.70           C  
ATOM    753  C   CYS A 115     297.382 241.953 161.128  1.00 96.70           C  
ATOM    754  O   CYS A 115     297.904 242.474 162.118  1.00 96.70           O  
ATOM    755  CB  CYS A 115     295.505 243.315 160.182  1.00 96.70           C  
ATOM    756  SG  CYS A 115     295.987 244.841 161.025  1.00 96.70           S  
ATOM    757  N   ALA A 116     298.074 241.307 160.193  1.00 95.85           N  
ATOM    758  CA  ALA A 116     299.519 241.139 160.273  1.00 95.85           C  
ATOM    759  C   ALA A 116     300.107 241.375 158.886  1.00 95.85           C  
ATOM    760  O   ALA A 116     299.424 241.841 157.969  1.00 95.85           O  
ATOM    761  CB  ALA A 116     299.876 239.754 160.829  1.00 95.85           C  
ATOM    762  N   ARG A 117     301.389 241.050 158.734  1.00 94.06           N  
ATOM    763  CA  ARG A 117     302.107 241.216 157.479  1.00 94.06           C  
ATOM    764  C   ARG A 117     302.518 239.850 156.951  1.00 94.06           C  
ATOM    765  O   ARG A 117     303.036 239.019 157.704  1.00 94.06           O  
ATOM    766  CB  ARG A 117     303.340 242.107 157.663  1.00 94.06           C  
ATOM    767  CG  ARG A 117     304.130 242.347 156.388  1.00 94.06           C  
ATOM    768  CD  ARG A 117     305.294 243.296 156.631  1.00 94.06           C  
ATOM    769  NE  ARG A 117     306.284 242.725 157.535  1.00 94.06           N  
ATOM    770  CZ  ARG A 117     307.245 241.892 157.163  1.00 94.06           C  
ATOM    771  NH1 ARG A 117     307.377 241.507 155.904  1.00 94.06           N  
ATOM    772  NH2 ARG A 117     308.095 241.430 158.077  1.00 94.06           N  
ATOM    773  N   TYR A 118     302.285 239.622 155.661  1.00 92.57           N  
ATOM    774  CA  TYR A 118     302.623 238.366 155.003  1.00 92.57           C  
ATOM    775  C   TYR A 118     303.697 238.635 153.956  1.00 92.57           C  
ATOM    776  O   TYR A 118     303.501 239.462 153.060  1.00 92.57           O  
ATOM    777  CB  TYR A 118     301.388 237.734 154.361  1.00 92.57           C  
ATOM    778  CG  TYR A 118     301.651 236.396 153.707  1.00 92.57           C  
ATOM    779  CD1 TYR A 118     301.663 235.226 154.455  1.00 92.57           C  
ATOM    780  CD2 TYR A 118     301.881 236.302 152.340  1.00 92.57           C  
ATOM    781  CE1 TYR A 118     301.901 234.001 153.861  1.00 92.57           C  
ATOM    782  CE2 TYR A 118     302.120 235.082 151.738  1.00 92.57           C  
ATOM    783  CZ  TYR A 118     302.129 233.935 152.503  1.00 92.57           C  
ATOM    784  OH  TYR A 118     302.366 232.717 151.908  1.00 92.57           O  
ATOM    785  N   ASP A 119     304.824 237.937 154.073  1.00 87.76           N  
ATOM    786  CA  ASP A 119     305.945 238.084 153.147  1.00 87.76           C  
ATOM    787  C   ASP A 119     305.919 236.901 152.185  1.00 87.76           C  
ATOM    788  O   ASP A 119     306.410 235.815 152.504  1.00 87.76           O  
ATOM    789  CB  ASP A 119     307.267 238.163 153.905  1.00 87.76           C  
ATOM    790  CG  ASP A 119     308.437 238.515 153.005  1.00 87.76           C  
ATOM    791  OD1 ASP A 119     308.207 238.841 151.822  1.00 87.76           O  
ATOM    792  OD2 ASP A 119     309.590 238.466 153.483  1.00 87.76           O  
ATOM    793  N   TYR A 120     305.340 237.116 151.002  1.00 80.12           N  
ATOM    794  CA  TYR A 120     305.265 236.053 150.006  1.00 80.12           C  
ATOM    795  C   TYR A 120     306.597 235.831 149.302  1.00 80.12           C  
ATOM    796  O   TYR A 120     306.922 234.693 148.946  1.00 80.12           O  
ATOM    797  CB  TYR A 120     304.174 236.371 148.981  1.00 80.12           C  
ATOM    798  CG  TYR A 120     303.974 235.291 147.940  1.00 80.12           C  
ATOM    799  CD1 TYR A 120     303.228 234.155 148.225  1.00 80.12           C  
ATOM    800  CD2 TYR A 120     304.526 235.411 146.672  1.00 80.12           C  
ATOM    801  CE1 TYR A 120     303.041 233.166 147.278  1.00 80.12           C  
ATOM    802  CE2 TYR A 120     304.345 234.427 145.717  1.00 80.12           C  
ATOM    803  CZ  TYR A 120     303.602 233.308 146.026  1.00 80.12           C  
ATOM    804  OH  TYR A 120     303.419 232.327 145.078  1.00 80.12           O  
ATOM    805  N   TYR A 121     307.374 236.891 149.094  1.00 75.46           N  
ATOM    806  CA  TYR A 121     308.667 236.794 148.431  1.00 75.46           C  
ATOM    807  C   TYR A 121     309.795 236.413 149.381  1.00 75.46           C  
ATOM    808  O   TYR A 121     310.930 236.228 148.929  1.00 75.46           O  
ATOM    809  CB  TYR A 121     309.005 238.118 147.737  1.00 75.46           C  
ATOM    810  CG  TYR A 121     308.009 238.524 146.674  1.00 75.46           C  
ATOM    811  CD1 TYR A 121     308.153 238.097 145.361  1.00 75.46           C  
ATOM    812  CD2 TYR A 121     306.926 239.337 146.984  1.00 75.46           C  
ATOM    813  CE1 TYR A 121     307.246 238.466 144.386  1.00 75.46           C  
ATOM    814  CE2 TYR A 121     306.014 239.712 146.016  1.00 75.46           C  
ATOM    815  CZ  TYR A 121     306.179 239.273 144.719  1.00 75.46           C  
ATOM    816  OH  TYR A 121     305.273 239.644 143.752  1.00 75.46           O  
ATOM    817  N   GLY A 122     309.469 236.272 150.671  1.00 76.77           N  
ATOM    818  CA  GLY A 122     310.472 235.863 151.674  1.00 76.77           C  
ATOM    819  C   GLY A 122     310.276 234.417 152.097  1.00 76.77           C  
ATOM    820  O   GLY A 122     310.603 233.522 151.293  1.00 76.77           O  
ATOM    821  N   SER A 123     309.762 234.190 153.312  1.00 78.23           N  
ATOM    822  CA  SER A 123     309.576 232.807 153.828  1.00 78.23           C  
ATOM    823  C   SER A 123     308.115 232.573 154.231  1.00 78.23           C  
ATOM    824  O   SER A 123     307.857 231.586 154.948  1.00 78.23           O  
ATOM    825  CB  SER A 123     310.513 232.527 154.976  1.00 78.23           C  
ATOM    826  OG  SER A 123     311.865 232.668 154.568  1.00 78.23           O  
ATOM    827  N   SER A 124     307.201 233.446 153.795  1.00 85.79           N  
ATOM    828  CA  SER A 124     305.754 233.262 154.091  1.00 85.79           C  
ATOM    829  C   SER A 124     305.554 232.990 155.586  1.00 85.79           C  
ATOM    830  O   SER A 124     304.902 231.981 155.920  1.00 85.79           O  
ATOM    831  CB  SER A 124     305.168 232.161 153.246  1.00 85.79           C  
ATOM    832  OG  SER A 124     305.241 232.494 151.867  1.00 85.79           O  
ATOM    833  N   TYR A 125     306.096 233.857 156.445  1.00 85.91           N  
ATOM    834  CA  TYR A 125     305.968 233.685 157.917  1.00 85.91           C  
ATOM    835  C   TYR A 125     305.256 234.907 158.506  1.00 85.91           C  
ATOM    836  O   TYR A 125     304.812 235.771 157.725  1.00 85.91           O  
ATOM    837  CB  TYR A 125     307.348 233.489 158.550  1.00 85.91           C  
ATOM    838  CG  TYR A 125     308.282 234.663 158.399  1.00 85.91           C  
ATOM    839  CD1 TYR A 125     308.309 235.683 159.335  1.00 85.91           C  
ATOM    840  CD2 TYR A 125     309.151 234.752 157.325  1.00 85.91           C  
ATOM    841  CE1 TYR A 125     309.165 236.764 159.207  1.00 85.91           C  
ATOM    842  CE2 TYR A 125     310.012 235.826 157.179  1.00 85.91           C  
ATOM    843  CZ  TYR A 125     310.022 236.836 158.124  1.00 85.91           C  
ATOM    844  OH  TYR A 125     310.875 237.902 157.987  1.00 85.91           O  
ATOM    845  N   PHE A 126     305.154 234.979 159.838  1.00 89.28           N  
ATOM    846  CA  PHE A 126     304.537 236.171 160.479  1.00 89.28           C  
ATOM    847  C   PHE A 126     305.621 237.013 161.159  1.00 89.28           C  
ATOM    848  O   PHE A 126     306.688 236.461 161.494  1.00 89.28           O  
ATOM    849  CB  PHE A 126     303.468 235.743 161.486  1.00 89.28           C  
ATOM    850  CG  PHE A 126     302.220 235.167 160.867  1.00 89.28           C  
ATOM    851  CD1 PHE A 126     301.444 235.923 160.004  1.00 89.28           C  
ATOM    852  CD2 PHE A 126     301.823 233.869 161.146  1.00 89.28           C  
ATOM    853  CE1 PHE A 126     300.297 235.394 159.435  1.00 89.28           C  
ATOM    854  CE2 PHE A 126     300.676 233.342 160.575  1.00 89.28           C  
ATOM    855  CZ  PHE A 126     299.915 234.105 159.721  1.00 89.28           C  
ATOM    856  N   ASP A 127     305.350 238.307 161.357  1.00 85.04           N  
ATOM    857  CA  ASP A 127     306.342 239.210 162.002  1.00 85.04           C  
ATOM    858  C   ASP A 127     305.647 240.065 163.068  1.00 85.04           C  
ATOM    859  O   ASP A 127     305.696 239.678 164.252  1.00 85.04           O  
ATOM    860  CB  ASP A 127     307.070 240.065 160.962  1.00 85.04           C  
ATOM    861  CG  ASP A 127     308.161 240.934 161.564  1.00 85.04           C  
ATOM    862  OD1 ASP A 127     308.362 240.855 162.791  1.00 85.04           O  
ATOM    863  OD2 ASP A 127     308.803 241.679 160.800  1.00 85.04           O  
ATOM    864  N   TYR A 128     305.025 241.178 162.664  1.00 90.20           N  
ATOM    865  CA  TYR A 128     304.388 242.097 163.645  1.00 90.20           C  
ATOM    866  C   TYR A 128     302.875 241.857 163.679  1.00 90.20           C  
ATOM    867  O   TYR A 128     302.315 241.405 162.660  1.00 90.20           O  
ATOM    868  CB  TYR A 128     304.706 243.557 163.311  1.00 90.20           C  
ATOM    869  CG  TYR A 128     306.165 243.929 163.405  1.00 90.20           C  
ATOM    870  CD1 TYR A 128     306.955 243.477 164.448  1.00 90.20           C  
ATOM    871  CD2 TYR A 128     306.764 244.710 162.432  1.00 90.20           C  
ATOM    872  CE1 TYR A 128     308.297 243.808 164.534  1.00 90.20           C  
ATOM    873  CE2 TYR A 128     308.104 245.053 162.503  1.00 90.20           C  
ATOM    874  CZ  TYR A 128     308.874 244.600 163.558  1.00 90.20           C  
ATOM    875  OH  TYR A 128     310.205 244.932 163.634  1.00 90.20           O  
ATOM    876  N   TRP A 129     302.238 242.150 164.818  1.00 94.02           N  
ATOM    877  CA  TRP A 129     300.771 241.950 164.958  1.00 94.02           C  
ATOM    878  C   TRP A 129     300.139 243.182 165.612  1.00 94.02           C  
ATOM    879  O   TRP A 129     300.814 244.228 165.668  1.00 94.02           O  
ATOM    880  CB  TRP A 129     300.471 240.681 165.767  1.00 94.02           C  
ATOM    881  CG  TRP A 129     301.126 239.439 165.244  1.00 94.02           C  
ATOM    882  CD1 TRP A 129     302.464 239.177 165.170  1.00 94.02           C  
ATOM    883  CD2 TRP A 129     300.463 238.277 164.716  1.00 94.02           C  
ATOM    884  NE1 TRP A 129     302.678 237.935 164.636  1.00 94.02           N  
ATOM    885  CE2 TRP A 129     301.469 237.359 164.348  1.00 94.02           C  
ATOM    886  CE3 TRP A 129     299.123 237.923 164.521  1.00 94.02           C  
ATOM    887  CZ2 TRP A 129     301.173 236.113 163.797  1.00 94.02           C  
ATOM    888  CZ3 TRP A 129     298.833 236.692 163.976  1.00 94.02           C  
ATOM    889  CH2 TRP A 129     299.845 235.802 163.618  1.00 94.02           C  
ATOM    890  N   GLY A 130     298.896 243.059 166.090  1.00 93.55           N  
ATOM    891  CA  GLY A 130     298.227 244.157 166.735  1.00 93.55           C  
ATOM    892  C   GLY A 130     298.096 243.966 168.232  1.00 93.55           C  
ATOM    893  O   GLY A 130     298.769 243.128 168.846  1.00 93.55           O  
ATOM    894  N   GLN A 131     297.208 244.761 168.832  1.00 92.46           N  
ATOM    895  CA  GLN A 131     296.958 244.701 170.264  1.00 92.46           C  
ATOM    896  C   GLN A 131     295.542 244.286 170.630  1.00 92.46           C  
ATOM    897  O   GLN A 131     295.315 243.895 171.780  1.00 92.46           O  
ATOM    898  CB  GLN A 131     297.255 246.060 170.923  1.00 92.46           C  
ATOM    899  CG  GLN A 131     297.163 246.065 172.444  1.00 92.46           C  
ATOM    900  CD  GLN A 131     297.625 247.372 173.061  1.00 92.46           C  
ATOM    901  OE1 GLN A 131     298.109 248.265 172.365  1.00 92.46           O  
ATOM    902  NE2 GLN A 131     297.480 247.488 174.376  1.00 92.46           N  
ATOM    903  N   GLY A 132     294.594 244.356 169.703  1.00 94.00           N  
ATOM    904  CA  GLY A 132     293.222 243.963 169.976  1.00 94.00           C  
ATOM    905  C   GLY A 132     292.224 244.990 169.478  1.00 94.00           C  
ATOM    906  O   GLY A 132     292.481 246.196 169.477  1.00 94.00           O  
ATOM    907  N   THR A 133     291.062 244.501 169.046  1.00 94.56           N  
ATOM    908  CA  THR A 133     289.985 245.357 168.547  1.00 94.56           C  
ATOM    909  C   THR A 133     288.664 244.759 169.023  1.00 94.56           C  
ATOM    910  O   THR A 133     288.154 243.809 168.422  1.00 94.56           O  
ATOM    911  CB  THR A 133     290.024 245.476 167.027  1.00 94.56           C  
ATOM    912  OG1 THR A 133     291.295 245.997 166.619  1.00 94.56           O  
ATOM    913  CG2 THR A 133     288.922 246.405 166.538  1.00 94.56           C  
ATOM    914  N   THR A 134     288.119 245.316 170.101  1.00 93.60           N  
ATOM    915  CA  THR A 134     286.870 244.812 170.655  1.00 93.60           C  
ATOM    916  C   THR A 134     285.701 245.187 169.753  1.00 93.60           C  
ATOM    917  O   THR A 134     285.500 246.363 169.433  1.00 93.60           O  
ATOM    918  CB  THR A 134     286.651 245.366 172.063  1.00 93.60           C  
ATOM    919  OG1 THR A 134     287.744 244.981 172.906  1.00 93.60           O  
ATOM    920  CG2 THR A 134     285.353 244.830 172.649  1.00 93.60           C  
ATOM    921  N   LEU A 135     284.928 244.181 169.342  1.00 94.69           N  
ATOM    922  CA  LEU A 135     283.768 244.405 168.479  1.00 94.69           C  
ATOM    923  C   LEU A 135     282.698 243.390 168.875  1.00 94.69           C  
ATOM    924  O   LEU A 135     282.824 242.201 168.568  1.00 94.69           O  
ATOM    925  CB  LEU A 135     284.143 244.280 167.009  1.00 94.69           C  
ATOM    926  CG  LEU A 135     283.004 244.465 166.004  1.00 94.69           C  
ATOM    927  CD1 LEU A 135     282.360 245.833 166.169  1.00 94.69           C  
ATOM    928  CD2 LEU A 135     283.505 244.273 164.581  1.00 94.69           C  
ATOM    929  N   THR A 136     281.656 243.867 169.552  1.00 92.87           N  
ATOM    930  CA  THR A 136     280.552 243.028 170.002  1.00 92.87           C  
ATOM    931  C   THR A 136     279.254 243.582 169.434  1.00 92.87           C  
ATOM    932  O   THR A 136     278.886 244.727 169.720  1.00 92.87           O  
ATOM    933  CB  THR A 136     280.487 242.971 171.530  1.00 92.87           C  
ATOM    934  OG1 THR A 136     281.711 242.430 172.043  1.00 92.87           O  
ATOM    935  CG2 THR A 136     279.324 242.099 171.981  1.00 92.87           C  
ATOM    936  N   VAL A 137     278.566 242.773 168.633  1.00 92.29           N  
ATOM    937  CA  VAL A 137     277.305 243.180 168.021  1.00 92.29           C  
ATOM    938  C   VAL A 137     276.195 242.990 169.050  1.00 92.29           C  
ATOM    939  O   VAL A 137     275.807 241.861 169.359  1.00 92.29           O  
ATOM    940  CB  VAL A 137     277.018 242.387 166.742  1.00 92.29           C  
ATOM    941  CG1 VAL A 137     275.703 242.837 166.123  1.00 92.29           C  
ATOM    942  CG2 VAL A 137     278.162 242.548 165.751  1.00 92.29           C  
ATOM    943  N   SER A 138     275.683 244.096 169.583  1.00 90.40           N  
ATOM    944  CA  SER A 138     274.621 244.078 170.577  1.00 90.40           C  
ATOM    945  C   SER A 138     273.451 244.923 170.094  1.00 90.40           C  
ATOM    946  O   SER A 138     273.645 245.999 169.521  1.00 90.40           O  
ATOM    947  CB  SER A 138     275.119 244.597 171.931  1.00 90.40           C  
ATOM    948  OG  SER A 138     274.082 244.581 172.896  1.00 90.40           O  
ATOM    949  N   SER A 139     272.237 244.429 170.329  1.00 84.19           N  
ATOM    950  CA  SER A 139     271.013 245.121 169.927  1.00 84.19           C  
ATOM    951  C   SER A 139     270.436 245.974 171.047  1.00 84.19           C  
ATOM    952  O   SER A 139     269.215 246.045 171.216  1.00 84.19           O  
ATOM    953  CB  SER A 139     269.987 244.105 169.437  1.00 84.19           C  
ATOM    954  OG  SER A 139     269.664 243.174 170.455  1.00 84.19           O  
ATOM    955  N   GLU A 140     271.286 246.632 171.826  1.00 82.18           N  
ATOM    956  CA  GLU A 140     270.865 247.483 172.930  1.00 82.18           C  
ATOM    957  C   GLU A 140     271.369 248.906 172.702  1.00 82.18           C  
ATOM    958  O   GLU A 140     272.076 249.194 171.733  1.00 82.18           O  
ATOM    959  CB  GLU A 140     271.369 246.929 174.266  1.00 82.18           C  
ATOM    960  CG  GLU A 140     270.863 245.532 174.594  1.00 82.18           C  
ATOM    961  CD  GLU A 140     269.372 245.495 174.871  1.00 82.18           C  
ATOM    962  OE1 GLU A 140     268.802 246.549 175.226  1.00 82.18           O  
ATOM    963  OE2 GLU A 140     268.768 244.410 174.734  1.00 82.18           O  
ATOM    964  N   SER A 141     270.994 249.798 173.611  1.00 81.52           N  
ATOM    965  CA  SER A 141     271.381 251.196 173.546  1.00 81.52           C  
ATOM    966  C   SER A 141     272.574 251.440 174.475  1.00 81.52           C  
ATOM    967  O   SER A 141     273.253 250.498 174.898  1.00 81.52           O  
ATOM    968  CB  SER A 141     270.172 252.073 173.891  1.00 81.52           C  
ATOM    969  OG  SER A 141     269.693 251.791 175.195  1.00 81.52           O  
ATOM    970  N   GLN A 142     272.835 252.704 174.798  1.00 83.79           N  
ATOM    971  CA  GLN A 142     273.938 253.083 175.671  1.00 83.79           C  
ATOM    972  C   GLN A 142     273.386 253.430 177.048  1.00 83.79           C  
ATOM    973  O   GLN A 142     272.632 254.399 177.193  1.00 83.79           O  
ATOM    974  CB  GLN A 142     274.713 254.264 175.088  1.00 83.79           C  
ATOM    975  CG  GLN A 142     275.886 254.719 175.940  1.00 83.79           C  
ATOM    976  CD  GLN A 142     276.634 255.886 175.327  1.00 83.79           C  
ATOM    977  OE1 GLN A 142     276.280 256.369 174.251  1.00 83.79           O  
ATOM    978  NE2 GLN A 142     277.676 256.346 176.009  1.00 83.79           N  
ATOM    979  N   SER A 143     273.760 252.642 178.050  1.00 88.88           N  
ATOM    980  CA  SER A 143     273.317 252.833 179.421  1.00 88.88           C  
ATOM    981  C   SER A 143     274.463 253.391 180.264  1.00 88.88           C  
ATOM    982  O   SER A 143     275.490 253.839 179.741  1.00 88.88           O  
ATOM    983  CB  SER A 143     272.781 251.516 179.987  1.00 88.88           C  
ATOM    984  OG  SER A 143     273.782 250.513 179.977  1.00 88.88           O  
ATOM    985  N   PHE A 144     274.283 253.361 181.582  1.00 90.82           N  
ATOM    986  CA  PHE A 144     275.273 253.853 182.520  1.00 90.82           C  
ATOM    987  C   PHE A 144     275.659 252.744 183.491  1.00 90.82           C  
ATOM    988  O   PHE A 144     274.776 252.143 184.119  1.00 90.82           O  
ATOM    989  CB  PHE A 144     274.737 255.068 183.296  1.00 90.82           C  
ATOM    990  CG  PHE A 144     275.744 255.690 184.223  1.00 90.82           C  
ATOM    991  CD1 PHE A 144     276.699 256.568 183.739  1.00 90.82           C  
ATOM    992  CD2 PHE A 144     275.730 255.402 185.578  1.00 90.82           C  
ATOM    993  CE1 PHE A 144     277.626 257.143 184.588  1.00 90.82           C  
ATOM    994  CE2 PHE A 144     276.654 255.975 186.432  1.00 90.82           C  
ATOM    995  CZ  PHE A 144     277.603 256.846 185.936  1.00 90.82           C  
ATOM    996  N   PRO A 145     276.948 252.441 183.641  1.00 93.73           N  
ATOM    997  CA  PRO A 145     277.350 251.366 184.559  1.00 93.73           C  
ATOM    998  C   PRO A 145     277.171 251.788 186.011  1.00 93.73           C  
ATOM    999  O   PRO A 145     277.562 252.888 186.407  1.00 93.73           O  
ATOM   1000  CB  PRO A 145     278.826 251.139 184.214  1.00 93.73           C  
ATOM   1001  CG  PRO A 145     279.283 252.454 183.672  1.00 93.73           C  
ATOM   1002  CD  PRO A 145     278.101 253.039 182.946  1.00 93.73           C  
ATOM   1003  N   ASN A 146     276.574 250.901 186.802  1.00 94.02           N  
ATOM   1004  CA  ASN A 146     276.332 251.136 188.220  1.00 94.02           C  
ATOM   1005  C   ASN A 146     277.298 250.284 189.031  1.00 94.02           C  
ATOM   1006  O   ASN A 146     277.333 249.059 188.874  1.00 94.02           O  
ATOM   1007  CB  ASN A 146     274.884 250.812 188.590  1.00 94.02           C  
ATOM   1008  CG  ASN A 146     273.900 251.821 188.033  1.00 94.02           C  
ATOM   1009  OD1 ASN A 146     273.775 252.933 188.546  1.00 94.02           O  
ATOM   1010  ND2 ASN A 146     273.195 251.438 186.974  1.00 94.02           N  
ATOM   1011  N   VAL A 147     278.076 250.930 189.890  1.00 95.20           N  
ATOM   1012  CA  VAL A 147     279.056 250.245 190.724  1.00 95.20           C  
ATOM   1013  C   VAL A 147     278.400 249.840 192.036  1.00 95.20           C  
ATOM   1014  O   VAL A 147     277.444 250.467 192.502  1.00 95.20           O  
ATOM   1015  CB  VAL A 147     280.297 251.131 190.963  1.00 95.20           C  
ATOM   1016  CG1 VAL A 147     281.008 251.411 189.648  1.00 95.20           C  
ATOM   1017  CG2 VAL A 147     279.900 252.430 191.646  1.00 95.20           C  
ATOM   1018  N   PHE A 148     278.919 248.771 192.637  1.00 95.65           N  
ATOM   1019  CA  PHE A 148     278.400 248.269 193.903  1.00 95.65           C  
ATOM   1020  C   PHE A 148     279.551 247.855 194.811  1.00 95.65           C  
ATOM   1021  O   PHE A 148     280.382 247.023 194.423  1.00 95.65           O  
ATOM   1022  CB  PHE A 148     277.452 247.091 193.670  1.00 95.65           C  
ATOM   1023  CG  PHE A 148     276.234 247.442 192.864  1.00 95.65           C  
ATOM   1024  CD1 PHE A 148     275.106 247.961 193.478  1.00 95.65           C  
ATOM   1025  CD2 PHE A 148     276.216 247.251 191.492  1.00 95.65           C  
ATOM   1026  CE1 PHE A 148     273.984 248.284 192.739  1.00 95.65           C  
ATOM   1027  CE2 PHE A 148     275.097 247.572 190.747  1.00 95.65           C  
ATOM   1028  CZ  PHE A 148     273.980 248.090 191.372  1.00 95.65           C  
ATOM   1029  N   PRO A 149     279.638 248.408 196.019  1.00 94.88           N  
ATOM   1030  CA  PRO A 149     280.734 248.034 196.920  1.00 94.88           C  
ATOM   1031  C   PRO A 149     280.533 246.639 197.491  1.00 94.88           C  
ATOM   1032  O   PRO A 149     279.412 246.230 197.807  1.00 94.88           O  
ATOM   1033  CB  PRO A 149     280.671 249.103 198.015  1.00 94.88           C  
ATOM   1034  CG  PRO A 149     279.238 249.521 198.035  1.00 94.88           C  
ATOM   1035  CD  PRO A 149     278.760 249.434 196.608  1.00 94.88           C  
ATOM   1036  N   LEU A 150     281.638 245.907 197.621  1.00 93.70           N  
ATOM   1037  CA  LEU A 150     281.632 244.551 198.163  1.00 93.70           C  
ATOM   1038  C   LEU A 150     282.642 244.485 199.299  1.00 93.70           C  
ATOM   1039  O   LEU A 150     283.854 244.517 199.059  1.00 93.70           O  
ATOM   1040  CB  LEU A 150     281.957 243.521 197.081  1.00 93.70           C  
ATOM   1041  CG  LEU A 150     280.988 243.440 195.900  1.00 93.70           C  
ATOM   1042  CD1 LEU A 150     281.431 242.368 194.916  1.00 93.70           C  
ATOM   1043  CD2 LEU A 150     279.571 243.176 196.384  1.00 93.70           C  
ATOM   1044  N   VAL A 151     282.147 244.393 200.531  1.00 88.56           N  
ATOM   1045  CA  VAL A 151     282.983 244.326 201.723  1.00 88.56           C  
ATOM   1046  C   VAL A 151     282.741 242.987 202.402  1.00 88.56           C  
ATOM   1047  O   VAL A 151     281.591 242.622 202.674  1.00 88.56           O  
ATOM   1048  CB  VAL A 151     282.692 245.490 202.688  1.00 88.56           C  
ATOM   1049  CG1 VAL A 151     283.591 245.403 203.912  1.00 88.56           C  
ATOM   1050  CG2 VAL A 151     282.871 246.824 201.981  1.00 88.56           C  
ATOM   1051  N   SER A 152     283.821 242.259 202.673  1.00 83.26           N  
ATOM   1052  CA  SER A 152     283.707 240.968 203.333  1.00 83.26           C  
ATOM   1053  C   SER A 152     283.334 241.146 204.801  1.00 83.26           C  
ATOM   1054  O   SER A 152     283.658 242.156 205.432  1.00 83.26           O  
ATOM   1055  CB  SER A 152     285.017 240.189 203.216  1.00 83.26           C  
ATOM   1056  OG  SER A 152     284.918 238.926 203.849  1.00 83.26           O  
ATOM   1057  N   CYS A 153     282.647 240.148 205.343  1.00 74.73           N  
ATOM   1058  CA  CYS A 153     282.195 240.167 206.735  1.00 74.73           C  
ATOM   1059  C   CYS A 153     283.186 239.457 207.649  1.00 74.73           C  
ATOM   1060  O   CYS A 153     282.823 238.582 208.433  1.00 74.73           O  
ATOM   1061  CB  CYS A 153     280.809 239.543 206.844  1.00 74.73           C  
ATOM   1062  SG  CYS A 153     279.568 240.287 205.760  1.00 74.73           S  
ATOM   1063  N   GLU A 154     284.460 239.832 207.554  1.00 65.42           N  
ATOM   1064  CA  GLU A 154     285.525 239.249 208.365  1.00 65.42           C  
ATOM   1065  C   GLU A 154     286.165 240.360 209.187  1.00 65.42           C  
ATOM   1066  O   GLU A 154     286.850 241.229 208.637  1.00 65.42           O  
ATOM   1067  CB  GLU A 154     286.561 238.546 207.488  1.00 65.42           C  
ATOM   1068  CG  GLU A 154     285.998 237.407 206.654  1.00 65.42           C  
ATOM   1069  CD  GLU A 154     287.054 236.732 205.801  1.00 65.42           C  
ATOM   1070  OE1 GLU A 154     288.229 237.153 205.863  1.00 65.42           O  
ATOM   1071  OE2 GLU A 154     286.711 235.781 205.069  1.00 65.42           O  
ATOM   1072  N   SER A 155     285.942 240.331 210.495  1.00 52.64           N  
ATOM   1073  CA  SER A 155     286.505 241.349 211.374  1.00 52.64           C  
ATOM   1074  C   SER A 155     287.984 241.064 211.617  1.00 52.64           C  
ATOM   1075  O   SER A 155     288.344 239.927 211.938  1.00 52.64           O  
ATOM   1076  CB  SER A 155     285.754 241.389 212.701  1.00 52.64           C  
ATOM   1077  OG  SER A 155     284.384 241.690 212.503  1.00 52.64           O  
ATOM   1078  N   PRO A 156     288.863 242.059 211.469  1.00 48.86           N  
ATOM   1079  CA  PRO A 156     290.293 241.827 211.713  1.00 48.86           C  
ATOM   1080  C   PRO A 156     290.586 241.483 213.165  1.00 48.86           C  
ATOM   1081  O   PRO A 156     290.587 242.363 214.032  1.00 48.86           O  
ATOM   1082  CB  PRO A 156     290.941 243.159 211.312  1.00 48.86           C  
ATOM   1083  CG  PRO A 156     289.936 243.830 210.426  1.00 48.86           C  
ATOM   1084  CD  PRO A 156     288.601 243.415 210.959  1.00 48.86           C  
ATOM   1085  N   LEU A 157     290.836 240.202 213.440  1.00 46.56           N  
ATOM   1086  CA  LEU A 157     291.129 239.777 214.804  1.00 46.56           C  
ATOM   1087  C   LEU A 157     292.559 240.107 215.212  1.00 46.56           C  
ATOM   1088  O   LEU A 157     292.822 240.332 216.399  1.00 46.56           O  
ATOM   1089  CB  LEU A 157     290.876 238.276 214.953  1.00 46.56           C  
ATOM   1090  CG  LEU A 157     289.451 237.797 214.667  1.00 46.56           C  
ATOM   1091  CD1 LEU A 157     289.343 236.291 214.850  1.00 46.56           C  
ATOM   1092  CD2 LEU A 157     288.451 238.521 215.556  1.00 46.56           C  
ATOM   1093  N   SER A 158     293.483 240.141 214.261  1.00 46.24           N  
ATOM   1094  CA  SER A 158     294.879 240.447 214.548  1.00 46.24           C  
ATOM   1095  C   SER A 158     295.469 241.148 213.328  1.00 46.24           C  
ATOM   1096  O   SER A 158     294.735 241.647 212.468  1.00 46.24           O  
ATOM   1097  CB  SER A 158     295.641 239.167 214.934  1.00 46.24           C  
ATOM   1098  OG  SER A 158     297.001 239.448 215.217  1.00 46.24           O  
ATOM   1099  N   ASP A 159     296.799 241.187 213.249  1.00 47.40           N  
ATOM   1100  CA  ASP A 159     297.480 241.828 212.132  1.00 47.40           C  
ATOM   1101  C   ASP A 159     297.626 240.917 210.921  1.00 47.40           C  
ATOM   1102  O   ASP A 159     297.970 241.405 209.839  1.00 47.40           O  
ATOM   1103  CB  ASP A 159     298.861 242.320 212.571  1.00 47.40           C  
ATOM   1104  CG  ASP A 159     298.789 243.329 213.700  1.00 47.40           C  
ATOM   1105  OD1 ASP A 159     297.784 244.066 213.777  1.00 47.40           O  
ATOM   1106  OD2 ASP A 159     299.737 243.384 214.511  1.00 47.40           O  
ATOM   1107  N   LYS A 160     297.375 239.615 211.071  1.00 49.93           N  
ATOM   1108  CA  LYS A 160     297.500 238.698 209.944  1.00 49.93           C  
ATOM   1109  C   LYS A 160     296.279 238.737 209.035  1.00 49.93           C  
ATOM   1110  O   LYS A 160     296.397 238.460 207.836  1.00 49.93           O  
ATOM   1111  CB  LYS A 160     297.732 237.273 210.448  1.00 49.93           C  
ATOM   1112  CG  LYS A 160     298.991 237.109 211.285  1.00 49.93           C  
ATOM   1113  CD  LYS A 160     299.163 235.671 211.747  1.00 49.93           C  
ATOM   1114  CE  LYS A 160     300.421 235.507 212.583  1.00 49.93           C  
ATOM   1115  NZ  LYS A 160     300.605 234.102 213.041  1.00 49.93           N  
ATOM   1116  N   ASN A 161     295.111 239.074 209.576  1.00 62.43           N  
ATOM   1117  CA  ASN A 161     293.890 239.141 208.783  1.00 62.43           C  
ATOM   1118  C   ASN A 161     293.890 240.419 207.954  1.00 62.43           C  
ATOM   1119  O   ASN A 161     293.861 241.525 208.506  1.00 62.43           O  
ATOM   1120  CB  ASN A 161     292.663 239.084 209.690  1.00 62.43           C  
ATOM   1121  CG  ASN A 161     292.456 237.714 210.305  1.00 62.43           C  
ATOM   1122  OD1 ASN A 161     292.927 236.707 209.777  1.00 62.43           O  
ATOM   1123  ND2 ASN A 161     291.747 237.669 211.427  1.00 62.43           N  
ATOM   1124  N   LEU A 162     293.923 240.269 206.633  1.00 72.94           N  
ATOM   1125  CA  LEU A 162     293.936 241.397 205.712  1.00 72.94           C  
ATOM   1126  C   LEU A 162     292.523 241.665 205.213  1.00 72.94           C  
ATOM   1127  O   LEU A 162     291.804 240.733 204.838  1.00 72.94           O  
ATOM   1128  CB  LEU A 162     294.874 241.127 204.534  1.00 72.94           C  
ATOM   1129  CG  LEU A 162     296.338 240.859 204.887  1.00 72.94           C  
ATOM   1130  CD1 LEU A 162     297.156 240.592 203.633  1.00 72.94           C  
ATOM   1131  CD2 LEU A 162     296.923 242.022 205.675  1.00 72.94           C  
ATOM   1132  N   VAL A 163     292.132 242.936 205.209  1.00 80.05           N  
ATOM   1133  CA  VAL A 163     290.800 243.326 204.762  1.00 80.05           C  
ATOM   1134  C   VAL A 163     290.756 243.291 203.241  1.00 80.05           C  
ATOM   1135  O   VAL A 163     291.611 243.877 202.567  1.00 80.05           O  
ATOM   1136  CB  VAL A 163     290.433 244.719 205.297  1.00 80.05           C  
ATOM   1137  CG1 VAL A 163     289.026 245.102 204.862  1.00 80.05           C  
ATOM   1138  CG2 VAL A 163     290.557 244.755 206.813  1.00 80.05           C  
ATOM   1139  N   ALA A 164     289.756 242.602 202.695  1.00 87.86           N  
ATOM   1140  CA  ALA A 164     289.576 242.465 201.254  1.00 87.86           C  
ATOM   1141  C   ALA A 164     288.306 243.205 200.852  1.00 87.86           C  
ATOM   1142  O   ALA A 164     287.197 242.774 201.185  1.00 87.86           O  
ATOM   1143  CB  ALA A 164     289.508 240.994 200.849  1.00 87.86           C  
ATOM   1144  N   MET A 165     288.471 244.317 200.139  1.00 90.87           N  
ATOM   1145  CA  MET A 165     287.354 245.123 199.670  1.00 90.87           C  
ATOM   1146  C   MET A 165     287.527 245.416 198.187  1.00 90.87           C  
ATOM   1147  O   MET A 165     288.649 245.528 197.686  1.00 90.87           O  
ATOM   1148  CB  MET A 165     287.239 246.438 200.454  1.00 90.87           C  
ATOM   1149  CG  MET A 165     286.996 246.254 201.943  1.00 90.87           C  
ATOM   1150  SD  MET A 165     286.928 247.817 202.839  1.00 90.87           S  
ATOM   1151  CE  MET A 165     288.562 248.470 202.504  1.00 90.87           C  
ATOM   1152  N   GLY A 166     286.402 245.540 197.488  1.00 94.05           N  
ATOM   1153  CA  GLY A 166     286.434 245.809 196.064  1.00 94.05           C  
ATOM   1154  C   GLY A 166     285.086 246.261 195.556  1.00 94.05           C  
ATOM   1155  O   GLY A 166     284.052 246.053 196.199  1.00 94.05           O  
ATOM   1156  N   CYS A 167     285.110 246.889 194.384  1.00 95.97           N  
ATOM   1157  CA  CYS A 167     283.912 247.383 193.722  1.00 95.97           C  
ATOM   1158  C   CYS A 167     283.551 246.472 192.556  1.00 95.97           C  
ATOM   1159  O   CYS A 167     284.433 245.940 191.874  1.00 95.97           O  
ATOM   1160  CB  CYS A 167     284.112 248.818 193.226  1.00 95.97           C  
ATOM   1161  SG  CYS A 167     285.769 249.160 192.588  1.00 95.97           S  
ATOM   1162  N   LEU A 168     282.252 246.297 192.332  1.00 96.38           N  
ATOM   1163  CA  LEU A 168     281.737 245.433 191.280  1.00 96.38           C  
ATOM   1164  C   LEU A 168     281.034 246.275 190.225  1.00 96.38           C  
ATOM   1165  O   LEU A 168     280.171 247.096 190.553  1.00 96.38           O  
ATOM   1166  CB  LEU A 168     280.773 244.390 191.852  1.00 96.38           C  
ATOM   1167  CG  LEU A 168     280.080 243.472 190.843  1.00 96.38           C  
ATOM   1168  CD1 LEU A 168     281.101 242.662 190.059  1.00 96.38           C  
ATOM   1169  CD2 LEU A 168     279.088 242.556 191.544  1.00 96.38           C  
ATOM   1170  N   ALA A 169     281.405 246.070 188.964  1.00 95.98           N  
ATOM   1171  CA  ALA A 169     280.797 246.767 187.838  1.00 95.98           C  
ATOM   1172  C   ALA A 169     279.832 245.820 187.136  1.00 95.98           C  
ATOM   1173  O   ALA A 169     280.219 244.716 186.738  1.00 95.98           O  
ATOM   1174  CB  ALA A 169     281.863 247.272 186.866  1.00 95.98           C  
ATOM   1175  N   ARG A 170     278.594 246.279 186.932  1.00 93.69           N  
ATOM   1176  CA  ARG A 170     277.595 245.463 186.191  1.00 93.69           C  
ATOM   1177  C   ARG A 170     276.939 246.339 185.118  1.00 93.69           C  
ATOM   1178  O   ARG A 170     276.969 247.577 185.274  1.00 93.69           O  
ATOM   1179  CB  ARG A 170     276.543 244.899 187.151  1.00 93.69           C  
ATOM   1180  CG  ARG A 170     277.118 244.119 188.325  1.00 93.69           C  
ATOM   1181  CD  ARG A 170     276.018 243.459 189.134  1.00 93.69           C  
ATOM   1182  NE  ARG A 170     275.015 244.416 189.579  1.00 93.69           N  
ATOM   1183  CZ  ARG A 170     273.913 244.095 190.247  1.00 93.69           C  
ATOM   1184  NH1 ARG A 170     273.545 242.831 190.348  1.00 93.69           N  
ATOM   1185  NH2 ARG A 170     273.176 245.041 190.803  1.00 93.69           N  
ATOM   1186  N   ASP A 171     276.375 245.724 184.073  1.00 92.02           N  
ATOM   1187  CA  ASP A 171     275.662 246.487 183.012  1.00 92.02           C  
ATOM   1188  C   ASP A 171     276.582 247.568 182.430  1.00 92.02           C  
ATOM   1189  O   ASP A 171     276.291 248.762 182.643  1.00 92.02           O  
ATOM   1190  CB  ASP A 171     274.355 247.086 183.539  1.00 92.02           C  
ATOM   1191  CG  ASP A 171     273.480 247.684 182.450  1.00 92.02           C  
ATOM   1192  OD1 ASP A 171     273.879 247.613 181.271  1.00 92.02           O  
ATOM   1193  OD2 ASP A 171     272.406 248.218 182.791  1.00 92.02           O  
ATOM   1194  N   PHE A 172     277.647 247.166 181.731  1.00 92.43           N  
ATOM   1195  CA  PHE A 172     278.550 248.148 181.072  1.00 92.43           C  
ATOM   1196  C   PHE A 172     278.948 247.622 179.688  1.00 92.43           C  
ATOM   1197  O   PHE A 172     279.474 246.494 179.607  1.00 92.43           O  
ATOM   1198  CB  PHE A 172     279.772 248.440 181.949  1.00 92.43           C  
ATOM   1199  CG  PHE A 172     280.525 247.224 182.426  1.00 92.43           C  
ATOM   1200  CD1 PHE A 172     279.926 246.301 183.269  1.00 92.43           C  
ATOM   1201  CD2 PHE A 172     281.834 247.000 182.031  1.00 92.43           C  
ATOM   1202  CE1 PHE A 172     280.621 245.185 183.706  1.00 92.43           C  
ATOM   1203  CE2 PHE A 172     282.527 245.883 182.469  1.00 92.43           C  
ATOM   1204  CZ  PHE A 172     281.919 244.977 183.306  1.00 92.43           C  
ATOM   1205  N   LEU A 173     278.706 248.414 178.638  1.00 89.56           N  
ATOM   1206  CA  LEU A 173     279.023 247.978 177.249  1.00 89.56           C  
ATOM   1207  C   LEU A 173     280.543 247.925 177.060  1.00 89.56           C  
ATOM   1208  O   LEU A 173     281.244 248.762 177.663  1.00 89.56           O  
ATOM   1209  CB  LEU A 173     278.367 248.947 176.259  1.00 89.56           C  
ATOM   1210  CG  LEU A 173     278.524 250.434 176.577  1.00 89.56           C  
ATOM   1211  CD1 LEU A 173     279.841 250.973 176.039  1.00 89.56           C  
ATOM   1212  CD2 LEU A 173     277.355 251.230 176.019  1.00 89.56           C  
ATOM   1213  N   PRO A 174     281.085 246.974 176.265  1.00 88.81           N  
ATOM   1214  CA  PRO A 174     282.539 246.835 176.101  1.00 88.81           C  
ATOM   1215  C   PRO A 174     283.181 248.084 175.518  1.00 88.81           C  
ATOM   1216  O   PRO A 174     282.962 248.417 174.349  1.00 88.81           O  
ATOM   1217  CB  PRO A 174     282.673 245.640 175.148  1.00 88.81           C  
ATOM   1218  CG  PRO A 174     281.382 244.896 175.276  1.00 88.81           C  
ATOM   1219  CD  PRO A 174     280.343 245.947 175.516  1.00 88.81           C  
ATOM   1220  N   SER A 175     283.982 248.785 176.331  1.00 88.37           N  
ATOM   1221  CA  SER A 175     284.652 249.997 175.869  1.00 88.37           C  
ATOM   1222  C   SER A 175     285.975 250.223 176.593  1.00 88.37           C  
ATOM   1223  O   SER A 175     286.416 251.371 176.726  1.00 88.37           O  
ATOM   1224  CB  SER A 175     283.750 251.223 176.047  1.00 88.37           C  
ATOM   1225  OG  SER A 175     283.404 251.409 177.409  1.00 88.37           O  
ATOM   1226  N   THR A 176     286.613 249.148 177.062  1.00 88.28           N  
ATOM   1227  CA  THR A 176     287.885 249.209 177.778  1.00 88.28           C  
ATOM   1228  C   THR A 176     287.996 250.005 179.073  1.00 88.28           C  
ATOM   1229  O   THR A 176     288.816 250.923 179.181  1.00 88.28           O  
ATOM   1230  CB  THR A 176     289.011 249.675 176.848  1.00 88.28           C  
ATOM   1231  OG1 THR A 176     288.692 250.970 176.323  1.00 88.28           O  
ATOM   1232  CG2 THR A 176     289.185 248.700 175.691  1.00 88.28           C  
ATOM   1233  N   ILE A 177     287.178 249.661 180.059  1.00 91.92           N  
ATOM   1234  CA  ILE A 177     287.181 250.337 181.339  1.00 91.92           C  
ATOM   1235  C   ILE A 177     288.301 249.954 182.299  1.00 91.92           C  
ATOM   1236  O   ILE A 177     288.997 248.959 182.114  1.00 91.92           O  
ATOM   1237  CB  ILE A 177     285.785 250.135 181.983  1.00 91.92           C  
ATOM   1238  CG1 ILE A 177     285.269 248.712 181.739  1.00 91.92           C  
ATOM   1239  CG2 ILE A 177     284.799 251.164 181.452  1.00 91.92           C  
ATOM   1240  CD1 ILE A 177     285.895 247.653 182.626  1.00 91.92           C  
ATOM   1241  N   SER A 178     288.479 250.759 183.345  1.00 92.60           N  
ATOM   1242  CA  SER A 178     289.507 250.519 184.346  1.00 92.60           C  
ATOM   1243  C   SER A 178     288.945 250.842 185.724  1.00 92.60           C  
ATOM   1244  O   SER A 178     287.831 251.354 185.862  1.00 92.60           O  
ATOM   1245  CB  SER A 178     290.768 251.347 184.069  1.00 92.60           C  
ATOM   1246  OG  SER A 178     290.477 252.734 184.070  1.00 92.60           O  
ATOM   1247  N   PHE A 179     289.733 250.534 186.751  1.00 94.15           N  
ATOM   1248  CA  PHE A 179     289.350 250.771 188.138  1.00 94.15           C  
ATOM   1249  C   PHE A 179     290.525 251.403 188.868  1.00 94.15           C  
ATOM   1250  O   PHE A 179     291.622 250.834 188.890  1.00 94.15           O  
ATOM   1251  CB  PHE A 179     288.925 249.471 188.826  1.00 94.15           C  
ATOM   1252  CG  PHE A 179     287.745 248.802 188.182  1.00 94.15           C  
ATOM   1253  CD1 PHE A 179     286.453 249.139 188.552  1.00 94.15           C  
ATOM   1254  CD2 PHE A 179     287.926 247.835 187.206  1.00 94.15           C  
ATOM   1255  CE1 PHE A 179     285.365 248.525 187.961  1.00 94.15           C  
ATOM   1256  CE2 PHE A 179     286.842 247.218 186.611  1.00 94.15           C  
ATOM   1257  CZ  PHE A 179     285.560 247.563 186.989  1.00 94.15           C  
ATOM   1258  N   THR A 180     290.296 252.571 189.461  1.00 93.73           N  
ATOM   1259  CA  THR A 180     291.318 253.297 190.200  1.00 93.73           C  
ATOM   1260  C   THR A 180     290.902 253.423 191.659  1.00 93.73           C  
ATOM   1261  O   THR A 180     289.716 253.585 191.964  1.00 93.73           O  
ATOM   1262  CB  THR A 180     291.556 254.689 189.604  1.00 93.73           C  
ATOM   1263  OG1 THR A 180     290.337 255.443 189.644  1.00 93.73           O  
ATOM   1264  CG2 THR A 180     292.030 254.577 188.162  1.00 93.73           C  
ATOM   1265  N   TRP A 181     291.883 253.348 192.555  1.00 93.14           N  
ATOM   1266  CA  TRP A 181     291.658 253.448 193.995  1.00 93.14           C  
ATOM   1267  C   TRP A 181     292.387 254.686 194.507  1.00 93.14           C  
ATOM   1268  O   TRP A 181     293.606 254.661 194.704  1.00 93.14           O  
ATOM   1269  CB  TRP A 181     292.129 252.187 194.714  1.00 93.14           C  
ATOM   1270  CG  TRP A 181     291.337 250.965 194.364  1.00 93.14           C  
ATOM   1271  CD1 TRP A 181     291.609 250.068 193.372  1.00 93.14           C  
ATOM   1272  CD2 TRP A 181     290.142 250.504 195.005  1.00 93.14           C  
ATOM   1273  NE1 TRP A 181     290.657 249.077 193.356  1.00 93.14           N  
ATOM   1274  CE2 TRP A 181     289.745 249.322 194.349  1.00 93.14           C  
ATOM   1275  CE3 TRP A 181     289.369 250.977 196.071  1.00 93.14           C  
ATOM   1276  CZ2 TRP A 181     288.610 248.606 194.723  1.00 93.14           C  
ATOM   1277  CZ3 TRP A 181     288.243 250.265 196.440  1.00 93.14           C  
ATOM   1278  CH2 TRP A 181     287.874 249.093 195.769  1.00 93.14           C  
ATOM   1279  N   ASN A 182     291.641 255.766 194.719  1.00 91.17           N  
ATOM   1280  CA  ASN A 182     292.186 257.017 195.225  1.00 91.17           C  
ATOM   1281  C   ASN A 182     291.752 257.220 196.670  1.00 91.17           C  
ATOM   1282  O   ASN A 182     290.624 256.883 197.044  1.00 91.17           O  
ATOM   1283  CB  ASN A 182     291.730 258.203 194.371  1.00 91.17           C  
ATOM   1284  CG  ASN A 182     292.198 258.100 192.932  1.00 91.17           C  
ATOM   1285  OD1 ASN A 182     292.537 257.018 192.453  1.00 91.17           O  
ATOM   1286  ND2 ASN A 182     292.220 259.230 192.235  1.00 91.17           N  
ATOM   1287  N   TYR A 183     292.652 257.770 197.479  1.00 85.33           N  
ATOM   1288  CA  TYR A 183     292.376 258.025 198.885  1.00 85.33           C  
ATOM   1289  C   TYR A 183     291.811 259.440 199.036  1.00 85.33           C  
ATOM   1290  O   TYR A 183     291.361 260.050 198.062  1.00 85.33           O  
ATOM   1291  CB  TYR A 183     293.645 257.802 199.714  1.00 85.33           C  
ATOM   1292  CG  TYR A 183     294.159 256.380 199.681  1.00 85.33           C  
ATOM   1293  CD1 TYR A 183     293.713 255.439 200.599  1.00 85.33           C  
ATOM   1294  CD2 TYR A 183     295.094 255.980 198.735  1.00 85.33           C  
ATOM   1295  CE1 TYR A 183     294.181 254.138 200.575  1.00 85.33           C  
ATOM   1296  CE2 TYR A 183     295.568 254.683 198.702  1.00 85.33           C  
ATOM   1297  CZ  TYR A 183     295.108 253.766 199.624  1.00 85.33           C  
ATOM   1298  OH  TYR A 183     295.578 252.473 199.596  1.00 85.33           O  
ATOM   1299  N   GLN A 184     291.826 259.976 200.257  1.00 81.07           N  
ATOM   1300  CA  GLN A 184     291.314 261.322 200.487  1.00 81.07           C  
ATOM   1301  C   GLN A 184     292.240 262.391 199.922  1.00 81.07           C  
ATOM   1302  O   GLN A 184     291.764 263.411 199.411  1.00 81.07           O  
ATOM   1303  CB  GLN A 184     291.096 261.551 201.983  1.00 81.07           C  
ATOM   1304  CG  GLN A 184     290.488 262.902 202.328  1.00 81.07           C  
ATOM   1305  CD  GLN A 184     290.278 263.083 203.818  1.00 81.07           C  
ATOM   1306  OE1 GLN A 184     290.589 262.197 204.613  1.00 81.07           O  
ATOM   1307  NE2 GLN A 184     289.747 264.238 204.205  1.00 81.07           N  
ATOM   1308  N   ASN A 185     293.552 262.178 199.996  1.00 80.08           N  
ATOM   1309  CA  ASN A 185     294.532 263.126 199.485  1.00 80.08           C  
ATOM   1310  C   ASN A 185     294.798 262.957 197.994  1.00 80.08           C  
ATOM   1311  O   ASN A 185     295.781 263.510 197.488  1.00 80.08           O  
ATOM   1312  CB  ASN A 185     295.842 262.999 200.267  1.00 80.08           C  
ATOM   1313  CG  ASN A 185     296.299 261.560 200.413  1.00 80.08           C  
ATOM   1314  OD1 ASN A 185     295.790 260.662 199.742  1.00 80.08           O  
ATOM   1315  ND2 ASN A 185     297.266 261.334 201.296  1.00 80.08           N  
ATOM   1316  N   ASN A 186     293.950 262.207 197.286  1.00 80.35           N  
ATOM   1317  CA  ASN A 186     294.069 261.981 195.845  1.00 80.35           C  
ATOM   1318  C   ASN A 186     295.428 261.361 195.500  1.00 80.35           C  
ATOM   1319  O   ASN A 186     296.285 261.964 194.852  1.00 80.35           O  
ATOM   1320  CB  ASN A 186     293.837 263.283 195.066  1.00 80.35           C  
ATOM   1321  CG  ASN A 186     292.463 263.872 195.313  1.00 80.35           C  
ATOM   1322  OD1 ASN A 186     291.501 263.149 195.573  1.00 80.35           O  
ATOM   1323  ND2 ASN A 186     292.363 265.194 195.232  1.00 80.35           N  
ATOM   1324  N   THR A 187     295.595 260.123 195.961  1.00 85.25           N  
ATOM   1325  CA  THR A 187     296.803 259.347 195.716  1.00 85.25           C  
ATOM   1326  C   THR A 187     296.415 257.996 195.138  1.00 85.25           C  
ATOM   1327  O   THR A 187     295.564 257.298 195.699  1.00 85.25           O  
ATOM   1328  CB  THR A 187     297.621 259.158 196.999  1.00 85.25           C  
ATOM   1329  OG1 THR A 187     296.788 258.599 198.023  1.00 85.25           O  
ATOM   1330  CG2 THR A 187     298.184 260.490 197.477  1.00 85.25           C  
ATOM   1331  N   GLU A 188     297.038 257.631 194.020  1.00 85.65           N  
ATOM   1332  CA  GLU A 188     296.751 256.372 193.349  1.00 85.65           C  
ATOM   1333  C   GLU A 188     297.615 255.257 193.925  1.00 85.65           C  
ATOM   1334  O   GLU A 188     298.797 255.458 194.218  1.00 85.65           O  
ATOM   1335  CB  GLU A 188     296.991 256.499 191.843  1.00 85.65           C  
ATOM   1336  CG  GLU A 188     296.635 255.255 191.045  1.00 85.65           C  
ATOM   1337  CD  GLU A 188     296.883 255.425 189.559  1.00 85.65           C  
ATOM   1338  OE1 GLU A 188     297.336 256.516 189.152  1.00 85.65           O  
ATOM   1339  OE2 GLU A 188     296.626 254.469 188.798  1.00 85.65           O  
ATOM   1340  N   VAL A 189     297.012 254.079 194.087  1.00 84.83           N  
ATOM   1341  CA  VAL A 189     297.736 252.930 194.617  1.00 84.83           C  
ATOM   1342  C   VAL A 189     298.760 252.462 193.592  1.00 84.83           C  
ATOM   1343  O   VAL A 189     298.450 252.310 192.403  1.00 84.83           O  
ATOM   1344  CB  VAL A 189     296.761 251.803 194.986  1.00 84.83           C  
ATOM   1345  CG1 VAL A 189     297.511 250.624 195.589  1.00 84.83           C  
ATOM   1346  CG2 VAL A 189     295.699 252.315 195.948  1.00 84.83           C  
ATOM   1347  N   ILE A 190     299.991 252.233 194.050  1.00 82.68           N  
ATOM   1348  CA  ILE A 190     301.073 251.794 193.176  1.00 82.68           C  
ATOM   1349  C   ILE A 190     300.816 250.362 192.730  1.00 82.68           C  
ATOM   1350  O   ILE A 190     300.601 250.098 191.541  1.00 82.68           O  
ATOM   1351  CB  ILE A 190     302.439 251.918 193.876  1.00 82.68           C  
ATOM   1352  CG1 ILE A 190     302.697 253.368 194.289  1.00 82.68           C  
ATOM   1353  CG2 ILE A 190     303.550 251.410 192.969  1.00 82.68           C  
ATOM   1354  CD1 ILE A 190     304.019 253.575 194.996  1.00 82.68           C  
ATOM   1355  N   GLN A 191     300.837 249.428 193.678  1.00 83.24           N  
ATOM   1356  CA  GLN A 191     300.619 248.015 193.396  1.00 83.24           C  
ATOM   1357  C   GLN A 191     299.539 247.482 194.324  1.00 83.24           C  
ATOM   1358  O   GLN A 191     299.587 247.714 195.536  1.00 83.24           O  
ATOM   1359  CB  GLN A 191     301.912 247.210 193.566  1.00 83.24           C  
ATOM   1360  CG  GLN A 191     301.763 245.726 193.272  1.00 83.24           C  
ATOM   1361  CD  GLN A 191     303.061 244.963 193.450  1.00 83.24           C  
ATOM   1362  OE1 GLN A 191     304.090 245.540 193.802  1.00 83.24           O  
ATOM   1363  NE2 GLN A 191     303.019 243.659 193.207  1.00 83.24           N  
ATOM   1364  N   GLY A 192     298.570 246.770 193.754  1.00 85.31           N  
ATOM   1365  CA  GLY A 192     297.488 246.206 194.535  1.00 85.31           C  
ATOM   1366  C   GLY A 192     296.177 246.143 193.780  1.00 85.31           C  
ATOM   1367  O   GLY A 192     295.205 245.549 194.257  1.00 85.31           O  
ATOM   1368  N   ILE A 193     296.137 246.752 192.600  1.00 90.78           N  
ATOM   1369  CA  ILE A 193     294.936 246.775 191.773  1.00 90.78           C  
ATOM   1370  C   ILE A 193     294.942 245.543 190.876  1.00 90.78           C  
ATOM   1371  O   ILE A 193     295.893 245.320 190.119  1.00 90.78           O  
ATOM   1372  CB  ILE A 193     294.857 248.063 190.941  1.00 90.78           C  
ATOM   1373  CG1 ILE A 193     294.826 249.288 191.857  1.00 90.78           C  
ATOM   1374  CG2 ILE A 193     293.633 248.039 190.037  1.00 90.78           C  
ATOM   1375  CD1 ILE A 193     294.754 250.605 191.116  1.00 90.78           C  
ATOM   1376  N   ARG A 194     293.881 244.744 190.962  1.00 92.16           N  
ATOM   1377  CA  ARG A 194     293.731 243.530 190.165  1.00 92.16           C  
ATOM   1378  C   ARG A 194     292.476 243.669 189.313  1.00 92.16           C  
ATOM   1379  O   ARG A 194     291.358 243.647 189.838  1.00 92.16           O  
ATOM   1380  CB  ARG A 194     293.655 242.292 191.058  1.00 92.16           C  
ATOM   1381  CG  ARG A 194     294.879 242.083 191.934  1.00 92.16           C  
ATOM   1382  CD  ARG A 194     296.136 241.916 191.096  1.00 92.16           C  
ATOM   1383  NE  ARG A 194     297.320 241.714 191.923  1.00 92.16           N  
ATOM   1384  CZ  ARG A 194     298.546 241.540 191.446  1.00 92.16           C  
ATOM   1385  NH1 ARG A 194     298.788 241.538 190.146  1.00 92.16           N  
ATOM   1386  NH2 ARG A 194     299.553 241.364 192.296  1.00 92.16           N  
ATOM   1387  N   THR A 195     292.662 243.813 188.002  1.00 93.36           N  
ATOM   1388  CA  THR A 195     291.550 243.968 187.066  1.00 93.36           C  
ATOM   1389  C   THR A 195     291.198 242.594 186.508  1.00 93.36           C  
ATOM   1390  O   THR A 195     291.913 242.051 185.663  1.00 93.36           O  
ATOM   1391  CB  THR A 195     291.911 244.945 185.953  1.00 93.36           C  
ATOM   1392  OG1 THR A 195     292.238 246.219 186.521  1.00 93.36           O  
ATOM   1393  CG2 THR A 195     290.743 245.110 184.991  1.00 93.36           C  
ATOM   1394  N   PHE A 196     290.090 242.030 186.984  1.00 93.65           N  
ATOM   1395  CA  PHE A 196     289.656 240.724 186.519  1.00 93.65           C  
ATOM   1396  C   PHE A 196     288.988 240.835 185.149  1.00 93.65           C  
ATOM   1397  O   PHE A 196     288.311 241.826 184.858  1.00 93.65           O  
ATOM   1398  CB  PHE A 196     288.685 240.097 187.515  1.00 93.65           C  
ATOM   1399  CG  PHE A 196     289.284 239.848 188.870  1.00 93.65           C  
ATOM   1400  CD1 PHE A 196     289.950 238.663 189.140  1.00 93.65           C  
ATOM   1401  CD2 PHE A 196     289.180 240.796 189.874  1.00 93.65           C  
ATOM   1402  CE1 PHE A 196     290.502 238.430 190.385  1.00 93.65           C  
ATOM   1403  CE2 PHE A 196     289.730 240.568 191.122  1.00 93.65           C  
ATOM   1404  CZ  PHE A 196     290.391 239.383 191.377  1.00 93.65           C  
ATOM   1405  N   PRO A 197     289.171 239.834 184.288  1.00 90.97           N  
ATOM   1406  CA  PRO A 197     288.536 239.875 182.967  1.00 90.97           C  
ATOM   1407  C   PRO A 197     287.020 239.819 183.075  1.00 90.97           C  
ATOM   1408  O   PRO A 197     286.460 239.269 184.026  1.00 90.97           O  
ATOM   1409  CB  PRO A 197     289.093 238.630 182.264  1.00 90.97           C  
ATOM   1410  CG  PRO A 197     290.341 238.287 183.016  1.00 90.97           C  
ATOM   1411  CD  PRO A 197     290.068 238.676 184.436  1.00 90.97           C  
ATOM   1412  N   THR A 198     286.357 240.400 182.079  1.00 92.16           N  
ATOM   1413  CA  THR A 198     284.903 240.433 182.055  1.00 92.16           C  
ATOM   1414  C   THR A 198     284.339 239.070 181.671  1.00 92.16           C  
ATOM   1415  O   THR A 198     285.008 238.251 181.035  1.00 92.16           O  
ATOM   1416  CB  THR A 198     284.403 241.495 181.074  1.00 92.16           C  
ATOM   1417  OG1 THR A 198     284.883 241.196 179.757  1.00 92.16           O  
ATOM   1418  CG2 THR A 198     284.894 242.874 181.488  1.00 92.16           C  
ATOM   1419  N   LEU A 199     283.090 238.835 182.066  1.00 90.94           N  
ATOM   1420  CA  LEU A 199     282.394 237.589 181.783  1.00 90.94           C  
ATOM   1421  C   LEU A 199     280.966 237.892 181.359  1.00 90.94           C  
ATOM   1422  O   LEU A 199     280.283 238.708 181.986  1.00 90.94           O  
ATOM   1423  CB  LEU A 199     282.395 236.660 183.004  1.00 90.94           C  
ATOM   1424  CG  LEU A 199     281.698 235.308 182.834  1.00 90.94           C  
ATOM   1425  CD1 LEU A 199     282.357 234.499 181.727  1.00 90.94           C  
ATOM   1426  CD2 LEU A 199     281.700 234.533 184.144  1.00 90.94           C  
ATOM   1427  N   ARG A 200     280.520 237.235 180.294  1.00 87.53           N  
ATOM   1428  CA  ARG A 200     279.178 237.420 179.765  1.00 87.53           C  
ATOM   1429  C   ARG A 200     278.249 236.325 180.274  1.00 87.53           C  
ATOM   1430  O   ARG A 200     278.658 235.177 180.472  1.00 87.53           O  
ATOM   1431  CB  ARG A 200     279.190 237.425 178.234  1.00 87.53           C  
ATOM   1432  CG  ARG A 200     279.814 236.187 177.610  1.00 87.53           C  
ATOM   1433  CD  ARG A 200     279.826 236.281 176.093  1.00 87.53           C  
ATOM   1434  NE  ARG A 200     280.442 235.112 175.478  1.00 87.53           N  
ATOM   1435  CZ  ARG A 200     280.589 234.944 174.171  1.00 87.53           C  
ATOM   1436  NH1 ARG A 200     280.174 235.854 173.306  1.00 87.53           N  
ATOM   1437  NH2 ARG A 200     281.168 233.834 173.721  1.00 87.53           N  
ATOM   1438  N   THR A 201     276.988 236.695 180.489  1.00 79.52           N  
ATOM   1439  CA  THR A 201     275.986 235.752 180.971  1.00 79.52           C  
ATOM   1440  C   THR A 201     274.867 235.588 179.950  1.00 79.52           C  
ATOM   1441  O   THR A 201     274.844 234.610 179.196  1.00 79.52           O  
ATOM   1442  CB  THR A 201     275.412 236.211 182.314  1.00 79.52           C  
ATOM   1443  OG1 THR A 201     274.822 237.509 182.166  1.00 79.52           O  
ATOM   1444  CG2 THR A 201     276.508 236.275 183.368  1.00 79.52           C  
ATOM   1445  N   GLY A 202     273.945 236.555 179.922  1.00 79.66           N  
ATOM   1446  CA  GLY A 202     272.838 236.518 178.947  1.00 79.66           C  
ATOM   1447  C   GLY A 202     272.758 237.816 178.164  1.00 79.66           C  
ATOM   1448  O   GLY A 202     271.708 238.484 178.237  1.00 79.66           O  
ATOM   1449  N   GLY A 203     273.830 238.166 177.445  1.00 82.93           N  
ATOM   1450  CA  GLY A 203     273.863 239.427 176.679  1.00 82.93           C  
ATOM   1451  C   GLY A 203     274.378 240.582 177.521  1.00 82.93           C  
ATOM   1452  O   GLY A 203     274.334 241.729 177.035  1.00 82.93           O  
ATOM   1453  N   LYS A 204     274.849 240.292 178.738  1.00 90.17           N  
ATOM   1454  CA  LYS A 204     275.389 241.349 179.635  1.00 90.17           C  
ATOM   1455  C   LYS A 204     276.735 240.895 180.207  1.00 90.17           C  
ATOM   1456  O   LYS A 204     276.922 239.674 180.378  1.00 90.17           O  
ATOM   1457  CB  LYS A 204     274.397 241.655 180.762  1.00 90.17           C  
ATOM   1458  CG  LYS A 204     273.092 242.308 180.326  1.00 90.17           C  
ATOM   1459  CD  LYS A 204     272.122 242.577 181.463  1.00 90.17           C  
ATOM   1460  CE  LYS A 204     270.834 243.247 181.034  1.00 90.17           C  
ATOM   1461  NZ  LYS A 204     269.912 243.466 182.175  1.00 90.17           N  
ATOM   1462  N   TYR A 205     277.631 241.845 180.490  1.00 92.20           N  
ATOM   1463  CA  TYR A 205     278.953 241.505 181.079  1.00 92.20           C  
ATOM   1464  C   TYR A 205     279.043 242.055 182.505  1.00 92.20           C  
ATOM   1465  O   TYR A 205     278.130 242.798 182.919  1.00 92.20           O  
ATOM   1466  CB  TYR A 205     280.096 242.045 180.216  1.00 92.20           C  
ATOM   1467  CG  TYR A 205     280.361 241.264 178.955  1.00 92.20           C  
ATOM   1468  CD1 TYR A 205     279.408 241.172 177.955  1.00 92.20           C  
ATOM   1469  CD2 TYR A 205     281.565 240.606 178.764  1.00 92.20           C  
ATOM   1470  CE1 TYR A 205     279.646 240.457 176.793  1.00 92.20           C  
ATOM   1471  CE2 TYR A 205     281.819 239.885 177.610  1.00 92.20           C  
ATOM   1472  CZ  TYR A 205     280.856 239.809 176.620  1.00 92.20           C  
ATOM   1473  OH  TYR A 205     281.100 239.095 175.472  1.00 92.20           O  
ATOM   1474  N   LEU A 206     280.113 241.705 183.223  1.00 94.18           N  
ATOM   1475  CA  LEU A 206     280.291 242.155 184.596  1.00 94.18           C  
ATOM   1476  C   LEU A 206     281.668 241.727 185.079  1.00 94.18           C  
ATOM   1477  O   LEU A 206     282.150 240.647 184.725  1.00 94.18           O  
ATOM   1478  CB  LEU A 206     279.202 241.601 185.526  1.00 94.18           C  
ATOM   1479  CG  LEU A 206     279.140 240.094 185.798  1.00 94.18           C  
ATOM   1480  CD1 LEU A 206     278.411 239.828 187.106  1.00 94.18           C  
ATOM   1481  CD2 LEU A 206     278.460 239.351 184.658  1.00 94.18           C  
ATOM   1482  N   ALA A 207     282.297 242.582 185.882  1.00 95.43           N  
ATOM   1483  CA  ALA A 207     283.626 242.301 186.406  1.00 95.43           C  
ATOM   1484  C   ALA A 207     283.832 243.104 187.681  1.00 95.43           C  
ATOM   1485  O   ALA A 207     283.190 244.135 187.898  1.00 95.43           O  
ATOM   1486  CB  ALA A 207     284.717 242.625 185.380  1.00 95.43           C  
ATOM   1487  N   THR A 208     284.738 242.616 188.519  1.00 96.53           N  
ATOM   1488  CA  THR A 208     285.073 243.244 189.789  1.00 96.53           C  
ATOM   1489  C   THR A 208     286.557 243.598 189.811  1.00 96.53           C  
ATOM   1490  O   THR A 208     287.316 243.263 188.898  1.00 96.53           O  
ATOM   1491  CB  THR A 208     284.715 242.329 190.965  1.00 96.53           C  
ATOM   1492  OG1 THR A 208     285.049 242.979 192.198  1.00 96.53           O  
ATOM   1493  CG2 THR A 208     285.475 241.015 190.867  1.00 96.53           C  
ATOM   1494  N   SER A 209     286.967 244.285 190.875  1.00 96.00           N  
ATOM   1495  CA  SER A 209     288.361 244.690 191.041  1.00 96.00           C  
ATOM   1496  C   SER A 209     288.625 244.866 192.529  1.00 96.00           C  
ATOM   1497  O   SER A 209     288.182 245.853 193.125  1.00 96.00           O  
ATOM   1498  CB  SER A 209     288.658 245.975 190.273  1.00 96.00           C  
ATOM   1499  OG  SER A 209     290.011 246.365 190.435  1.00 96.00           O  
ATOM   1500  N   GLN A 210     289.338 243.917 193.124  1.00 93.11           N  
ATOM   1501  CA  GLN A 210     289.663 243.948 194.541  1.00 93.11           C  
ATOM   1502  C   GLN A 210     291.063 244.511 194.758  1.00 93.11           C  
ATOM   1503  O   GLN A 210     291.911 244.502 193.862  1.00 93.11           O  
ATOM   1504  CB  GLN A 210     289.560 242.548 195.152  1.00 93.11           C  
ATOM   1505  CG  GLN A 210     290.504 241.530 194.533  1.00 93.11           C  
ATOM   1506  CD  GLN A 210     290.376 240.158 195.164  1.00 93.11           C  
ATOM   1507  OE1 GLN A 210     289.577 239.953 196.077  1.00 93.11           O  
ATOM   1508  NE2 GLN A 210     291.167 239.208 194.678  1.00 93.11           N  
ATOM   1509  N   VAL A 211     291.294 245.005 195.972  1.00 91.90           N  
ATOM   1510  CA  VAL A 211     292.577 245.572 196.367  1.00 91.90           C  
ATOM   1511  C   VAL A 211     292.993 244.937 197.687  1.00 91.90           C  
ATOM   1512  O   VAL A 211     292.180 244.821 198.611  1.00 91.90           O  
ATOM   1513  CB  VAL A 211     292.513 247.108 196.486  1.00 91.90           C  
ATOM   1514  CG1 VAL A 211     291.318 247.539 197.328  1.00 91.90           C  
ATOM   1515  CG2 VAL A 211     293.810 247.659 197.064  1.00 91.90           C  
ATOM   1516  N   LEU A 212     294.252 244.511 197.769  1.00 87.75           N  
ATOM   1517  CA  LEU A 212     294.792 243.866 198.961  1.00 87.75           C  
ATOM   1518  C   LEU A 212     295.697 244.858 199.683  1.00 87.75           C  
ATOM   1519  O   LEU A 212     296.728 245.275 199.146  1.00 87.75           O  
ATOM   1520  CB  LEU A 212     295.553 242.594 198.592  1.00 87.75           C  
ATOM   1521  CG  LEU A 212     296.109 241.776 199.759  1.00 87.75           C  
ATOM   1522  CD1 LEU A 212     294.985 241.321 200.677  1.00 87.75           C  
ATOM   1523  CD2 LEU A 212     296.906 240.585 199.249  1.00 87.75           C  
ATOM   1524  N   LEU A 213     295.309 245.234 200.902  1.00 83.18           N  
ATOM   1525  CA  LEU A 213     296.090 246.175 201.695  1.00 83.18           C  
ATOM   1526  C   LEU A 213     296.322 245.548 203.065  1.00 83.18           C  
ATOM   1527  O   LEU A 213     296.144 244.338 203.239  1.00 83.18           O  
ATOM   1528  CB  LEU A 213     295.295 247.459 201.939  1.00 83.18           C  
ATOM   1529  CG  LEU A 213     294.891 248.252 200.694  1.00 83.18           C  
ATOM   1530  CD1 LEU A 213     294.094 249.489 201.079  1.00 83.18           C  
ATOM   1531  CD2 LEU A 213     296.118 248.633 199.880  1.00 83.18           C  
ATOM   1532  N   SER A 214     296.719 246.365 204.043  1.00 74.96           N  
ATOM   1533  CA  SER A 214     296.980 245.891 205.390  1.00 74.96           C  
ATOM   1534  C   SER A 214     296.364 246.799 206.443  1.00 74.96           C  
ATOM   1535  O   SER A 214     296.245 248.011 206.210  1.00 74.96           O  
ATOM   1536  CB  SER A 214     298.503 245.862 205.554  1.00 74.96           C  
ATOM   1537  OG  SER A 214     299.058 247.156 205.390  1.00 74.96           O  
ATOM   1538  N   PRO A 215     295.962 246.254 207.595  1.00 64.90           N  
ATOM   1539  CA  PRO A 215     295.381 247.106 208.646  1.00 64.90           C  
ATOM   1540  C   PRO A 215     296.359 248.116 209.222  1.00 64.90           C  
ATOM   1541  O   PRO A 215     295.917 249.105 209.818  1.00 64.90           O  
ATOM   1542  CB  PRO A 215     294.932 246.098 209.713  1.00 64.90           C  
ATOM   1543  CG  PRO A 215     294.831 244.788 208.992  1.00 64.90           C  
ATOM   1544  CD  PRO A 215     295.902 244.826 207.946  1.00 64.90           C  
ATOM   1545  N   LYS A 216     297.667 247.901 209.067  1.00 60.36           N  
ATOM   1546  CA  LYS A 216     298.646 248.841 209.599  1.00 60.36           C  
ATOM   1547  C   LYS A 216     298.667 250.156 208.831  1.00 60.36           C  
ATOM   1548  O   LYS A 216     299.092 251.175 209.385  1.00 60.36           O  
ATOM   1549  CB  LYS A 216     300.040 248.212 209.588  1.00 60.36           C  
ATOM   1550  CG  LYS A 216     300.153 246.939 210.411  1.00 60.36           C  
ATOM   1551  CD  LYS A 216     301.560 246.367 210.353  1.00 60.36           C  
ATOM   1552  CE  LYS A 216     301.673 245.093 211.175  1.00 60.36           C  
ATOM   1553  NZ  LYS A 216     303.047 244.521 211.127  1.00 60.36           N  
ATOM   1554  N   SER A 217     298.222 250.158 207.576  1.00 58.63           N  
ATOM   1555  CA  SER A 217     298.192 251.360 206.755  1.00 58.63           C  
ATOM   1556  C   SER A 217     296.795 251.958 206.641  1.00 58.63           C  
ATOM   1557  O   SER A 217     296.569 252.819 205.786  1.00 58.63           O  
ATOM   1558  CB  SER A 217     298.747 251.060 205.361  1.00 58.63           C  
ATOM   1559  OG  SER A 217     297.982 250.059 204.712  1.00 58.63           O  
ATOM   1560  N   ILE A 218     295.856 251.522 207.482  1.00 58.40           N  
ATOM   1561  CA  ILE A 218     294.484 252.014 207.469  1.00 58.40           C  
ATOM   1562  C   ILE A 218     294.130 252.710 208.778  1.00 58.40           C  
ATOM   1563  O   ILE A 218     293.598 253.825 208.779  1.00 58.40           O  
ATOM   1564  CB  ILE A 218     293.482 250.877 207.168  1.00 58.40           C  
ATOM   1565  CG1 ILE A 218     293.786 250.243 205.809  1.00 58.40           C  
ATOM   1566  CG2 ILE A 218     292.053 251.398 207.210  1.00 58.40           C  
ATOM   1567  CD1 ILE A 218     292.855 249.108 205.442  1.00 58.40           C  
ATOM   1568  N   LEU A 219     294.421 252.063 209.910  1.00 53.97           N  
ATOM   1569  CA  LEU A 219     294.104 252.661 211.203  1.00 53.97           C  
ATOM   1570  C   LEU A 219     295.038 253.818 211.534  1.00 53.97           C  
ATOM   1571  O   LEU A 219     294.660 254.719 212.291  1.00 53.97           O  
ATOM   1572  CB  LEU A 219     294.165 251.599 212.301  1.00 53.97           C  
ATOM   1573  CG  LEU A 219     293.211 250.412 212.151  1.00 53.97           C  
ATOM   1574  CD1 LEU A 219     293.380 249.438 213.306  1.00 53.97           C  
ATOM   1575  CD2 LEU A 219     291.771 250.889 212.052  1.00 53.97           C  
ATOM   1576  N   GLU A 220     296.252 253.814 210.983  1.00 50.89           N  
ATOM   1577  CA  GLU A 220     297.209 254.881 211.241  1.00 50.89           C  
ATOM   1578  C   GLU A 220     297.011 256.091 210.337  1.00 50.89           C  
ATOM   1579  O   GLU A 220     297.706 257.097 210.517  1.00 50.89           O  
ATOM   1580  CB  GLU A 220     298.638 254.355 211.083  1.00 50.89           C  
ATOM   1581  CG  GLU A 220     298.992 253.225 212.036  1.00 50.89           C  
ATOM   1582  CD  GLU A 220     300.414 252.732 211.853  1.00 50.89           C  
ATOM   1583  OE1 GLU A 220     301.125 253.274 210.981  1.00 50.89           O  
ATOM   1584  OE2 GLU A 220     300.822 251.803 212.582  1.00 50.89           O  
ATOM   1585  N   GLY A 221     296.087 256.022 209.378  1.00 53.82           N  
ATOM   1586  CA  GLY A 221     295.821 257.114 208.471  1.00 53.82           C  
ATOM   1587  C   GLY A 221     294.417 257.675 208.647  1.00 53.82           C  
ATOM   1588  O   GLY A 221     293.571 257.120 209.346  1.00 53.82           O  
ATOM   1589  N   SER A 222     294.185 258.806 207.986  1.00 56.18           N  
ATOM   1590  CA  SER A 222     292.900 259.488 208.035  1.00 56.18           C  
ATOM   1591  C   SER A 222     291.931 259.009 206.962  1.00 56.18           C  
ATOM   1592  O   SER A 222     290.812 259.526 206.884  1.00 56.18           O  
ATOM   1593  CB  SER A 222     293.101 261.002 207.906  1.00 56.18           C  
ATOM   1594  OG  SER A 222     293.730 261.330 206.679  1.00 56.18           O  
ATOM   1595  N   ASP A 223     292.329 258.042 206.138  1.00 64.25           N  
ATOM   1596  CA  ASP A 223     291.466 257.522 205.082  1.00 64.25           C  
ATOM   1597  C   ASP A 223     290.437 256.584 205.701  1.00 64.25           C  
ATOM   1598  O   ASP A 223     290.776 255.479 206.139  1.00 64.25           O  
ATOM   1599  CB  ASP A 223     292.295 256.807 204.019  1.00 64.25           C  
ATOM   1600  CG  ASP A 223     293.316 257.718 203.366  1.00 64.25           C  
ATOM   1601  OD1 ASP A 223     293.052 258.934 203.269  1.00 64.25           O  
ATOM   1602  OD2 ASP A 223     294.382 257.217 202.951  1.00 64.25           O  
ATOM   1603  N   GLU A 224     289.179 257.021 205.740  1.00 71.51           N  
ATOM   1604  CA  GLU A 224     288.098 256.229 206.308  1.00 71.51           C  
ATOM   1605  C   GLU A 224     287.304 255.458 205.262  1.00 71.51           C  
ATOM   1606  O   GLU A 224     286.550 254.550 205.627  1.00 71.51           O  
ATOM   1607  CB  GLU A 224     287.145 257.129 207.106  1.00 71.51           C  
ATOM   1608  CG  GLU A 224     287.805 257.861 208.262  1.00 71.51           C  
ATOM   1609  CD  GLU A 224     286.835 258.741 209.025  1.00 71.51           C  
ATOM   1610  OE1 GLU A 224     285.645 258.783 208.647  1.00 71.51           O  
ATOM   1611  OE2 GLU A 224     287.262 259.390 210.003  1.00 71.51           O  
ATOM   1612  N   TYR A 225     287.451 255.793 203.982  1.00 82.09           N  
ATOM   1613  CA  TYR A 225     286.724 255.104 202.926  1.00 82.09           C  
ATOM   1614  C   TYR A 225     287.513 255.215 201.631  1.00 82.09           C  
ATOM   1615  O   TYR A 225     288.211 256.205 201.397  1.00 82.09           O  
ATOM   1616  CB  TYR A 225     285.312 255.676 202.748  1.00 82.09           C  
ATOM   1617  CG  TYR A 225     285.276 257.153 202.420  1.00 82.09           C  
ATOM   1618  CD1 TYR A 225     285.283 258.108 203.429  1.00 82.09           C  
ATOM   1619  CD2 TYR A 225     285.227 257.591 201.103  1.00 82.09           C  
ATOM   1620  CE1 TYR A 225     285.249 259.458 203.134  1.00 82.09           C  
ATOM   1621  CE2 TYR A 225     285.192 258.939 200.799  1.00 82.09           C  
ATOM   1622  CZ  TYR A 225     285.203 259.868 201.819  1.00 82.09           C  
ATOM   1623  OH  TYR A 225     285.168 261.211 201.521  1.00 82.09           O  
ATOM   1624  N   LEU A 226     287.392 254.189 200.796  1.00 88.73           N  
ATOM   1625  CA  LEU A 226     288.075 254.153 199.513  1.00 88.73           C  
ATOM   1626  C   LEU A 226     287.167 254.685 198.408  1.00 88.73           C  
ATOM   1627  O   LEU A 226     285.938 254.642 198.501  1.00 88.73           O  
ATOM   1628  CB  LEU A 226     288.528 252.731 199.182  1.00 88.73           C  
ATOM   1629  CG  LEU A 226     289.488 252.077 200.178  1.00 88.73           C  
ATOM   1630  CD1 LEU A 226     289.869 250.678 199.719  1.00 88.73           C  
ATOM   1631  CD2 LEU A 226     290.727 252.937 200.375  1.00 88.73           C  
ATOM   1632  N   VAL A 227     287.795 255.190 197.349  1.00 92.34           N  
ATOM   1633  CA  VAL A 227     287.093 255.754 196.202  1.00 92.34           C  
ATOM   1634  C   VAL A 227     287.421 254.903 194.984  1.00 92.34           C  
ATOM   1635  O   VAL A 227     288.592 254.786 194.599  1.00 92.34           O  
ATOM   1636  CB  VAL A 227     287.473 257.223 195.962  1.00 92.34           C  
ATOM   1637  CG1 VAL A 227     286.721 257.775 194.761  1.00 92.34           C  
ATOM   1638  CG2 VAL A 227     287.189 258.054 197.205  1.00 92.34           C  
ATOM   1639  N   CYS A 228     286.392 254.311 194.381  1.00 94.68           N  
ATOM   1640  CA  CYS A 228     286.536 253.477 193.192  1.00 94.68           C  
ATOM   1641  C   CYS A 228     285.761 254.126 192.053  1.00 94.68           C  
ATOM   1642  O   CYS A 228     284.525 254.140 192.065  1.00 94.68           O  
ATOM   1643  CB  CYS A 228     286.043 252.055 193.456  1.00 94.68           C  
ATOM   1644  SG  CYS A 228     285.683 251.092 191.968  1.00 94.68           S  
ATOM   1645  N   LYS A 229     286.485 254.663 191.075  1.00 93.56           N  
ATOM   1646  CA  LYS A 229     285.888 255.319 189.925  1.00 93.56           C  
ATOM   1647  C   LYS A 229     286.001 254.422 188.694  1.00 93.56           C  
ATOM   1648  O   LYS A 229     286.499 253.295 188.752  1.00 93.56           O  
ATOM   1649  CB  LYS A 229     286.550 256.676 189.680  1.00 93.56           C  
ATOM   1650  CG  LYS A 229     286.441 257.643 190.848  1.00 93.56           C  
ATOM   1651  CD  LYS A 229     287.129 258.962 190.536  1.00 93.56           C  
ATOM   1652  CE  LYS A 229     287.029 259.929 191.704  1.00 93.56           C  
ATOM   1653  NZ  LYS A 229     287.703 261.224 191.413  1.00 93.56           N  
ATOM   1654  N   ILE A 230     285.529 254.938 187.558  1.00 94.33           N  
ATOM   1655  CA  ILE A 230     285.568 254.222 186.291  1.00 94.33           C  
ATOM   1656  C   ILE A 230     285.838 255.213 185.167  1.00 94.33           C  
ATOM   1657  O   ILE A 230     285.723 256.429 185.335  1.00 94.33           O  
ATOM   1658  CB  ILE A 230     284.262 253.437 186.019  1.00 94.33           C  
ATOM   1659  CG1 ILE A 230     283.058 254.138 186.658  1.00 94.33           C  
ATOM   1660  CG2 ILE A 230     284.384 252.008 186.526  1.00 94.33           C  
ATOM   1661  CD1 ILE A 230     282.572 255.364 185.910  1.00 94.33           C  
ATOM   1662  N   HIS A 231     286.202 254.672 184.006  1.00 92.69           N  
ATOM   1663  CA  HIS A 231     286.496 255.460 182.809  1.00 92.69           C  
ATOM   1664  C   HIS A 231     285.477 255.081 181.739  1.00 92.69           C  
ATOM   1665  O   HIS A 231     285.797 254.390 180.769  1.00 92.69           O  
ATOM   1666  CB  HIS A 231     287.938 255.226 182.334  1.00 92.69           C  
ATOM   1667  CG  HIS A 231     288.978 255.668 183.317  1.00 92.69           C  
ATOM   1668  ND1 HIS A 231     289.150 255.061 184.543  1.00 92.69           N  
ATOM   1669  CD2 HIS A 231     289.900 256.658 183.255  1.00 92.69           C  
ATOM   1670  CE1 HIS A 231     290.133 255.658 185.193  1.00 92.69           C  
ATOM   1671  NE2 HIS A 231     290.605 256.630 184.434  1.00 92.69           N  
ATOM   1672  N   TYR A 232     284.243 255.540 181.922  1.00 89.61           N  
ATOM   1673  CA  TYR A 232     283.142 255.266 181.002  1.00 89.61           C  
ATOM   1674  C   TYR A 232     282.848 256.552 180.232  1.00 89.61           C  
ATOM   1675  O   TYR A 232     282.077 257.401 180.682  1.00 89.61           O  
ATOM   1676  CB  TYR A 232     281.911 254.763 181.755  1.00 89.61           C  
ATOM   1677  CG  TYR A 232     280.758 254.367 180.860  1.00 89.61           C  
ATOM   1678  CD1 TYR A 232     280.695 253.099 180.296  1.00 89.61           C  
ATOM   1679  CD2 TYR A 232     279.730 255.259 180.583  1.00 89.61           C  
ATOM   1680  CE1 TYR A 232     279.643 252.732 179.479  1.00 89.61           C  
ATOM   1681  CE2 TYR A 232     278.674 254.900 179.766  1.00 89.61           C  
ATOM   1682  CZ  TYR A 232     278.635 253.636 179.218  1.00 89.61           C  
ATOM   1683  OH  TYR A 232     277.586 253.275 178.405  1.00 89.61           O  
ATOM   1684  N   GLY A 233     283.473 256.689 179.065  1.00 80.78           N  
ATOM   1685  CA  GLY A 233     283.268 257.867 178.246  1.00 80.78           C  
ATOM   1686  C   GLY A 233     283.842 259.144 178.813  1.00 80.78           C  
ATOM   1687  O   GLY A 233     283.381 260.231 178.454  1.00 80.78           O  
ATOM   1688  N   GLY A 234     284.837 259.047 179.690  1.00 82.15           N  
ATOM   1689  CA  GLY A 234     285.442 260.217 180.290  1.00 82.15           C  
ATOM   1690  C   GLY A 234     284.755 260.739 181.530  1.00 82.15           C  
ATOM   1691  O   GLY A 234     285.139 261.805 182.027  1.00 82.15           O  
ATOM   1692  N   LYS A 235     283.757 260.029 182.047  1.00 87.42           N  
ATOM   1693  CA  LYS A 235     283.030 260.440 183.238  1.00 87.42           C  
ATOM   1694  C   LYS A 235     283.465 259.604 184.434  1.00 87.42           C  
ATOM   1695  O   LYS A 235     283.806 258.425 184.299  1.00 87.42           O  
ATOM   1696  CB  LYS A 235     281.518 260.308 183.033  1.00 87.42           C  
ATOM   1697  CG  LYS A 235     280.970 261.143 181.887  1.00 87.42           C  
ATOM   1698  CD  LYS A 235     279.469 260.961 181.740  1.00 87.42           C  
ATOM   1699  CE  LYS A 235     278.921 261.796 180.594  1.00 87.42           C  
ATOM   1700  NZ  LYS A 235     277.450 261.627 180.437  1.00 87.42           N  
ATOM   1701  N   ASN A 236     283.451 260.228 185.608  1.00 89.88           N  
ATOM   1702  CA  ASN A 236     283.837 259.578 186.850  1.00 89.88           C  
ATOM   1703  C   ASN A 236     282.640 259.497 187.788  1.00 89.88           C  
ATOM   1704  O   ASN A 236     281.635 260.192 187.613  1.00 89.88           O  
ATOM   1705  CB  ASN A 236     284.991 260.324 187.534  1.00 89.88           C  
ATOM   1706  CG  ASN A 236     286.234 260.393 186.670  1.00 89.88           C  
ATOM   1707  OD1 ASN A 236     286.489 259.505 185.857  1.00 89.88           O  
ATOM   1708  ND2 ASN A 236     287.015 261.453 186.841  1.00 89.88           N  
ATOM   1709  N   ARG A 237     282.761 258.634 188.794  1.00 91.46           N  
ATOM   1710  CA  ARG A 237     281.700 258.440 189.774  1.00 91.46           C  
ATOM   1711  C   ARG A 237     282.313 257.947 191.075  1.00 91.46           C  
ATOM   1712  O   ARG A 237     283.090 256.988 191.071  1.00 91.46           O  
ATOM   1713  CB  ARG A 237     280.651 257.445 189.266  1.00 91.46           C  
ATOM   1714  CG  ARG A 237     279.511 257.194 190.239  1.00 91.46           C  
ATOM   1715  CD  ARG A 237     278.512 256.198 189.673  1.00 91.46           C  
ATOM   1716  NE  ARG A 237     277.412 255.944 190.595  1.00 91.46           N  
ATOM   1717  CZ  ARG A 237     276.404 255.118 190.350  1.00 91.46           C  
ATOM   1718  NH1 ARG A 237     276.323 254.445 189.214  1.00 91.46           N  
ATOM   1719  NH2 ARG A 237     275.454 254.963 191.268  1.00 91.46           N  
ATOM   1720  N   ASP A 238     281.961 258.601 192.177  1.00 92.71           N  
ATOM   1721  CA  ASP A 238     282.471 258.233 193.488  1.00 92.71           C  
ATOM   1722  C   ASP A 238     281.641 257.100 194.088  1.00 92.71           C  
ATOM   1723  O   ASP A 238     280.546 256.777 193.623  1.00 92.71           O  
ATOM   1724  CB  ASP A 238     282.474 259.446 194.419  1.00 92.71           C  
ATOM   1725  CG  ASP A 238     283.331 260.581 193.895  1.00 92.71           C  
ATOM   1726  OD1 ASP A 238     283.908 260.434 192.797  1.00 92.71           O  
ATOM   1727  OD2 ASP A 238     283.428 261.621 194.580  1.00 92.71           O  
ATOM   1728  N   LEU A 239     282.183 256.492 195.141  1.00 93.38           N  
ATOM   1729  CA  LEU A 239     281.514 255.392 195.823  1.00 93.38           C  
ATOM   1730  C   LEU A 239     282.011 255.325 197.258  1.00 93.38           C  
ATOM   1731  O   LEU A 239     283.219 255.403 197.501  1.00 93.38           O  
ATOM   1732  CB  LEU A 239     281.766 254.061 195.107  1.00 93.38           C  
ATOM   1733  CG  LEU A 239     281.096 252.827 195.713  1.00 93.38           C  
ATOM   1734  CD1 LEU A 239     279.584 252.986 195.723  1.00 93.38           C  
ATOM   1735  CD2 LEU A 239     281.502 251.569 194.961  1.00 93.38           C  
ATOM   1736  N   HIS A 240     281.082 255.179 198.198  1.00 91.32           N  
ATOM   1737  CA  HIS A 240     281.416 255.091 199.613  1.00 91.32           C  
ATOM   1738  C   HIS A 240     281.580 253.630 200.014  1.00 91.32           C  
ATOM   1739  O   HIS A 240     280.729 252.793 199.697  1.00 91.32           O  
ATOM   1740  CB  HIS A 240     280.337 255.758 200.466  1.00 91.32           C  
ATOM   1741  CG  HIS A 240     280.203 257.230 200.229  1.00 91.32           C  
ATOM   1742  ND1 HIS A 240     279.222 257.993 200.824  1.00 91.32           N  
ATOM   1743  CD2 HIS A 240     280.927 258.080 199.462  1.00 91.32           C  
ATOM   1744  CE1 HIS A 240     279.346 259.249 200.434  1.00 91.32           C  
ATOM   1745  NE2 HIS A 240     280.373 259.329 199.608  1.00 91.32           N  
ATOM   1746  N   VAL A 241     282.671 253.332 200.709  1.00 90.50           N  
ATOM   1747  CA  VAL A 241     282.985 251.985 201.165  1.00 90.50           C  
ATOM   1748  C   VAL A 241     283.024 252.000 202.688  1.00 90.50           C  
ATOM   1749  O   VAL A 241     283.770 252.788 203.278  1.00 90.50           O  
ATOM   1750  CB  VAL A 241     284.319 251.476 200.593  1.00 90.50           C  
ATOM   1751  CG1 VAL A 241     284.604 250.065 201.084  1.00 90.50           C  
ATOM   1752  CG2 VAL A 241     284.298 251.524 199.072  1.00 90.50           C  
ATOM   1753  N   PRO A 242     282.251 251.160 203.369  1.00 84.50           N  
ATOM   1754  CA  PRO A 242     282.264 251.146 204.832  1.00 84.50           C  
ATOM   1755  C   PRO A 242     283.299 250.180 205.393  1.00 84.50           C  
ATOM   1756  O   PRO A 242     283.849 249.327 204.692  1.00 84.50           O  
ATOM   1757  CB  PRO A 242     280.840 250.690 205.186  1.00 84.50           C  
ATOM   1758  CG  PRO A 242     280.340 249.948 203.954  1.00 84.50           C  
ATOM   1759  CD  PRO A 242     281.319 250.160 202.823  1.00 84.50           C  
ATOM   1760  N   ILE A 243     283.557 250.335 206.687  1.00 77.03           N  
ATOM   1761  CA  ILE A 243     284.519 249.519 207.416  1.00 77.03           C  
ATOM   1762  C   ILE A 243     283.810 248.938 208.631  1.00 77.03           C  
ATOM   1763  O   ILE A 243     283.208 249.690 209.400  1.00 77.03           O  
ATOM   1764  CB  ILE A 243     285.759 250.320 207.854  1.00 77.03           C  
ATOM   1765  CG1 ILE A 243     286.508 250.854 206.632  1.00 77.03           C  
ATOM   1766  CG2 ILE A 243     286.676 249.461 208.712  1.00 77.03           C  
ATOM   1767  CD1 ILE A 243     287.737 251.669 206.973  1.00 77.03           C  
ATOM   1768  N   PRO A 244     283.848 247.625 208.842  1.00 65.99           N  
ATOM   1769  CA  PRO A 244     283.180 247.046 210.011  1.00 65.99           C  
ATOM   1770  C   PRO A 244     283.911 247.385 211.301  1.00 65.99           C  
ATOM   1771  O   PRO A 244     285.051 247.855 211.304  1.00 65.99           O  
ATOM   1772  CB  PRO A 244     283.217 245.540 209.731  1.00 65.99           C  
ATOM   1773  CG  PRO A 244     284.410 245.360 208.854  1.00 65.99           C  
ATOM   1774  CD  PRO A 244     284.481 246.596 207.998  1.00 65.99           C  
ATOM   1775  N   ALA A 245     283.227 247.134 212.415  1.00 56.77           N  
ATOM   1776  CA  ALA A 245     283.743 247.410 213.743  1.00 56.77           C  
ATOM   1777  C   ALA A 245     284.116 246.098 214.439  1.00 56.77           C  
ATOM   1778  O   ALA A 245     284.248 245.050 213.790  1.00 56.77           O  
ATOM   1779  CB  ALA A 245     282.708 248.224 214.525  1.00 56.77           C  
ATOM   1780  N   VAL A 246     284.284 246.157 215.760  1.00 55.46           N  
ATOM   1781  CA  VAL A 246     284.639 244.982 216.548  1.00 55.46           C  
ATOM   1782  C   VAL A 246     283.392 244.130 216.747  1.00 55.46           C  
ATOM   1783  O   VAL A 246     282.270 244.588 216.501  1.00 55.46           O  
ATOM   1784  CB  VAL A 246     285.268 245.387 217.896  1.00 55.46           C  
ATOM   1785  CG1 VAL A 246     284.188 245.746 218.907  1.00 55.46           C  
ATOM   1786  CG2 VAL A 246     286.180 244.285 218.425  1.00 55.46           C  
ATOM   1787  N   ALA A 247     283.551 242.902 217.246  1.00 55.71           N  
ATOM   1788  CA  ALA A 247     282.385 241.984 217.328  1.00 55.71           C  
ATOM   1789  C   ALA A 247     281.460 242.277 218.516  1.00 55.71           C  
ATOM   1790  O   ALA A 247     280.265 242.528 218.265  1.00 55.71           O  
ATOM   1791  CB  ALA A 247     282.879 240.557 217.373  1.00 55.71           C  
ATOM   1792  N   GLU A 248     281.969 242.251 219.751  1.00 61.22           N  
ATOM   1793  CA  GLU A 248     281.120 242.369 220.928  1.00 61.22           C  
ATOM   1794  C   GLU A 248     282.039 242.648 222.106  1.00 61.22           C  
ATOM   1795  O   GLU A 248     283.008 241.918 222.335  1.00 61.22           O  
ATOM   1796  CB  GLU A 248     280.147 241.234 221.276  1.00 61.22           C  
ATOM   1797  CG  GLU A 248     279.257 241.519 222.475  1.00 61.22           C  
ATOM   1798  CD  GLU A 248     278.318 240.371 222.788  1.00 61.22           C  
ATOM   1799  OE1 GLU A 248     278.351 239.358 222.057  1.00 61.22           O  
ATOM   1800  OE2 GLU A 248     277.547 240.480 223.764  1.00 61.22           O  
ATOM   1801  N   MET A 249     281.730 243.709 222.851  1.00 77.71           N  
ATOM   1802  CA  MET A 249     282.517 244.079 224.021  1.00 77.71           C  
ATOM   1803  C   MET A 249     281.630 243.905 225.247  1.00 77.71           C  
ATOM   1804  O   MET A 249     280.671 243.125 225.221  1.00 77.71           O  
ATOM   1805  CB  MET A 249     282.923 245.553 223.949  1.00 77.71           C  
ATOM   1806  CG  MET A 249     283.768 245.905 222.735  1.00 77.71           C  
ATOM   1807  SD  MET A 249     284.215 247.651 222.682  1.00 77.71           S  
ATOM   1808  CE  MET A 249     285.128 247.814 224.214  1.00 77.71           C  
ATOM   1809  N   ASN A 250     281.939 244.625 226.319  1.00 86.38           N  
ATOM   1810  CA  ASN A 250     281.173 244.554 227.564  1.00 86.38           C  
ATOM   1811  C   ASN A 250     280.370 245.817 227.841  1.00 86.38           C  
ATOM   1812  O   ASN A 250     280.969 246.884 228.091  1.00 86.38           O  
ATOM   1813  CB  ASN A 250     282.168 244.286 228.690  1.00 86.38           C  
ATOM   1814  CG  ASN A 250     282.964 243.014 228.475  1.00 86.38           C  
ATOM   1815  OD1 ASN A 250     282.481 242.062 227.862  1.00 86.38           O  
ATOM   1816  ND2 ASN A 250     284.192 242.992 228.980  1.00 86.38           N  
ATOM   1817  N   PRO A 251     279.019 245.726 227.835  1.00 92.23           N  
ATOM   1818  CA  PRO A 251     278.168 246.887 228.067  1.00 92.23           C  
ATOM   1819  C   PRO A 251     278.108 247.278 229.546  1.00 92.23           C  
ATOM   1820  O   PRO A 251     278.349 246.432 230.388  1.00 92.23           O  
ATOM   1821  CB  PRO A 251     276.783 246.411 227.608  1.00 92.23           C  
ATOM   1822  CG  PRO A 251     276.798 244.933 227.908  1.00 92.23           C  
ATOM   1823  CD  PRO A 251     278.221 244.509 227.611  1.00 92.23           C  
ATOM   1824  N   ASN A 252     277.794 248.541 229.816  1.00 91.14           N  
ATOM   1825  CA  ASN A 252     277.684 249.058 231.171  1.00 91.14           C  
ATOM   1826  C   ASN A 252     276.301 249.657 231.378  1.00 91.14           C  
ATOM   1827  O   ASN A 252     275.675 250.154 230.438  1.00 91.14           O  
ATOM   1828  CB  ASN A 252     278.760 250.114 231.461  1.00 91.14           C  
ATOM   1829  CG  ASN A 252     280.148 249.516 231.577  1.00 91.14           C  
ATOM   1830  OD1 ASN A 252     280.304 248.329 231.863  1.00 91.14           O  
ATOM   1831  ND2 ASN A 252     281.167 250.338 231.355  1.00 91.14           N  
ATOM   1832  N   VAL A 253     275.830 249.603 232.621  1.00 94.46           N  
ATOM   1833  CA  VAL A 253     274.518 250.118 232.998  1.00 94.46           C  
ATOM   1834  C   VAL A 253     274.716 251.167 234.083  1.00 94.46           C  
ATOM   1835  O   VAL A 253     275.251 250.864 235.157  1.00 94.46           O  
ATOM   1836  CB  VAL A 253     273.582 249.000 233.483  1.00 94.46           C  
ATOM   1837  CG1 VAL A 253     272.236 249.578 233.896  1.00 94.46           C  
ATOM   1838  CG2 VAL A 253     273.406 247.946 232.400  1.00 94.46           C  
ATOM   1839  N   ASN A 254     274.285 252.396 233.803  1.00 92.31           N  
ATOM   1840  CA  ASN A 254     274.387 253.506 234.745  1.00 92.31           C  
ATOM   1841  C   ASN A 254     273.017 254.159 234.866  1.00 92.31           C  
ATOM   1842  O   ASN A 254     272.508 254.726 233.894  1.00 92.31           O  
ATOM   1843  CB  ASN A 254     275.438 254.522 234.292  1.00 92.31           C  
ATOM   1844  CG  ASN A 254     276.853 253.996 234.427  1.00 92.31           C  
ATOM   1845  OD1 ASN A 254     277.119 253.088 235.214  1.00 92.31           O  
ATOM   1846  ND2 ASN A 254     277.772 254.567 233.657  1.00 92.31           N  
ATOM   1847  N   VAL A 255     272.433 254.039 236.065  1.00 93.29           N  
ATOM   1848  CA  VAL A 255     271.081 254.616 236.319  1.00 93.29           C  
ATOM   1849  C   VAL A 255     271.202 255.708 237.383  1.00 93.29           C  
ATOM   1850  O   VAL A 255     271.775 255.427 238.454  1.00 93.29           O  
ATOM   1851  CB  VAL A 255     270.068 253.531 236.733  1.00 93.29           C  
ATOM   1852  CG1 VAL A 255     268.648 254.075 236.751  1.00 93.29           C  
ATOM   1853  CG2 VAL A 255     270.156 252.309 235.831  1.00 93.29           C  
ATOM   1854  N   PHE A 256     270.681 256.898 237.097  1.00 91.77           N  
ATOM   1855  CA  PHE A 256     270.723 258.038 237.999  1.00 91.77           C  
ATOM   1856  C   PHE A 256     269.366 258.232 238.665  1.00 91.77           C  
ATOM   1857  O   PHE A 256     268.352 257.665 238.250  1.00 91.77           O  
ATOM   1858  CB  PHE A 256     271.140 259.310 237.250  1.00 91.77           C  
ATOM   1859  CG  PHE A 256     272.512 259.235 236.645  1.00 91.77           C  
ATOM   1860  CD1 PHE A 256     273.627 259.611 237.376  1.00 91.77           C  
ATOM   1861  CD2 PHE A 256     272.688 258.789 235.345  1.00 91.77           C  
ATOM   1862  CE1 PHE A 256     274.892 259.543 236.822  1.00 91.77           C  
ATOM   1863  CE2 PHE A 256     273.950 258.719 234.786  1.00 91.77           C  
ATOM   1864  CZ  PHE A 256     275.054 259.097 235.525  1.00 91.77           C  
ATOM   1865  N   VAL A 257     269.361 259.048 239.714  1.00 89.31           N  
ATOM   1866  CA  VAL A 257     268.144 259.330 240.473  1.00 89.31           C  
ATOM   1867  C   VAL A 257     267.859 260.826 240.422  1.00 89.31           C  
ATOM   1868  O   VAL A 257     268.797 261.633 240.332  1.00 89.31           O  
ATOM   1869  CB  VAL A 257     268.264 258.833 241.923  1.00 89.31           C  
ATOM   1870  CG1 VAL A 257     268.402 257.318 241.954  1.00 89.31           C  
ATOM   1871  CG2 VAL A 257     269.446 259.493 242.618  1.00 89.31           C  
ATOM   1872  N   PRO A 258     266.592 261.245 240.464  1.00 85.15           N  
ATOM   1873  CA  PRO A 258     266.300 262.675 240.448  1.00 85.15           C  
ATOM   1874  C   PRO A 258     266.630 263.306 241.787  1.00 85.15           C  
ATOM   1875  O   PRO A 258     266.613 262.630 242.830  1.00 85.15           O  
ATOM   1876  CB  PRO A 258     264.789 262.724 240.160  1.00 85.15           C  
ATOM   1877  CG  PRO A 258     264.276 261.435 240.699  1.00 85.15           C  
ATOM   1878  CD  PRO A 258     265.366 260.426 240.455  1.00 85.15           C  
ATOM   1879  N   PRO A 259     266.939 264.606 241.811  1.00 82.84           N  
ATOM   1880  CA  PRO A 259     267.269 265.261 243.084  1.00 82.84           C  
ATOM   1881  C   PRO A 259     266.047 265.492 243.958  1.00 82.84           C  
ATOM   1882  O   PRO A 259     264.925 265.136 243.582  1.00 82.84           O  
ATOM   1883  CB  PRO A 259     267.898 266.586 242.638  1.00 82.84           C  
ATOM   1884  CG  PRO A 259     267.256 266.868 241.323  1.00 82.84           C  
ATOM   1885  CD  PRO A 259     267.053 265.527 240.667  1.00 82.84           C  
ATOM   1886  N   ARG A 260     266.257 266.091 245.133  1.00 74.05           N  
ATOM   1887  CA  ARG A 260     265.142 266.351 246.038  1.00 74.05           C  
ATOM   1888  C   ARG A 260     264.278 267.501 245.535  1.00 74.05           C  
ATOM   1889  O   ARG A 260     263.048 267.462 245.662  1.00 74.05           O  
ATOM   1890  CB  ARG A 260     265.668 266.647 247.443  1.00 74.05           C  
ATOM   1891  CG  ARG A 260     264.582 266.906 248.474  1.00 74.05           C  
ATOM   1892  CD  ARG A 260     265.177 267.211 249.839  1.00 74.05           C  
ATOM   1893  NE  ARG A 260     265.998 266.112 250.334  1.00 74.05           N  
ATOM   1894  CZ  ARG A 260     265.541 265.106 251.066  1.00 74.05           C  
ATOM   1895  NH1 ARG A 260     264.266 265.025 251.409  1.00 74.05           N  
ATOM   1896  NH2 ARG A 260     266.384 264.157 251.463  1.00 74.05           N  
ATOM   1897  N   ASP A 261     264.899 268.529 244.959  1.00 79.19           N  
ATOM   1898  CA  ASP A 261     264.188 269.692 244.448  1.00 79.19           C  
ATOM   1899  C   ASP A 261     263.697 269.501 243.017  1.00 79.19           C  
ATOM   1900  O   ASP A 261     263.391 270.489 242.339  1.00 79.19           O  
ATOM   1901  CB  ASP A 261     265.079 270.934 244.535  1.00 79.19           C  
ATOM   1902  CG  ASP A 261     266.360 270.789 243.736  1.00 79.19           C  
ATOM   1903  OD1 ASP A 261     266.854 269.650 243.604  1.00 79.19           O  
ATOM   1904  OD2 ASP A 261     266.872 271.814 243.240  1.00 79.19           O  
ATOM   1905  N   GLY A 262     263.613 268.256 242.543  1.00 80.51           N  
ATOM   1906  CA  GLY A 262     263.149 268.019 241.188  1.00 80.51           C  
ATOM   1907  C   GLY A 262     261.654 268.198 241.025  1.00 80.51           C  
ATOM   1908  O   GLY A 262     261.180 268.514 239.929  1.00 80.51           O  
ATOM   1909  N   PHE A 263     260.891 268.003 242.101  1.00 85.50           N  
ATOM   1910  CA  PHE A 263     259.436 268.149 242.062  1.00 85.50           C  
ATOM   1911  C   PHE A 263     259.087 269.600 242.384  1.00 85.50           C  
ATOM   1912  O   PHE A 263     258.673 269.949 243.491  1.00 85.50           O  
ATOM   1913  CB  PHE A 263     258.771 267.177 243.029  1.00 85.50           C  
ATOM   1914  CG  PHE A 263     259.087 265.735 242.752  1.00 85.50           C  
ATOM   1915  CD1 PHE A 263     258.335 265.010 241.842  1.00 85.50           C  
ATOM   1916  CD2 PHE A 263     260.135 265.104 243.402  1.00 85.50           C  
ATOM   1917  CE1 PHE A 263     258.623 263.682 241.585  1.00 85.50           C  
ATOM   1918  CE2 PHE A 263     260.428 263.777 243.149  1.00 85.50           C  
ATOM   1919  CZ  PHE A 263     259.671 263.065 242.240  1.00 85.50           C  
ATOM   1920  N   SER A 264     259.262 270.459 241.381  1.00 81.63           N  
ATOM   1921  CA  SER A 264     258.987 271.882 241.540  1.00 81.63           C  
ATOM   1922  C   SER A 264     257.682 271.928 240.755  1.00 81.63           C  
ATOM   1923  O   SER A 264     257.099 270.885 240.443  1.00 81.63           O  
ATOM   1924  CB  SER A 264     259.926 272.710 240.661  1.00 81.63           C  
ATOM   1925  OG  SER A 264     259.765 272.383 239.292  1.00 81.63           O  
ATOM   1926  N   GLY A 265     257.218 273.134 240.431  1.00 79.74           N  
ATOM   1927  CA  GLY A 265     255.981 273.306 239.710  1.00 79.74           C  
ATOM   1928  C   GLY A 265     255.855 273.474 238.210  1.00 79.74           C  
ATOM   1929  O   GLY A 265     255.236 272.658 237.519  1.00 79.74           O  
ATOM   1930  N   PRO A 266     256.442 274.549 237.673  1.00 77.99           N  
ATOM   1931  CA  PRO A 266     256.372 274.779 236.220  1.00 77.99           C  
ATOM   1932  C   PRO A 266     257.090 273.724 235.392  1.00 77.99           C  
ATOM   1933  O   PRO A 266     256.905 273.700 234.168  1.00 77.99           O  
ATOM   1934  CB  PRO A 266     257.028 276.157 236.048  1.00 77.99           C  
ATOM   1935  CG  PRO A 266     256.936 276.799 237.397  1.00 77.99           C  
ATOM   1936  CD  PRO A 266     257.067 275.678 238.381  1.00 77.99           C  
ATOM   1937  N   ALA A 267     257.895 272.867 236.006  1.00 76.26           N  
ATOM   1938  CA  ALA A 267     258.593 271.831 235.254  1.00 76.26           C  
ATOM   1939  C   ALA A 267     257.596 270.793 234.753  1.00 76.26           C  
ATOM   1940  O   ALA A 267     256.838 270.231 235.553  1.00 76.26           O  
ATOM   1941  CB  ALA A 267     259.660 271.167 236.121  1.00 76.26           C  
ATOM   1942  N   PRO A 268     257.559 270.512 233.452  1.00 80.51           N  
ATOM   1943  CA  PRO A 268     256.598 269.529 232.940  1.00 80.51           C  
ATOM   1944  C   PRO A 268     256.986 268.112 233.332  1.00 80.51           C  
ATOM   1945  O   PRO A 268     258.169 267.769 233.404  1.00 80.51           O  
ATOM   1946  CB  PRO A 268     256.662 269.729 231.422  1.00 80.51           C  
ATOM   1947  CG  PRO A 268     258.038 270.255 231.181  1.00 80.51           C  
ATOM   1948  CD  PRO A 268     258.370 271.109 232.376  1.00 80.51           C  
ATOM   1949  N   ARG A 269     255.967 267.291 233.591  1.00 89.66           N  
ATOM   1950  CA  ARG A 269     256.124 265.885 233.961  1.00 89.66           C  
ATOM   1951  C   ARG A 269     256.962 265.700 235.223  1.00 89.66           C  
ATOM   1952  O   ARG A 269     257.549 264.632 235.426  1.00 89.66           O  
ATOM   1953  CB  ARG A 269     256.723 265.070 232.808  1.00 89.66           C  
ATOM   1954  CG  ARG A 269     255.886 265.081 231.540  1.00 89.66           C  
ATOM   1955  CD  ARG A 269     256.536 264.256 230.441  1.00 89.66           C  
ATOM   1956  NE  ARG A 269     255.744 264.256 229.217  1.00 89.66           N  
ATOM   1957  CZ  ARG A 269     256.082 263.616 228.106  1.00 89.66           C  
ATOM   1958  NH1 ARG A 269     257.197 262.908 228.028  1.00 89.66           N  
ATOM   1959  NH2 ARG A 269     255.281 263.687 227.046  1.00 89.66           N  
ATOM   1960  N   LYS A 270     257.019 266.726 236.076  1.00 90.86           N  
ATOM   1961  CA  LYS A 270     257.767 266.684 237.329  1.00 90.86           C  
ATOM   1962  C   LYS A 270     259.163 266.221 236.931  1.00 90.86           C  
ATOM   1963  O   LYS A 270     259.833 266.872 236.122  1.00 90.86           O  
ATOM   1964  CB  LYS A 270     257.109 265.713 238.313  1.00 90.86           C  
ATOM   1965  CG  LYS A 270     255.722 266.138 238.766  1.00 90.86           C  
ATOM   1966  CD  LYS A 270     255.125 265.135 239.739  1.00 90.86           C  
ATOM   1967  CE  LYS A 270     253.719 265.537 240.153  1.00 90.86           C  
ATOM   1968  NZ  LYS A 270     253.705 266.834 240.884  1.00 90.86           N  
ATOM   1969  N   SER A 271     259.608 265.101 237.494  1.00 92.36           N  
ATOM   1970  CA  SER A 271     260.915 264.536 237.202  1.00 92.36           C  
ATOM   1971  C   SER A 271     260.897 263.355 236.241  1.00 92.36           C  
ATOM   1972  O   SER A 271     259.859 262.731 236.005  1.00 92.36           O  
ATOM   1973  CB  SER A 271     261.536 264.115 238.540  1.00 92.36           C  
ATOM   1974  OG  SER A 271     260.772 263.094 239.159  1.00 92.36           O  
ATOM   1975  N   LYS A 272     262.068 263.054 235.684  1.00 92.48           N  
ATOM   1976  CA  LYS A 272     262.226 261.962 234.736  1.00 92.48           C  
ATOM   1977  C   LYS A 272     263.386 261.074 235.166  1.00 92.48           C  
ATOM   1978  O   LYS A 272     264.241 261.471 235.961  1.00 92.48           O  
ATOM   1979  CB  LYS A 272     262.463 262.483 233.311  1.00 92.48           C  
ATOM   1980  CG  LYS A 272     261.327 263.331 232.762  1.00 92.48           C  
ATOM   1981  CD  LYS A 272     261.633 263.819 231.355  1.00 92.48           C  
ATOM   1982  CE  LYS A 272     260.497 264.667 230.806  1.00 92.48           C  
ATOM   1983  NZ  LYS A 272     260.782 265.152 229.427  1.00 92.48           N  
ATOM   1984  N   LEU A 273     263.402 259.859 234.626  1.00 93.44           N  
ATOM   1985  CA  LEU A 273     264.443 258.879 234.906  1.00 93.44           C  
ATOM   1986  C   LEU A 273     265.259 258.638 233.644  1.00 93.44           C  
ATOM   1987  O   LEU A 273     264.695 258.442 232.563  1.00 93.44           O  
ATOM   1988  CB  LEU A 273     263.840 257.565 235.407  1.00 93.44           C  
ATOM   1989  CG  LEU A 273     263.114 257.620 236.753  1.00 93.44           C  
ATOM   1990  CD1 LEU A 273     262.442 256.290 237.056  1.00 93.44           C  
ATOM   1991  CD2 LEU A 273     264.075 258.007 237.867  1.00 93.44           C  
ATOM   1992  N   ILE A 274     266.582 258.654 233.786  1.00 95.12           N  
ATOM   1993  CA  ILE A 274     267.504 258.461 232.672  1.00 95.12           C  
ATOM   1994  C   ILE A 274     268.396 257.272 232.998  1.00 95.12           C  
ATOM   1995  O   ILE A 274     269.069 257.260 234.037  1.00 95.12           O  
ATOM   1996  CB  ILE A 274     268.344 259.718 232.399  1.00 95.12           C  
ATOM   1997  CG1 ILE A 274     267.449 260.869 231.934  1.00 95.12           C  
ATOM   1998  CG2 ILE A 274     269.423 259.425 231.367  1.00 95.12           C  
ATOM   1999  CD1 ILE A 274     267.116 261.864 233.023  1.00 95.12           C  
ATOM   2000  N   CYS A 275     268.402 256.278 232.115  1.00 96.27           N  
ATOM   2001  CA  CYS A 275     269.227 255.081 232.261  1.00 96.27           C  
ATOM   2002  C   CYS A 275     270.301 255.122 231.175  1.00 96.27           C  
ATOM   2003  O   CYS A 275     270.085 254.673 230.048  1.00 96.27           O  
ATOM   2004  CB  CYS A 275     268.381 253.813 232.169  1.00 96.27           C  
ATOM   2005  SG  CYS A 275     269.336 252.278 232.191  1.00 96.27           S  
ATOM   2006  N   GLU A 276     271.463 255.668 231.524  1.00 95.32           N  
ATOM   2007  CA  GLU A 276     272.575 255.786 230.586  1.00 95.32           C  
ATOM   2008  C   GLU A 276     273.265 254.434 230.460  1.00 95.32           C  
ATOM   2009  O   GLU A 276     273.853 253.935 231.425  1.00 95.32           O  
ATOM   2010  CB  GLU A 276     273.552 256.862 231.051  1.00 95.32           C  
ATOM   2011  CG  GLU A 276     274.746 257.055 230.130  1.00 95.32           C  
ATOM   2012  CD  GLU A 276     275.694 258.130 230.623  1.00 95.32           C  
ATOM   2013  OE1 GLU A 276     275.422 258.722 231.688  1.00 95.32           O  
ATOM   2014  OE2 GLU A 276     276.713 258.382 229.945  1.00 95.32           O  
ATOM   2015  N   ALA A 277     273.195 253.838 229.270  1.00 95.27           N  
ATOM   2016  CA  ALA A 277     273.814 252.543 228.983  1.00 95.27           C  
ATOM   2017  C   ALA A 277     274.666 252.705 227.728  1.00 95.27           C  
ATOM   2018  O   ALA A 277     274.197 252.466 226.612  1.00 95.27           O  
ATOM   2019  CB  ALA A 277     272.759 251.453 228.817  1.00 95.27           C  
ATOM   2020  N   THR A 278     275.918 253.110 227.914  1.00 92.14           N  
ATOM   2021  CA  THR A 278     276.844 253.326 226.817  1.00 92.14           C  
ATOM   2022  C   THR A 278     277.845 252.174 226.748  1.00 92.14           C  
ATOM   2023  O   THR A 278     277.681 251.138 227.401  1.00 92.14           O  
ATOM   2024  CB  THR A 278     277.547 254.676 226.979  1.00 92.14           C  
ATOM   2025  OG1 THR A 278     278.299 254.682 228.199  1.00 92.14           O  
ATOM   2026  CG2 THR A 278     276.528 255.805 227.012  1.00 92.14           C  
ATOM   2027  N   ASN A 279     278.897 252.358 225.946  1.00 86.35           N  
ATOM   2028  CA  ASN A 279     279.956 251.361 225.771  1.00 86.35           C  
ATOM   2029  C   ASN A 279     279.386 250.027 225.289  1.00 86.35           C  
ATOM   2030  O   ASN A 279     279.704 248.959 225.816  1.00 86.35           O  
ATOM   2031  CB  ASN A 279     280.763 251.183 227.060  1.00 86.35           C  
ATOM   2032  CG  ASN A 279     281.436 252.466 227.508  1.00 86.35           C  
ATOM   2033  OD1 ASN A 279     281.798 253.310 226.688  1.00 86.35           O  
ATOM   2034  ND2 ASN A 279     281.608 252.619 228.816  1.00 86.35           N  
ATOM   2035  N   PHE A 280     278.573 250.108 224.222  1.00 83.44           N  
ATOM   2036  CA  PHE A 280     277.861 248.894 223.738  1.00 83.44           C  
ATOM   2037  C   PHE A 280     277.860 248.747 222.211  1.00 83.44           C  
ATOM   2038  O   PHE A 280     277.141 249.514 221.541  1.00 83.44           O  
ATOM   2039  CB  PHE A 280     276.414 248.924 224.239  1.00 83.44           C  
ATOM   2040  CG  PHE A 280     275.609 250.104 223.753  1.00 83.44           C  
ATOM   2041  CD1 PHE A 280     275.982 251.400 224.073  1.00 83.44           C  
ATOM   2042  CD2 PHE A 280     274.488 249.922 222.959  1.00 83.44           C  
ATOM   2043  CE1 PHE A 280     275.250 252.485 223.618  1.00 83.44           C  
ATOM   2044  CE2 PHE A 280     273.756 251.008 222.504  1.00 83.44           C  
ATOM   2045  CZ  PHE A 280     274.139 252.287 222.833  1.00 83.44           C  
ATOM   2046  N   THR A 281     278.607 247.771 221.685  1.00 74.80           N  
ATOM   2047  CA  THR A 281     278.749 247.616 220.208  1.00 74.80           C  
ATOM   2048  C   THR A 281     277.440 247.165 219.546  1.00 74.80           C  
ATOM   2049  O   THR A 281     276.952 247.913 218.675  1.00 74.80           O  
ATOM   2050  CB  THR A 281     279.904 246.665 219.863  1.00 74.80           C  
ATOM   2051  OG1 THR A 281     280.251 245.922 221.033  1.00 74.80           O  
ATOM   2052  CG2 THR A 281     281.125 247.393 219.344  1.00 74.80           C  
ATOM   2053  N   PRO A 282     276.841 246.000 219.890  1.00 69.44           N  
ATOM   2054  CA  PRO A 282     275.653 245.494 219.179  1.00 69.44           C  
ATOM   2055  C   PRO A 282     274.575 246.574 219.000  1.00 69.44           C  
ATOM   2056  O   PRO A 282     274.361 247.339 219.922  1.00 69.44           O  
ATOM   2057  CB  PRO A 282     275.118 244.355 220.062  1.00 69.44           C  
ATOM   2058  CG  PRO A 282     275.877 244.485 221.363  1.00 69.44           C  
ATOM   2059  CD  PRO A 282     277.205 245.112 220.996  1.00 69.44           C  
ATOM   2060  N   LYS A 283     273.926 246.603 217.830  1.00 74.02           N  
ATOM   2061  CA  LYS A 283     272.918 247.630 217.568  1.00 74.02           C  
ATOM   2062  C   LYS A 283     271.578 247.308 218.220  1.00 74.02           C  
ATOM   2063  O   LYS A 283     271.008 248.199 218.875  1.00 74.02           O  
ATOM   2064  CB  LYS A 283     272.782 247.854 216.058  1.00 74.02           C  
ATOM   2065  CG  LYS A 283     271.808 248.956 215.677  1.00 74.02           C  
ATOM   2066  CD  LYS A 283     271.761 249.156 214.171  1.00 74.02           C  
ATOM   2067  CE  LYS A 283     270.768 250.242 213.789  1.00 74.02           C  
ATOM   2068  NZ  LYS A 283     270.711 250.448 212.315  1.00 74.02           N  
ATOM   2069  N   PRO A 284     271.014 246.102 218.092  1.00 83.74           N  
ATOM   2070  CA  PRO A 284     269.745 245.821 218.781  1.00 83.74           C  
ATOM   2071  C   PRO A 284     269.934 245.803 220.291  1.00 83.74           C  
ATOM   2072  O   PRO A 284     270.822 245.126 220.813  1.00 83.74           O  
ATOM   2073  CB  PRO A 284     269.343 244.440 218.246  1.00 83.74           C  
ATOM   2074  CG  PRO A 284     270.113 244.275 216.983  1.00 83.74           C  
ATOM   2075  CD  PRO A 284     271.409 244.973 217.230  1.00 83.74           C  
ATOM   2076  N   ILE A 285     269.089 246.557 220.989  1.00 90.13           N  
ATOM   2077  CA  ILE A 285     269.140 246.643 222.446  1.00 90.13           C  
ATOM   2078  C   ILE A 285     267.730 246.900 222.960  1.00 90.13           C  
ATOM   2079  O   ILE A 285     267.022 247.773 222.450  1.00 90.13           O  
ATOM   2080  CB  ILE A 285     270.117 247.739 222.922  1.00 90.13           C  
ATOM   2081  CG1 ILE A 285     269.982 247.967 224.430  1.00 90.13           C  
ATOM   2082  CG2 ILE A 285     269.903 249.033 222.145  1.00 90.13           C  
ATOM   2083  CD1 ILE A 285     270.918 249.024 224.974  1.00 90.13           C  
ATOM   2084  N   THR A 286     267.320 246.130 223.965  1.00 92.08           N  
ATOM   2085  CA  THR A 286     265.996 246.245 224.564  1.00 92.08           C  
ATOM   2086  C   THR A 286     266.135 246.840 225.958  1.00 92.08           C  
ATOM   2087  O   THR A 286     266.746 246.226 226.840  1.00 92.08           O  
ATOM   2088  CB  THR A 286     265.301 244.884 224.628  1.00 92.08           C  
ATOM   2089  OG1 THR A 286     265.160 244.354 223.304  1.00 92.08           O  
ATOM   2090  CG2 THR A 286     263.925 245.019 225.263  1.00 92.08           C  
ATOM   2091  N   VAL A 287     265.570 248.028 226.153  1.00 95.48           N  
ATOM   2092  CA  VAL A 287     265.608 248.729 227.431  1.00 95.48           C  
ATOM   2093  C   VAL A 287     264.179 248.859 227.937  1.00 95.48           C  
ATOM   2094  O   VAL A 287     263.333 249.471 227.273  1.00 95.48           O  
ATOM   2095  CB  VAL A 287     266.275 250.108 227.310  1.00 95.48           C  
ATOM   2096  CG1 VAL A 287     266.290 250.810 228.659  1.00 95.48           C  
ATOM   2097  CG2 VAL A 287     267.685 249.969 226.758  1.00 95.48           C  
ATOM   2098  N   SER A 288     263.912 248.286 229.108  1.00 95.90           N  
ATOM   2099  CA  SER A 288     262.591 248.325 229.715  1.00 95.90           C  
ATOM   2100  C   SER A 288     262.706 248.792 231.159  1.00 95.90           C  
ATOM   2101  O   SER A 288     263.795 248.836 231.737  1.00 95.90           O  
ATOM   2102  CB  SER A 288     261.903 246.953 229.658  1.00 95.90           C  
ATOM   2103  OG  SER A 288     262.661 245.974 230.346  1.00 95.90           O  
ATOM   2104  N   TRP A 289     261.560 249.143 231.737  1.00 96.47           N  
ATOM   2105  CA  TRP A 289     261.478 249.614 233.111  1.00 96.47           C  
ATOM   2106  C   TRP A 289     260.531 248.725 233.903  1.00 96.47           C  
ATOM   2107  O   TRP A 289     259.472 248.331 233.405  1.00 96.47           O  
ATOM   2108  CB  TRP A 289     261.003 251.070 233.171  1.00 96.47           C  
ATOM   2109  CG  TRP A 289     261.929 252.033 232.494  1.00 96.47           C  
ATOM   2110  CD1 TRP A 289     261.926 252.386 231.176  1.00 96.47           C  
ATOM   2111  CD2 TRP A 289     262.996 252.770 233.104  1.00 96.47           C  
ATOM   2112  NE1 TRP A 289     262.924 253.296 230.927  1.00 96.47           N  
ATOM   2113  CE2 TRP A 289     263.596 253.548 232.094  1.00 96.47           C  
ATOM   2114  CE3 TRP A 289     263.503 252.847 234.405  1.00 96.47           C  
ATOM   2115  CZ2 TRP A 289     264.676 254.392 232.344  1.00 96.47           C  
ATOM   2116  CZ3 TRP A 289     264.575 253.685 234.651  1.00 96.47           C  
ATOM   2117  CH2 TRP A 289     265.150 254.447 233.626  1.00 96.47           C  
ATOM   2118  N   LEU A 290     260.917 248.413 235.138  1.00 95.22           N  
ATOM   2119  CA  LEU A 290     260.125 247.576 236.030  1.00 95.22           C  
ATOM   2120  C   LEU A 290     259.743 248.394 237.255  1.00 95.22           C  
ATOM   2121  O   LEU A 290     260.618 248.846 238.001  1.00 95.22           O  
ATOM   2122  CB  LEU A 290     260.893 246.317 236.442  1.00 95.22           C  
ATOM   2123  CG  LEU A 290     261.039 245.184 235.420  1.00 95.22           C  
ATOM   2124  CD1 LEU A 290     262.061 245.519 234.341  1.00 95.22           C  
ATOM   2125  CD2 LEU A 290     261.403 243.880 236.118  1.00 95.22           C  
ATOM   2126  N   LYS A 291     258.441 248.582 237.459  1.00 93.62           N  
ATOM   2127  CA  LYS A 291     257.918 249.343 238.591  1.00 93.62           C  
ATOM   2128  C   LYS A 291     257.450 248.353 239.651  1.00 93.62           C  
ATOM   2129  O   LYS A 291     256.356 247.790 239.550  1.00 93.62           O  
ATOM   2130  CB  LYS A 291     256.789 250.267 238.147  1.00 93.62           C  
ATOM   2131  CG  LYS A 291     256.198 251.108 239.268  1.00 93.62           C  
ATOM   2132  CD  LYS A 291     255.081 252.003 238.756  1.00 93.62           C  
ATOM   2133  CE  LYS A 291     254.491 252.844 239.877  1.00 93.62           C  
ATOM   2134  NZ  LYS A 291     253.394 253.726 239.391  1.00 93.62           N  
ATOM   2135  N   ASP A 292     258.287 248.144 240.670  1.00 91.14           N  
ATOM   2136  CA  ASP A 292     257.990 247.226 241.771  1.00 91.14           C  
ATOM   2137  C   ASP A 292     257.704 245.816 241.258  1.00 91.14           C  
ATOM   2138  O   ASP A 292     256.776 245.145 241.713  1.00 91.14           O  
ATOM   2139  CB  ASP A 292     256.829 247.741 242.626  1.00 91.14           C  
ATOM   2140  CG  ASP A 292     257.118 249.093 243.246  1.00 91.14           C  
ATOM   2141  OD1 ASP A 292     258.302 249.384 243.518  1.00 91.14           O  
ATOM   2142  OD2 ASP A 292     256.161 249.866 243.463  1.00 91.14           O  
ATOM   2143  N   GLY A 293     258.511 245.363 240.299  1.00 88.65           N  
ATOM   2144  CA  GLY A 293     258.371 244.051 239.712  1.00 88.65           C  
ATOM   2145  C   GLY A 293     257.487 244.000 238.481  1.00 88.65           C  
ATOM   2146  O   GLY A 293     257.731 243.182 237.588  1.00 88.65           O  
ATOM   2147  N   LYS A 294     256.468 244.852 238.411  1.00 93.37           N  
ATOM   2148  CA  LYS A 294     255.571 244.869 237.266  1.00 93.37           C  
ATOM   2149  C   LYS A 294     256.215 245.595 236.092  1.00 93.37           C  
ATOM   2150  O   LYS A 294     256.876 246.624 236.265  1.00 93.37           O  
ATOM   2151  CB  LYS A 294     254.247 245.540 237.634  1.00 93.37           C  
ATOM   2152  CG  LYS A 294     253.497 244.854 238.764  1.00 93.37           C  
ATOM   2153  CD  LYS A 294     252.194 245.572 239.077  1.00 93.37           C  
ATOM   2154  CE  LYS A 294     251.444 244.886 240.207  1.00 93.37           C  
ATOM   2155  NZ  LYS A 294     250.165 245.579 240.526  1.00 93.37           N  
ATOM   2156  N   LEU A 295     256.018 245.052 234.894  1.00 93.54           N  
ATOM   2157  CA  LEU A 295     256.580 245.644 233.688  1.00 93.54           C  
ATOM   2158  C   LEU A 295     255.721 246.816 233.231  1.00 93.54           C  
ATOM   2159  O   LEU A 295     254.495 246.698 233.129  1.00 93.54           O  
ATOM   2160  CB  LEU A 295     256.685 244.598 232.579  1.00 93.54           C  
ATOM   2161  CG  LEU A 295     257.263 245.078 231.246  1.00 93.54           C  
ATOM   2162  CD1 LEU A 295     258.678 245.605 231.432  1.00 93.54           C  
ATOM   2163  CD2 LEU A 295     257.234 243.960 230.215  1.00 93.54           C  
ATOM   2164  N   VAL A 296     256.365 247.947 232.958  1.00 90.90           N  
ATOM   2165  CA  VAL A 296     255.662 249.144 232.510  1.00 90.90           C  
ATOM   2166  C   VAL A 296     255.298 248.976 231.040  1.00 90.90           C  
ATOM   2167  O   VAL A 296     256.168 248.731 230.198  1.00 90.90           O  
ATOM   2168  CB  VAL A 296     256.514 250.401 232.728  1.00 90.90           C  
ATOM   2169  CG1 VAL A 296     255.764 251.639 232.260  1.00 90.90           C  
ATOM   2170  CG2 VAL A 296     256.905 250.529 234.193  1.00 90.90           C  
ATOM   2171  N   GLU A 297     254.007 249.107 230.730  1.00 88.36           N  
ATOM   2172  CA  GLU A 297     253.550 248.964 229.351  1.00 88.36           C  
ATOM   2173  C   GLU A 297     253.899 250.196 228.523  1.00 88.36           C  
ATOM   2174  O   GLU A 297     254.676 250.116 227.565  1.00 88.36           O  
ATOM   2175  CB  GLU A 297     252.041 248.704 229.324  1.00 88.36           C  
ATOM   2176  CG  GLU A 297     251.615 247.445 230.061  1.00 88.36           C  
ATOM   2177  CD  GLU A 297     250.116 247.220 230.013  1.00 88.36           C  
ATOM   2178  OE1 GLU A 297     249.409 248.049 229.402  1.00 88.36           O  
ATOM   2179  OE2 GLU A 297     249.646 246.215 230.585  1.00 88.36           O  
ATOM   2180  N   SER A 298     253.332 251.346 228.880  1.00 90.84           N  
ATOM   2181  CA  SER A 298     253.579 252.593 228.175  1.00 90.84           C  
ATOM   2182  C   SER A 298     253.884 253.696 229.179  1.00 90.84           C  
ATOM   2183  O   SER A 298     253.616 253.568 230.377  1.00 90.84           O  
ATOM   2184  CB  SER A 298     252.383 252.993 227.299  1.00 90.84           C  
ATOM   2185  OG  SER A 298     251.215 253.169 228.082  1.00 90.84           O  
ATOM   2186  N   GLY A 299     254.450 254.788 228.672  1.00 88.29           N  
ATOM   2187  CA  GLY A 299     254.796 255.918 229.511  1.00 88.29           C  
ATOM   2188  C   GLY A 299     256.268 256.271 229.458  1.00 88.29           C  
ATOM   2189  O   GLY A 299     256.776 256.979 230.333  1.00 88.29           O  
ATOM   2190  N   PHE A 300     256.964 255.783 228.434  1.00 94.59           N  
ATOM   2191  CA  PHE A 300     258.384 256.042 228.257  1.00 94.59           C  
ATOM   2192  C   PHE A 300     258.665 256.383 226.801  1.00 94.59           C  
ATOM   2193  O   PHE A 300     258.026 255.854 225.887  1.00 94.59           O  
ATOM   2194  CB  PHE A 300     259.237 254.837 228.691  1.00 94.59           C  
ATOM   2195  CG  PHE A 300     258.926 253.569 227.945  1.00 94.59           C  
ATOM   2196  CD1 PHE A 300     257.909 252.730 228.371  1.00 94.59           C  
ATOM   2197  CD2 PHE A 300     259.657 253.210 226.824  1.00 94.59           C  
ATOM   2198  CE1 PHE A 300     257.622 251.562 227.688  1.00 94.59           C  
ATOM   2199  CE2 PHE A 300     259.375 252.044 226.137  1.00 94.59           C  
ATOM   2200  CZ  PHE A 300     258.356 251.219 226.571  1.00 94.59           C  
ATOM   2201  N   THR A 301     259.630 257.275 226.595  1.00 93.63           N  
ATOM   2202  CA  THR A 301     260.037 257.717 225.265  1.00 93.63           C  
ATOM   2203  C   THR A 301     261.468 257.253 225.023  1.00 93.63           C  
ATOM   2204  O   THR A 301     262.410 257.786 225.620  1.00 93.63           O  
ATOM   2205  CB  THR A 301     259.923 259.235 225.131  1.00 93.63           C  
ATOM   2206  OG1 THR A 301     260.765 259.867 226.104  1.00 93.63           O  
ATOM   2207  CG2 THR A 301     258.485 259.682 225.347  1.00 93.63           C  
ATOM   2208  N   THR A 302     261.629 256.261 224.150  1.00 94.59           N  
ATOM   2209  CA  THR A 302     262.945 255.718 223.830  1.00 94.59           C  
ATOM   2210  C   THR A 302     263.589 256.580 222.751  1.00 94.59           C  
ATOM   2211  O   THR A 302     263.104 256.632 221.616  1.00 94.59           O  
ATOM   2212  CB  THR A 302     262.830 254.266 223.375  1.00 94.59           C  
ATOM   2213  OG1 THR A 302     262.244 253.480 224.421  1.00 94.59           O  
ATOM   2214  CG2 THR A 302     264.202 253.704 223.035  1.00 94.59           C  
ATOM   2215  N   ASP A 303     264.680 257.256 223.102  1.00 91.19           N  
ATOM   2216  CA  ASP A 303     265.378 258.102 222.149  1.00 91.19           C  
ATOM   2217  C   ASP A 303     266.208 257.255 221.186  1.00 91.19           C  
ATOM   2218  O   ASP A 303     266.726 256.200 221.563  1.00 91.19           O  
ATOM   2219  CB  ASP A 303     266.283 259.090 222.877  1.00 91.19           C  
ATOM   2220  CG  ASP A 303     265.517 259.998 223.818  1.00 91.19           C  
ATOM   2221  OD1 ASP A 303     264.336 260.290 223.535  1.00 91.19           O  
ATOM   2222  OD2 ASP A 303     266.096 260.421 224.841  1.00 91.19           O  
ATOM   2223  N   PRO A 304     266.338 257.692 219.933  1.00 87.76           N  
ATOM   2224  CA  PRO A 304     267.146 256.934 218.972  1.00 87.76           C  
ATOM   2225  C   PRO A 304     268.612 256.906 219.377  1.00 87.76           C  
ATOM   2226  O   PRO A 304     269.118 257.816 220.037  1.00 87.76           O  
ATOM   2227  CB  PRO A 304     266.945 257.697 217.656  1.00 87.76           C  
ATOM   2228  CG  PRO A 304     265.678 258.470 217.849  1.00 87.76           C  
ATOM   2229  CD  PRO A 304     265.651 258.830 219.302  1.00 87.76           C  
ATOM   2230  N   VAL A 305     269.296 255.836 218.969  1.00 85.66           N  
ATOM   2231  CA  VAL A 305     270.707 255.676 219.299  1.00 85.66           C  
ATOM   2232  C   VAL A 305     271.539 256.604 218.425  1.00 85.66           C  
ATOM   2233  O   VAL A 305     271.446 256.574 217.191  1.00 85.66           O  
ATOM   2234  CB  VAL A 305     271.137 254.212 219.126  1.00 85.66           C  
ATOM   2235  CG1 VAL A 305     272.605 254.044 219.486  1.00 85.66           C  
ATOM   2236  CG2 VAL A 305     270.265 253.300 219.977  1.00 85.66           C  
ATOM   2237  N   THR A 306     272.358 257.434 219.063  1.00 83.24           N  
ATOM   2238  CA  THR A 306     273.221 258.383 218.380  1.00 83.24           C  
ATOM   2239  C   THR A 306     274.672 257.913 218.457  1.00 83.24           C  
ATOM   2240  O   THR A 306     274.958 256.742 218.735  1.00 83.24           O  
ATOM   2241  CB  THR A 306     273.046 259.781 218.980  1.00 83.24           C  
ATOM   2242  OG1 THR A 306     273.392 259.753 220.371  1.00 83.24           O  
ATOM   2243  CG2 THR A 306     271.607 260.249 218.830  1.00 83.24           C  
ATOM   2244  N   ILE A 307     275.597 258.837 218.208  1.00 77.16           N  
ATOM   2245  CA  ILE A 307     277.027 258.556 218.239  1.00 77.16           C  
ATOM   2246  C   ILE A 307     277.625 259.219 219.471  1.00 77.16           C  
ATOM   2247  O   ILE A 307     277.450 260.425 219.685  1.00 77.16           O  
ATOM   2248  CB  ILE A 307     277.721 259.048 216.957  1.00 77.16           C  
ATOM   2249  CG1 ILE A 307     277.113 258.369 215.729  1.00 77.16           C  
ATOM   2250  CG2 ILE A 307     279.219 258.790 217.028  1.00 77.16           C  
ATOM   2251  CD1 ILE A 307     277.735 258.803 214.420  1.00 77.16           C  
ATOM   2252  N   GLU A 308     278.331 258.431 220.284  1.00 72.83           N  
ATOM   2253  CA  GLU A 308     278.943 258.963 221.501  1.00 72.83           C  
ATOM   2254  C   GLU A 308     280.176 259.800 221.171  1.00 72.83           C  
ATOM   2255  O   GLU A 308     280.163 261.028 221.302  1.00 72.83           O  
ATOM   2256  CB  GLU A 308     279.296 257.816 222.454  1.00 72.83           C  
ATOM   2257  CG  GLU A 308     279.919 258.267 223.766  1.00 72.83           C  
ATOM   2258  CD  GLU A 308     280.251 257.106 224.683  1.00 72.83           C  
ATOM   2259  OE1 GLU A 308     280.023 255.946 224.281  1.00 72.83           O  
ATOM   2260  OE2 GLU A 308     280.739 257.354 225.806  1.00 72.83           O  
ATOM   2261  N   ASN A 309     281.252 259.146 220.741  1.00 64.28           N  
ATOM   2262  CA  ASN A 309     282.498 259.814 220.403  1.00 64.28           C  
ATOM   2263  C   ASN A 309     282.839 259.564 218.941  1.00 64.28           C  
ATOM   2264  O   ASN A 309     282.533 258.503 218.387  1.00 64.28           O  
ATOM   2265  CB  ASN A 309     283.647 259.333 221.300  1.00 64.28           C  
ATOM   2266  CG  ASN A 309     284.938 260.089 221.053  1.00 64.28           C  
ATOM   2267  OD1 ASN A 309     284.927 261.212 220.549  1.00 64.28           O  
ATOM   2268  ND2 ASN A 309     286.061 259.475 221.407  1.00 64.28           N  
ATOM   2269  N   LYS A 310     283.474 260.552 218.320  1.00 53.55           N  
ATOM   2270  CA  LYS A 310     283.878 260.455 216.927  1.00 53.55           C  
ATOM   2271  C   LYS A 310     285.313 259.944 216.819  1.00 53.55           C  
ATOM   2272  O   LYS A 310     286.066 259.906 217.795  1.00 53.55           O  
ATOM   2273  CB  LYS A 310     283.738 261.811 216.235  1.00 53.55           C  
ATOM   2274  CG  LYS A 310     282.326 262.372 216.248  1.00 53.55           C  
ATOM   2275  CD  LYS A 310     282.265 263.728 215.564  1.00 53.55           C  
ATOM   2276  CE  LYS A 310     280.854 264.292 215.580  1.00 53.55           C  
ATOM   2277  NZ  LYS A 310     280.781 265.623 214.917  1.00 53.55           N  
ATOM   2278  N   GLY A 311     285.688 259.548 215.606  1.00 50.48           N  
ATOM   2279  CA  GLY A 311     287.023 259.040 215.358  1.00 50.48           C  
ATOM   2280  C   GLY A 311     287.080 258.042 214.220  1.00 50.48           C  
ATOM   2281  O   GLY A 311     286.762 258.376 213.075  1.00 50.48           O  
ATOM   2282  N   SER A 312     287.487 256.810 214.524  1.00 46.24           N  
ATOM   2283  CA  SER A 312     287.583 255.767 213.511  1.00 46.24           C  
ATOM   2284  C   SER A 312     286.267 255.010 213.643  1.00 46.24           C  
ATOM   2285  O   SER A 312     285.300 255.526 214.212  1.00 46.24           O  
ATOM   2286  CB  SER A 312     288.662 254.750 213.889  1.00 46.24           C  
ATOM   2287  OG  SER A 312     288.766 253.729 212.911  1.00 46.24           O  
ATOM   2288  N   THR A 313     286.222 253.786 213.119  1.00 47.68           N  
ATOM   2289  CA  THR A 313     285.015 252.970 213.185  1.00 47.68           C  
ATOM   2290  C   THR A 313     284.821 251.929 214.290  1.00 47.68           C  
ATOM   2291  O   THR A 313     283.705 251.811 214.812  1.00 47.68           O  
ATOM   2292  CB  THR A 313     284.984 252.302 211.805  1.00 47.68           C  
ATOM   2293  OG1 THR A 313     284.893 253.301 210.782  1.00 47.68           O  
ATOM   2294  CG2 THR A 313     283.791 251.363 211.695  1.00 47.68           C  
ATOM   2295  N   PRO A 314     285.855 251.147 214.689  1.00 57.30           N  
ATOM   2296  CA  PRO A 314     285.642 250.198 215.792  1.00 57.30           C  
ATOM   2297  C   PRO A 314     285.437 250.895 217.127  1.00 57.30           C  
ATOM   2298  O   PRO A 314     286.338 250.912 217.972  1.00 57.30           O  
ATOM   2299  CB  PRO A 314     286.926 249.356 215.793  1.00 57.30           C  
ATOM   2300  CG  PRO A 314     287.530 249.564 214.451  1.00 57.30           C  
ATOM   2301  CD  PRO A 314     287.198 250.975 214.104  1.00 57.30           C  
ATOM   2302  N   GLN A 315     284.253 251.474 217.328  1.00 60.50           N  
ATOM   2303  CA  GLN A 315     283.944 252.174 218.569  1.00 60.50           C  
ATOM   2304  C   GLN A 315     282.572 251.767 219.092  1.00 60.50           C  
ATOM   2305  O   GLN A 315     282.023 250.740 218.680  1.00 60.50           O  
ATOM   2306  CB  GLN A 315     284.008 253.689 218.362  1.00 60.50           C  
ATOM   2307  CG  GLN A 315     285.388 254.211 217.996  1.00 60.50           C  
ATOM   2308  CD  GLN A 315     285.405 255.710 217.776  1.00 60.50           C  
ATOM   2309  OE1 GLN A 315     284.370 256.373 217.858  1.00 60.50           O  
ATOM   2310  NE2 GLN A 315     286.583 256.254 217.494  1.00 60.50           N  
ATOM   2311  N   THR A 316     282.014 252.564 219.996  1.00 77.48           N  
ATOM   2312  CA  THR A 316     280.709 252.308 220.590  1.00 77.48           C  
ATOM   2313  C   THR A 316     279.769 253.472 220.289  1.00 77.48           C  
ATOM   2314  O   THR A 316     280.167 254.498 219.732  1.00 77.48           O  
ATOM   2315  CB  THR A 316     280.830 252.081 222.101  1.00 77.48           C  
ATOM   2316  OG1 THR A 316     281.440 253.225 222.711  1.00 77.48           O  
ATOM   2317  CG2 THR A 316     281.671 250.846 222.390  1.00 77.48           C  
ATOM   2318  N   TYR A 317     278.503 253.300 220.669  1.00 84.75           N  
ATOM   2319  CA  TYR A 317     277.490 254.324 220.445  1.00 84.75           C  
ATOM   2320  C   TYR A 317     276.973 254.870 221.770  1.00 84.75           C  
ATOM   2321  O   TYR A 317     277.650 254.765 222.798  1.00 84.75           O  
ATOM   2322  CB  TYR A 317     276.337 253.763 219.611  1.00 84.75           C  
ATOM   2323  CG  TYR A 317     276.755 253.248 218.251  1.00 84.75           C  
ATOM   2324  CD1 TYR A 317     276.822 254.098 217.156  1.00 84.75           C  
ATOM   2325  CD2 TYR A 317     277.078 251.910 218.063  1.00 84.75           C  
ATOM   2326  CE1 TYR A 317     277.203 253.632 215.911  1.00 84.75           C  
ATOM   2327  CE2 TYR A 317     277.460 251.435 216.822  1.00 84.75           C  
ATOM   2328  CZ  TYR A 317     277.520 252.300 215.750  1.00 84.75           C  
ATOM   2329  OH  TYR A 317     277.899 251.831 214.514  1.00 84.75           O  
ATOM   2330  N   LYS A 318     275.774 255.449 221.758  1.00 91.42           N  
ATOM   2331  CA  LYS A 318     275.190 256.023 222.964  1.00 91.42           C  
ATOM   2332  C   LYS A 318     273.676 256.030 222.824  1.00 91.42           C  
ATOM   2333  O   LYS A 318     273.150 256.454 221.791  1.00 91.42           O  
ATOM   2334  CB  LYS A 318     275.712 257.445 223.207  1.00 91.42           C  
ATOM   2335  CG  LYS A 318     275.127 258.124 224.434  1.00 91.42           C  
ATOM   2336  CD  LYS A 318     275.685 259.528 224.605  1.00 91.42           C  
ATOM   2337  CE  LYS A 318     275.119 260.204 225.843  1.00 91.42           C  
ATOM   2338  NZ  LYS A 318     275.649 261.585 226.015  1.00 91.42           N  
ATOM   2339  N   VAL A 319     272.984 255.560 223.860  1.00 94.93           N  
ATOM   2340  CA  VAL A 319     271.528 255.540 223.899  1.00 94.93           C  
ATOM   2341  C   VAL A 319     271.072 256.114 225.233  1.00 94.93           C  
ATOM   2342  O   VAL A 319     271.647 255.804 226.283  1.00 94.93           O  
ATOM   2343  CB  VAL A 319     270.969 254.115 223.683  1.00 94.93           C  
ATOM   2344  CG1 VAL A 319     271.410 253.182 224.803  1.00 94.93           C  
ATOM   2345  CG2 VAL A 319     269.450 254.141 223.566  1.00 94.93           C  
ATOM   2346  N   ILE A 320     270.051 256.966 225.190  1.00 95.16           N  
ATOM   2347  CA  ILE A 320     269.517 257.630 226.373  1.00 95.16           C  
ATOM   2348  C   ILE A 320     268.045 257.267 226.507  1.00 95.16           C  
ATOM   2349  O   ILE A 320     267.277 257.403 225.547  1.00 95.16           O  
ATOM   2350  CB  ILE A 320     269.699 259.157 226.297  1.00 95.16           C  
ATOM   2351  CG1 ILE A 320     271.181 259.511 226.157  1.00 95.16           C  
ATOM   2352  CG2 ILE A 320     269.101 259.829 227.524  1.00 95.16           C  
ATOM   2353  CD1 ILE A 320     271.447 260.997 226.055  1.00 95.16           C  
ATOM   2354  N   SER A 321     267.658 256.807 227.691  1.00 96.84           N  
ATOM   2355  CA  SER A 321     266.280 256.442 227.983  1.00 96.84           C  
ATOM   2356  C   SER A 321     265.595 257.544 228.782  1.00 96.84           C  
ATOM   2357  O   SER A 321     266.240 258.362 229.442  1.00 96.84           O  
ATOM   2358  CB  SER A 321     266.221 255.119 228.753  1.00 96.84           C  
ATOM   2359  OG  SER A 321     264.881 254.754 229.035  1.00 96.84           O  
ATOM   2360  N   THR A 322     264.265 257.554 228.713  1.00 96.13           N  
ATOM   2361  CA  THR A 322     263.468 258.556 229.408  1.00 96.13           C  
ATOM   2362  C   THR A 322     262.179 257.915 229.897  1.00 96.13           C  
ATOM   2363  O   THR A 322     261.453 257.299 229.110  1.00 96.13           O  
ATOM   2364  CB  THR A 322     263.154 259.748 228.495  1.00 96.13           C  
ATOM   2365  OG1 THR A 322     264.377 260.353 228.057  1.00 96.13           O  
ATOM   2366  CG2 THR A 322     262.320 260.782 229.236  1.00 96.13           C  
ATOM   2367  N   LEU A 323     261.900 258.061 231.190  1.00 95.83           N  
ATOM   2368  CA  LEU A 323     260.693 257.524 231.804  1.00 95.83           C  
ATOM   2369  C   LEU A 323     259.996 258.630 232.580  1.00 95.83           C  
ATOM   2370  O   LEU A 323     260.639 259.356 233.345  1.00 95.83           O  
ATOM   2371  CB  LEU A 323     261.017 256.347 232.731  1.00 95.83           C  
ATOM   2372  CG  LEU A 323     259.826 255.711 233.451  1.00 95.83           C  
ATOM   2373  CD1 LEU A 323     258.832 255.143 232.449  1.00 95.83           C  
ATOM   2374  CD2 LEU A 323     260.291 254.634 234.420  1.00 95.83           C  
ATOM   2375  N   THR A 324     258.687 258.755 232.382  1.00 93.77           N  
ATOM   2376  CA  THR A 324     257.882 259.769 233.051  1.00 93.77           C  
ATOM   2377  C   THR A 324     257.285 259.174 234.321  1.00 93.77           C  
ATOM   2378  O   THR A 324     256.553 258.181 234.262  1.00 93.77           O  
ATOM   2379  CB  THR A 324     256.776 260.286 232.131  1.00 93.77           C  
ATOM   2380  OG1 THR A 324     257.359 260.863 230.956  1.00 93.77           O  
ATOM   2381  CG2 THR A 324     255.938 261.337 232.844  1.00 93.77           C  
ATOM   2382  N   ILE A 325     257.600 259.782 235.464  1.00 91.72           N  
ATOM   2383  CA  ILE A 325     257.094 259.319 236.751  1.00 91.72           C  
ATOM   2384  C   ILE A 325     256.253 260.417 237.386  1.00 91.72           C  
ATOM   2385  O   ILE A 325     255.934 261.423 236.743  1.00 91.72           O  
ATOM   2386  CB  ILE A 325     258.243 258.893 237.683  1.00 91.72           C  
ATOM   2387  CG1 ILE A 325     259.172 260.078 237.959  1.00 91.72           C  
ATOM   2388  CG2 ILE A 325     259.017 257.732 237.078  1.00 91.72           C  
ATOM   2389  CD1 ILE A 325     260.203 259.809 239.033  1.00 91.72           C  
ATOM   2390  N   SER A 326     255.888 260.231 238.655  1.00 90.53           N  
ATOM   2391  CA  SER A 326     255.077 261.211 239.366  1.00 90.53           C  
ATOM   2392  C   SER A 326     255.649 261.486 240.751  1.00 90.53           C  
ATOM   2393  O   SER A 326     256.747 261.027 241.079  1.00 90.53           O  
ATOM   2394  CB  SER A 326     253.629 260.730 239.474  1.00 90.53           C  
ATOM   2395  OG  SER A 326     253.551 259.501 240.174  1.00 90.53           O  
ATOM   2396  N   GLU A 327     254.910 262.235 241.568  1.00 87.90           N  
ATOM   2397  CA  GLU A 327     255.346 262.573 242.917  1.00 87.90           C  
ATOM   2398  C   GLU A 327     254.695 261.712 243.989  1.00 87.90           C  
ATOM   2399  O   GLU A 327     255.338 261.414 245.001  1.00 87.90           O  
ATOM   2400  CB  GLU A 327     255.058 264.052 243.208  1.00 87.90           C  
ATOM   2401  CG  GLU A 327     255.684 264.586 244.492  1.00 87.90           C  
ATOM   2402  CD  GLU A 327     254.780 264.430 245.701  1.00 87.90           C  
ATOM   2403  OE1 GLU A 327     253.579 264.144 245.515  1.00 87.90           O  
ATOM   2404  OE2 GLU A 327     255.272 264.593 246.837  1.00 87.90           O  
ATOM   2405  N   ILE A 328     253.440 261.303 243.792  1.00 88.10           N  
ATOM   2406  CA  ILE A 328     252.765 260.473 244.785  1.00 88.10           C  
ATOM   2407  C   ILE A 328     253.389 259.084 244.835  1.00 88.10           C  
ATOM   2408  O   ILE A 328     253.599 258.521 245.916  1.00 88.10           O  
ATOM   2409  CB  ILE A 328     251.256 260.409 244.488  1.00 88.10           C  
ATOM   2410  CG1 ILE A 328     250.658 261.817 244.465  1.00 88.10           C  
ATOM   2411  CG2 ILE A 328     250.545 259.542 245.516  1.00 88.10           C  
ATOM   2412  CD1 ILE A 328     249.173 261.846 244.171  1.00 88.10           C  
ATOM   2413  N   ASP A 329     253.699 258.510 243.670  1.00 88.01           N  
ATOM   2414  CA  ASP A 329     254.310 257.187 243.630  1.00 88.01           C  
ATOM   2415  C   ASP A 329     255.760 257.203 244.097  1.00 88.01           C  
ATOM   2416  O   ASP A 329     256.289 256.149 244.467  1.00 88.01           O  
ATOM   2417  CB  ASP A 329     254.227 256.612 242.215  1.00 88.01           C  
ATOM   2418  CG  ASP A 329     252.798 256.472 241.727  1.00 88.01           C  
ATOM   2419  OD1 ASP A 329     251.899 256.260 242.568  1.00 88.01           O  
ATOM   2420  OD2 ASP A 329     252.574 256.573 240.502  1.00 88.01           O  
ATOM   2421  N   TRP A 330     256.412 258.368 244.090  1.00 87.35           N  
ATOM   2422  CA  TRP A 330     257.798 258.440 244.538  1.00 87.35           C  
ATOM   2423  C   TRP A 330     257.906 258.340 246.054  1.00 87.35           C  
ATOM   2424  O   TRP A 330     258.898 257.811 246.569  1.00 87.35           O  
ATOM   2425  CB  TRP A 330     258.444 259.734 244.043  1.00 87.35           C  
ATOM   2426  CG  TRP A 330     259.867 259.903 244.479  1.00 87.35           C  
ATOM   2427  CD1 TRP A 330     260.314 260.586 245.573  1.00 87.35           C  
ATOM   2428  CD2 TRP A 330     261.032 259.378 243.831  1.00 87.35           C  
ATOM   2429  NE1 TRP A 330     261.684 260.519 245.646  1.00 87.35           N  
ATOM   2430  CE2 TRP A 330     262.150 259.783 244.588  1.00 87.35           C  
ATOM   2431  CE3 TRP A 330     261.239 258.604 242.685  1.00 87.35           C  
ATOM   2432  CZ2 TRP A 330     263.454 259.441 244.236  1.00 87.35           C  
ATOM   2433  CZ3 TRP A 330     262.535 258.266 242.337  1.00 87.35           C  
ATOM   2434  CH2 TRP A 330     263.625 258.684 243.110  1.00 87.35           C  
ATOM   2435  N   LEU A 331     256.906 258.835 246.781  1.00 84.31           N  
ATOM   2436  CA  LEU A 331     256.915 258.790 248.237  1.00 84.31           C  
ATOM   2437  C   LEU A 331     256.478 257.442 248.795  1.00 84.31           C  
ATOM   2438  O   LEU A 331     256.485 257.266 250.018  1.00 84.31           O  
ATOM   2439  CB  LEU A 331     256.018 259.895 248.802  1.00 84.31           C  
ATOM   2440  CG  LEU A 331     256.397 261.331 248.432  1.00 84.31           C  
ATOM   2441  CD1 LEU A 331     255.426 262.321 249.057  1.00 84.31           C  
ATOM   2442  CD2 LEU A 331     257.826 261.636 248.854  1.00 84.31           C  
ATOM   2443  N   ASN A 332     256.100 256.494 247.941  1.00 87.27           N  
ATOM   2444  CA  ASN A 332     255.669 255.173 248.376  1.00 87.27           C  
ATOM   2445  C   ASN A 332     256.815 254.172 248.450  1.00 87.27           C  
ATOM   2446  O   ASN A 332     256.560 252.968 248.560  1.00 87.27           O  
ATOM   2447  CB  ASN A 332     254.576 254.643 247.444  1.00 87.27           C  
ATOM   2448  CG  ASN A 332     253.352 255.537 247.413  1.00 87.27           C  
ATOM   2449  OD1 ASN A 332     253.032 256.205 248.396  1.00 87.27           O  
ATOM   2450  ND2 ASN A 332     252.659 255.553 246.280  1.00 87.27           N  
ATOM   2451  N   LEU A 333     258.063 254.643 248.392  1.00 83.12           N  
ATOM   2452  CA  LEU A 333     259.256 253.797 248.457  1.00 83.12           C  
ATOM   2453  C   LEU A 333     259.234 252.740 247.348  1.00 83.12           C  
ATOM   2454  O   LEU A 333     259.081 251.539 247.582  1.00 83.12           O  
ATOM   2455  CB  LEU A 333     259.394 253.150 249.841  1.00 83.12           C  
ATOM   2456  CG  LEU A 333     259.519 254.108 251.028  1.00 83.12           C  
ATOM   2457  CD1 LEU A 333     259.646 253.335 252.332  1.00 83.12           C  
ATOM   2458  CD2 LEU A 333     260.701 255.047 250.839  1.00 83.12           C  
ATOM   2459  N   ASN A 334     259.394 253.231 246.123  1.00 89.79           N  
ATOM   2460  CA  ASN A 334     259.414 252.390 244.936  1.00 89.79           C  
ATOM   2461  C   ASN A 334     260.844 252.223 244.439  1.00 89.79           C  
ATOM   2462  O   ASN A 334     261.648 253.157 244.500  1.00 89.79           O  
ATOM   2463  CB  ASN A 334     258.542 252.985 243.829  1.00 89.79           C  
ATOM   2464  CG  ASN A 334     257.085 253.096 244.232  1.00 89.79           C  
ATOM   2465  OD1 ASN A 334     256.753 253.083 245.417  1.00 89.79           O  
ATOM   2466  ND2 ASN A 334     256.204 253.208 243.244  1.00 89.79           N  
ATOM   2467  N   VAL A 335     261.154 251.026 243.946  1.00 91.75           N  
ATOM   2468  CA  VAL A 335     262.478 250.694 243.435  1.00 91.75           C  
ATOM   2469  C   VAL A 335     262.347 250.392 241.950  1.00 91.75           C  
ATOM   2470  O   VAL A 335     261.611 249.476 241.559  1.00 91.75           O  
ATOM   2471  CB  VAL A 335     263.100 249.505 244.184  1.00 91.75           C  
ATOM   2472  CG1 VAL A 335     264.472 249.178 243.614  1.00 91.75           C  
ATOM   2473  CG2 VAL A 335     263.191 249.804 245.672  1.00 91.75           C  
ATOM   2474  N   TYR A 336     263.056 251.156 241.126  1.00 93.84           N  
ATOM   2475  CA  TYR A 336     263.033 250.967 239.685  1.00 93.84           C  
ATOM   2476  C   TYR A 336     264.175 250.055 239.245  1.00 93.84           C  
ATOM   2477  O   TYR A 336     265.157 249.854 239.963  1.00 93.84           O  
ATOM   2478  CB  TYR A 336     263.127 252.312 238.963  1.00 93.84           C  
ATOM   2479  CG  TYR A 336     261.988 253.257 239.275  1.00 93.84           C  
ATOM   2480  CD1 TYR A 336     260.812 253.226 238.537  1.00 93.84           C  
ATOM   2481  CD2 TYR A 336     262.090 254.181 240.307  1.00 93.84           C  
ATOM   2482  CE1 TYR A 336     259.768 254.087 238.819  1.00 93.84           C  
ATOM   2483  CE2 TYR A 336     261.051 255.046 240.596  1.00 93.84           C  
ATOM   2484  CZ  TYR A 336     259.894 254.995 239.849  1.00 93.84           C  
ATOM   2485  OH  TYR A 336     258.857 255.855 240.133  1.00 93.84           O  
ATOM   2486  N   THR A 337     264.030 249.501 238.043  1.00 95.34           N  
ATOM   2487  CA  THR A 337     265.024 248.597 237.476  1.00 95.34           C  
ATOM   2488  C   THR A 337     265.096 248.829 235.976  1.00 95.34           C  
ATOM   2489  O   THR A 337     264.078 248.740 235.284  1.00 95.34           O  
ATOM   2490  CB  THR A 337     264.682 247.134 237.775  1.00 95.34           C  
ATOM   2491  OG1 THR A 337     264.638 246.931 239.193  1.00 95.34           O  
ATOM   2492  CG2 THR A 337     265.725 246.207 237.168  1.00 95.34           C  
ATOM   2493  N   CYS A 338     266.295 249.126 235.478  1.00 96.07           N  
ATOM   2494  CA  CYS A 338     266.526 249.357 234.053  1.00 96.07           C  
ATOM   2495  C   CYS A 338     267.027 248.051 233.444  1.00 96.07           C  
ATOM   2496  O   CYS A 338     268.228 247.786 233.393  1.00 96.07           O  
ATOM   2497  CB  CYS A 338     267.515 250.497 233.839  1.00 96.07           C  
ATOM   2498  SG  CYS A 338     267.934 250.810 232.108  1.00 96.07           S  
ATOM   2499  N   ARG A 339     266.090 247.228 232.980  1.00 96.17           N  
ATOM   2500  CA  ARG A 339     266.428 245.946 232.375  1.00 96.17           C  
ATOM   2501  C   ARG A 339     266.960 246.172 230.965  1.00 96.17           C  
ATOM   2502  O   ARG A 339     266.232 246.650 230.088  1.00 96.17           O  
ATOM   2503  CB  ARG A 339     265.208 245.029 232.352  1.00 96.17           C  
ATOM   2504  CG  ARG A 339     265.470 243.663 231.737  1.00 96.17           C  
ATOM   2505  CD  ARG A 339     264.217 242.803 231.747  1.00 96.17           C  
ATOM   2506  NE  ARG A 339     264.451 241.489 231.160  1.00 96.17           N  
ATOM   2507  CZ  ARG A 339     263.528 240.545 231.044  1.00 96.17           C  
ATOM   2508  NH1 ARG A 339     262.288 240.734 231.466  1.00 96.17           N  
ATOM   2509  NH2 ARG A 339     263.856 239.381 230.490  1.00 96.17           N  
ATOM   2510  N   VAL A 340     268.225 245.828 230.747  1.00 96.36           N  
ATOM   2511  CA  VAL A 340     268.881 245.982 229.454  1.00 96.36           C  
ATOM   2512  C   VAL A 340     269.172 244.581 228.932  1.00 96.36           C  
ATOM   2513  O   VAL A 340     270.107 243.915 229.390  1.00 96.36           O  
ATOM   2514  CB  VAL A 340     270.158 246.823 229.554  1.00 96.36           C  
ATOM   2515  CG1 VAL A 340     270.804 246.970 228.184  1.00 96.36           C  
ATOM   2516  CG2 VAL A 340     269.849 248.187 230.153  1.00 96.36           C  
ATOM   2517  N   ASP A 341     268.371 244.128 227.971  1.00 92.12           N  
ATOM   2518  CA  ASP A 341     268.543 242.805 227.375  1.00 92.12           C  
ATOM   2519  C   ASP A 341     269.659 242.881 226.341  1.00 92.12           C  
ATOM   2520  O   ASP A 341     269.429 243.247 225.185  1.00 92.12           O  
ATOM   2521  CB  ASP A 341     267.238 242.323 226.751  1.00 92.12           C  
ATOM   2522  CG  ASP A 341     266.115 242.213 227.763  1.00 92.12           C  
ATOM   2523  OD1 ASP A 341     266.404 241.947 228.949  1.00 92.12           O  
ATOM   2524  OD2 ASP A 341     264.942 242.394 227.373  1.00 92.12           O  
ATOM   2525  N   HIS A 342     270.876 242.550 226.796  1.00 86.41           N  
ATOM   2526  CA  HIS A 342     272.070 242.574 225.909  1.00 86.41           C  
ATOM   2527  C   HIS A 342     272.503 241.136 225.615  1.00 86.41           C  
ATOM   2528  O   HIS A 342     273.240 240.563 226.442  1.00 86.41           O  
ATOM   2529  CB  HIS A 342     273.197 243.375 226.571  1.00 86.41           C  
ATOM   2530  CG  HIS A 342     274.416 243.563 225.720  1.00 86.41           C  
ATOM   2531  ND1 HIS A 342     275.313 242.563 225.436  1.00 86.41           N  
ATOM   2532  CD2 HIS A 342     274.866 244.690 225.097  1.00 86.41           C  
ATOM   2533  CE1 HIS A 342     276.280 243.052 224.664  1.00 86.41           C  
ATOM   2534  NE2 HIS A 342     276.025 244.371 224.443  1.00 86.41           N  
ATOM   2535  N   ARG A 343     272.051 240.578 224.492  1.00 83.18           N  
ATOM   2536  CA  ARG A 343     272.382 239.209 224.089  1.00 83.18           C  
ATOM   2537  C   ARG A 343     271.951 238.197 225.149  1.00 83.18           C  
ATOM   2538  O   ARG A 343     272.673 237.247 225.458  1.00 83.18           O  
ATOM   2539  CB  ARG A 343     273.874 239.069 223.777  1.00 83.18           C  
ATOM   2540  CG  ARG A 343     274.361 239.970 222.654  1.00 83.18           C  
ATOM   2541  CD  ARG A 343     273.633 239.674 221.352  1.00 83.18           C  
ATOM   2542  NE  ARG A 343     273.835 238.298 220.915  1.00 83.18           N  
ATOM   2543  CZ  ARG A 343     273.313 237.778 219.812  1.00 83.18           C  
ATOM   2544  NH1 ARG A 343     272.549 238.495 219.005  1.00 83.18           N  
ATOM   2545  NH2 ARG A 343     273.565 236.508 219.511  1.00 83.18           N  
ATOM   2546  N   GLY A 344     270.761 238.404 225.711  1.00 77.79           N  
ATOM   2547  CA  GLY A 344     270.221 237.529 226.726  1.00 77.79           C  
ATOM   2548  C   GLY A 344     270.626 237.865 228.145  1.00 77.79           C  
ATOM   2549  O   GLY A 344     269.946 237.438 229.085  1.00 77.79           O  
ATOM   2550  N   LEU A 345     271.710 238.614 228.331  1.00 86.92           N  
ATOM   2551  CA  LEU A 345     272.164 238.978 229.665  1.00 86.92           C  
ATOM   2552  C   LEU A 345     271.299 240.101 230.224  1.00 86.92           C  
ATOM   2553  O   LEU A 345     271.061 241.109 229.551  1.00 86.92           O  
ATOM   2554  CB  LEU A 345     273.631 239.405 229.631  1.00 86.92           C  
ATOM   2555  CG  LEU A 345     274.666 238.282 229.721  1.00 86.92           C  
ATOM   2556  CD1 LEU A 345     274.603 237.393 228.487  1.00 86.92           C  
ATOM   2557  CD2 LEU A 345     276.064 238.851 229.905  1.00 86.92           C  
ATOM   2558  N   THR A 346     270.831 239.924 231.456  1.00 92.39           N  
ATOM   2559  CA  THR A 346     269.991 240.902 232.133  1.00 92.39           C  
ATOM   2560  C   THR A 346     270.749 241.489 233.315  1.00 92.39           C  
ATOM   2561  O   THR A 346     271.308 240.746 234.129  1.00 92.39           O  
ATOM   2562  CB  THR A 346     268.681 240.269 232.609  1.00 92.39           C  
ATOM   2563  OG1 THR A 346     268.967 239.203 233.523  1.00 92.39           O  
ATOM   2564  CG2 THR A 346     267.895 239.720 231.428  1.00 92.39           C  
ATOM   2565  N   PHE A 347     270.766 242.816 233.405  1.00 93.50           N  
ATOM   2566  CA  PHE A 347     271.448 243.534 234.477  1.00 93.50           C  
ATOM   2567  C   PHE A 347     270.394 244.192 235.359  1.00 93.50           C  
ATOM   2568  O   PHE A 347     269.731 245.146 234.938  1.00 93.50           O  
ATOM   2569  CB  PHE A 347     272.419 244.569 233.911  1.00 93.50           C  
ATOM   2570  CG  PHE A 347     273.507 243.979 233.061  1.00 93.50           C  
ATOM   2571  CD1 PHE A 347     274.688 243.535 233.634  1.00 93.50           C  
ATOM   2572  CD2 PHE A 347     273.351 243.869 231.689  1.00 93.50           C  
ATOM   2573  CE1 PHE A 347     275.692 242.992 232.855  1.00 93.50           C  
ATOM   2574  CE2 PHE A 347     274.352 243.326 230.904  1.00 93.50           C  
ATOM   2575  CZ  PHE A 347     275.524 242.887 231.488  1.00 93.50           C  
ATOM   2576  N   LEU A 348     270.243 243.683 236.579  1.00 93.30           N  
ATOM   2577  CA  LEU A 348     269.272 244.211 237.528  1.00 93.30           C  
ATOM   2578  C   LEU A 348     269.951 245.240 238.424  1.00 93.30           C  
ATOM   2579  O   LEU A 348     270.904 244.914 239.140  1.00 93.30           O  
ATOM   2580  CB  LEU A 348     268.665 243.085 238.363  1.00 93.30           C  
ATOM   2581  CG  LEU A 348     267.926 241.989 237.592  1.00 93.30           C  
ATOM   2582  CD1 LEU A 348     267.377 240.938 238.544  1.00 93.30           C  
ATOM   2583  CD2 LEU A 348     266.811 242.586 236.746  1.00 93.30           C  
ATOM   2584  N   LYS A 349     269.462 246.477 238.382  1.00 94.03           N  
ATOM   2585  CA  LYS A 349     270.001 247.571 239.179  1.00 94.03           C  
ATOM   2586  C   LYS A 349     268.884 248.153 240.032  1.00 94.03           C  
ATOM   2587  O   LYS A 349     267.892 248.662 239.498  1.00 94.03           O  
ATOM   2588  CB  LYS A 349     270.618 248.651 238.287  1.00 94.03           C  
ATOM   2589  CG  LYS A 349     271.778 248.164 237.433  1.00 94.03           C  
ATOM   2590  CD  LYS A 349     272.961 247.718 238.284  1.00 94.03           C  
ATOM   2591  CE  LYS A 349     274.152 247.298 237.432  1.00 94.03           C  
ATOM   2592  NZ  LYS A 349     275.312 246.835 238.244  1.00 94.03           N  
ATOM   2593  N   ASN A 350     269.045 248.078 241.351  1.00 92.71           N  
ATOM   2594  CA  ASN A 350     268.056 248.596 242.290  1.00 92.71           C  
ATOM   2595  C   ASN A 350     268.442 250.022 242.668  1.00 92.71           C  
ATOM   2596  O   ASN A 350     269.422 250.238 243.389  1.00 92.71           O  
ATOM   2597  CB  ASN A 350     267.966 247.704 243.525  1.00 92.71           C  
ATOM   2598  CG  ASN A 350     267.560 246.282 243.187  1.00 92.71           C  
ATOM   2599  OD1 ASN A 350     268.408 245.427 242.932  1.00 92.71           O  
ATOM   2600  ND2 ASN A 350     266.258 246.023 243.185  1.00 92.71           N  
ATOM   2601  N   VAL A 351     267.713 250.996 242.117  1.00 89.98           N  
ATOM   2602  CA  VAL A 351     268.050 252.428 242.371  1.00 89.98           C  
ATOM   2603  C   VAL A 351     267.222 252.921 243.560  1.00 89.98           C  
ATOM   2604  O   VAL A 351     266.373 252.150 244.051  1.00 89.98           O  
ATOM   2605  CB  VAL A 351     267.802 253.290 241.119  1.00 89.98           C  
ATOM   2606  CG1 VAL A 351     268.717 252.884 239.975  1.00 89.98           C  
ATOM   2607  CG2 VAL A 351     266.346 253.242 240.684  1.00 89.98           C  
ATOM   2608  N   SER A 352     267.466 254.159 243.998  1.00 30.00           N  
ATOM   2609  CA  SER A 352     266.733 254.702 245.171  1.00 30.00           C  
ATOM   2610  C   SER A 352     266.758 253.657 246.289  1.00 30.00           C  
ATOM   2611  O   SER A 352     265.702 253.436 246.915  1.00 30.00           O  
ATOM   2612  CB  SER A 352     265.325 255.092 244.800  1.00 30.00           C  
ATOM   2613  OG  SER A 352     265.309 255.835 243.589  1.00 30.00           O  
ATOM   2614  N   SER A 353     267.917 253.029 246.507  1.00 30.00           N  
ATOM   2615  CA  SER A 353     268.049 251.984 247.556  1.00 30.00           C  
ATOM   2616  C   SER A 353     269.506 251.912 248.024  1.00 30.00           C  
ATOM   2617  O   SER A 353     270.406 252.040 247.169  1.00 30.00           O  
ATOM   2618  CB  SER A 353     267.570 250.649 247.049  1.00 30.00           C  
ATOM   2619  OG  SER A 353     267.801 250.526 245.653  1.00 30.00           O  
ATOM   2620  N   THR A 354     269.724 251.713 249.327  1.00 30.00           N  
ATOM   2621  CA  THR A 354     271.103 251.645 249.884  1.00 30.00           C  
ATOM   2622  C   THR A 354     271.638 250.243 249.570  1.00 30.00           C  
ATOM   2623  O   THR A 354     272.073 249.558 250.516  1.00 30.00           O  
ATOM   2624  CB  THR A 354     271.095 251.902 251.396  1.00 30.00           C  
ATOM   2625  OG1 THR A 354     270.175 250.989 251.994  1.00 30.00           O  
ATOM   2626  CG2 THR A 354     270.712 253.323 251.749  1.00 30.00           C  
ATOM   2627  N   CYS A 355     271.605 249.842 248.295  1.00 30.00           N  
ATOM   2628  CA  CYS A 355     272.080 248.492 247.887  1.00 30.00           C  
ATOM   2629  C   CYS A 355     273.558 248.266 248.221  1.00 30.00           C  
ATOM   2630  O   CYS A 355     273.859 247.271 248.909  1.00 30.00           O  
ATOM   2631  CB  CYS A 355     271.993 248.337 246.374  1.00 30.00           C  
ATOM   2632  SG  CYS A 355     272.471 246.689 245.788  1.00 30.00           S  
ATOM   2633  N   ALA A 356     274.441 249.149 247.745  1.00 30.00           N  
ATOM   2634  CA  ALA A 356     275.863 249.011 248.011  1.00 30.00           C  
ATOM   2635  C   ALA A 356     276.317 250.340 248.602  1.00 30.00           C  
ATOM   2636  O   ALA A 356     275.565 251.317 248.651  1.00 30.00           O  
ATOM   2637  CB  ALA A 356     276.715 248.649 246.788  1.00 30.00           C  
ATOM   2638  N   ALA A 357     277.573 250.357 249.053  1.00 30.00           N  
ATOM   2639  CA  ALA A 357     278.191 251.540 249.656  1.00 30.00           C  
ATOM   2640  C   ALA A 357     277.372 252.044 250.845  1.00 30.00           C  
ATOM   2641  O   ALA A 357     277.132 253.243 251.003  1.00 30.00           O  
ATOM   2642  CB  ALA A 357     278.396 252.646 248.618  1.00 30.00           C  
ATOM   2643  N   SER A 358     276.934 251.104 251.688  1.00 30.00           N  
ATOM   2644  CA  SER A 358     276.138 251.474 252.888  1.00 30.00           C  
ATOM   2645  C   SER A 358     276.766 250.832 254.129  1.00 30.00           C  
ATOM   2646  O   SER A 358     276.696 249.593 254.252  1.00 30.00           O  
ATOM   2647  CB  SER A 358     274.696 251.069 252.726  1.00 30.00           C  
ATOM   2648  OG  SER A 358     273.948 251.382 253.892  1.00 30.00           O  
ATOM   2649  N   PRO A 359     277.382 251.599 255.059  1.00 30.00           N  
ATOM   2650  CA  PRO A 359     278.053 251.004 256.219  1.00 30.00           C  
ATOM   2651  C   PRO A 359     277.031 250.370 257.173  1.00 30.00           C  
ATOM   2652  O   PRO A 359     275.878 250.762 257.134  1.00 30.00           O  
ATOM   2653  CB  PRO A 359     278.741 252.197 256.898  1.00 30.00           C  
ATOM   2654  CG  PRO A 359     277.905 253.385 256.484  1.00 30.00           C  
ATOM   2655  CD  PRO A 359     277.465 253.066 255.071  1.00 30.00           C  
ATOM   2656  N   SER A 360     277.481 249.429 258.010  1.00 30.00           N  
ATOM   2657  CA  SER A 360     276.575 248.759 258.980  1.00 30.00           C  
ATOM   2658  C   SER A 360     277.394 248.528 260.254  1.00 30.00           C  
ATOM   2659  O   SER A 360     278.480 249.127 260.374  1.00 30.00           O  
ATOM   2660  CB  SER A 360     276.160 247.402 258.476  1.00 30.00           C  
ATOM   2661  OG  SER A 360     277.233 246.477 258.582  1.00 30.00           O  
ATOM   2662  N   THR A 361     276.889 247.690 261.166  1.00 30.00           N  
ATOM   2663  CA  THR A 361     277.622 247.378 262.423  1.00 30.00           C  
ATOM   2664  C   THR A 361     279.106 247.057 262.225  1.00 30.00           C  
ATOM   2665  O   THR A 361     279.899 247.353 263.141  1.00 30.00           O  
ATOM   2666  CB  THR A 361     276.914 246.268 263.210  1.00 30.00           C  
ATOM   2667  OG1 THR A 361     276.843 245.108 262.380  1.00 30.00           O  
ATOM   2668  CG2 THR A 361     275.523 246.660 263.658  1.00 30.00           C  
ATOM   2669  N   ASP A 362     279.449 246.407 261.107  1.00 30.00           N  
ATOM   2670  CA  ASP A 362     280.860 246.019 260.827  1.00 30.00           C  
ATOM   2671  C   ASP A 362     281.499 245.053 261.831  1.00 30.00           C  
ATOM   2672  O   ASP A 362     280.833 244.070 262.213  1.00 30.00           O  
ATOM   2673  CB  ASP A 362     281.709 247.241 260.468  1.00 30.00           C  
ATOM   2674  CG  ASP A 362     281.378 247.820 259.104  1.00 30.00           C  
ATOM   2675  OD1 ASP A 362     280.704 247.122 258.320  1.00 30.00           O  
ATOM   2676  OD2 ASP A 362     281.793 248.965 258.838  1.00 30.00           O  
ATOM   2677  N   ILE A 363     282.753 245.308 262.220  1.00125.30           N  
ATOM   2678  CA  ILE A 363     283.431 244.463 263.248  1.00127.06           C  
ATOM   2679  C   ILE A 363     283.953 245.568 264.171  1.00127.26           C  
ATOM   2680  O   ILE A 363     284.986 246.173 263.831  1.00127.91           O  
ATOM   2681  CB  ILE A 363     284.551 243.515 262.776  1.00126.83           C  
ATOM   2682  CG1 ILE A 363     283.984 242.268 262.093  1.00126.38           C  
ATOM   2683  CG2 ILE A 363     285.476 243.154 263.928  1.00126.03           C  
ATOM   2684  CD1 ILE A 363     284.997 241.498 261.280  1.00126.60           C  
ATOM   2685  N   LEU A 364     283.271 245.818 265.291  1.00126.30           N  
ATOM   2686  CA  LEU A 364     283.652 246.957 266.171  1.00125.44           C  
ATOM   2687  C   LEU A 364     284.834 246.593 267.075  1.00124.53           C  
ATOM   2688  O   LEU A 364     284.699 245.631 267.857  1.00123.83           O  
ATOM   2689  CB  LEU A 364     282.429 247.347 267.006  1.00125.88           C  
ATOM   2690  CG  LEU A 364     281.226 247.841 266.205  1.00124.50           C  
ATOM   2691  CD1 LEU A 364     280.127 248.341 267.129  1.00124.46           C  
ATOM   2692  CD2 LEU A 364     281.640 248.932 265.230  1.00123.84           C  
ATOM   2693  N   THR A 365     285.941 247.338 266.976  1.00128.83           N  
ATOM   2694  CA  THR A 365     287.068 247.122 267.873  1.00130.65           C  
ATOM   2695  C   THR A 365     287.096 248.224 268.924  1.00130.75           C  
ATOM   2696  O   THR A 365     287.079 249.412 268.584  1.00129.22           O  
ATOM   2697  CB  THR A 365     288.389 247.095 267.099  1.00130.44           C  
ATOM   2698  OG1 THR A 365     288.422 245.942 266.247  1.00129.62           O  
ATOM   2699  CG2 THR A 365     289.570 247.048 268.058  1.00129.58           C  
ATOM   2700  N   PHE A 366     287.140 247.828 270.194  1.00132.51           N  
ATOM   2701  CA  PHE A 366     287.176 248.763 271.307  1.00131.94           C  
ATOM   2702  C   PHE A 366     288.401 248.490 272.168  1.00130.10           C  
ATOM   2703  O   PHE A 366     288.820 247.342 272.335  1.00128.86           O  
ATOM   2704  CB  PHE A 366     285.903 248.671 272.166  1.00133.31           C  
ATOM   2705  CG  PHE A 366     284.648 249.064 271.438  1.00135.18           C  
ATOM   2706  CD1 PHE A 366     284.288 250.397 271.321  1.00134.64           C  
ATOM   2707  CD2 PHE A 366     283.824 248.102 270.878  1.00131.88           C  
ATOM   2708  CE1 PHE A 366     283.133 250.764 270.656  1.00131.94           C  
ATOM   2709  CE2 PHE A 366     282.667 248.463 270.212  1.00130.57           C  
ATOM   2710  CZ  PHE A 366     282.322 249.796 270.101  1.00130.58           C  
ATOM   2711  N   THR A 367     288.972 249.561 272.714  1.00128.49           N  
ATOM   2712  CA  THR A 367     290.146 249.485 273.573  1.00128.43           C  
ATOM   2713  C   THR A 367     289.758 249.873 274.992  1.00128.27           C  
ATOM   2714  O   THR A 367     289.229 250.966 275.220  1.00129.66           O  
ATOM   2715  CB  THR A 367     291.262 250.401 273.063  1.00128.04           C  
ATOM   2716  OG1 THR A 367     290.700 251.646 272.631  1.00128.52           O  
ATOM   2717  CG2 THR A 367     291.994 249.752 271.899  1.00128.29           C  
ATOM   2718  N   ILE A 368     290.023 248.982 275.939  1.00115.50           N  
ATOM   2719  CA  ILE A 368     289.668 249.171 277.342  1.00114.54           C  
ATOM   2720  C   ILE A 368     290.947 249.453 278.123  1.00115.86           C  
ATOM   2721  O   ILE A 368     291.829 248.587 278.186  1.00115.95           O  
ATOM   2722  CB  ILE A 368     288.933 247.947 277.912  1.00115.61           C  
ATOM   2723  CG1 ILE A 368     287.931 247.404 276.891  1.00117.74           C  
ATOM   2724  CG2 ILE A 368     288.229 248.307 279.212  1.00115.25           C  
ATOM   2725  CD1 ILE A 368     287.279 246.104 277.310  1.00115.93           C  
ATOM   2726  N   PRO A 369     291.097 250.639 278.719  1.00114.33           N  
ATOM   2727  CA  PRO A 369     292.287 250.901 279.524  1.00114.75           C  
ATOM   2728  C   PRO A 369     292.303 250.030 280.768  1.00113.99           C  
ATOM   2729  O   PRO A 369     291.240 249.656 281.292  1.00114.32           O  
ATOM   2730  CB  PRO A 369     292.149 252.392 279.884  1.00113.94           C  
ATOM   2731  CG  PRO A 369     290.690 252.668 279.786  1.00113.33           C  
ATOM   2732  CD  PRO A 369     290.182 251.792 278.680  1.00112.32           C  
ATOM   2733  N   PRO A 370     293.485 249.677 281.271  1.00117.89           N  
ATOM   2734  CA  PRO A 370     293.553 248.839 282.473  1.00118.74           C  
ATOM   2735  C   PRO A 370     292.984 249.550 283.692  1.00119.41           C  
ATOM   2736  O   PRO A 370     293.046 250.776 283.811  1.00118.47           O  
ATOM   2737  CB  PRO A 370     295.054 248.570 282.635  1.00119.63           C  
ATOM   2738  CG  PRO A 370     295.722 249.685 281.900  1.00119.76           C  
ATOM   2739  CD  PRO A 370     294.820 250.014 280.750  1.00118.77           C  
ATOM   2740  N   SER A 371     292.422 248.759 284.603  1.00125.41           N  
ATOM   2741  CA  SER A 371     291.857 249.280 285.839  1.00125.17           C  
ATOM   2742  C   SER A 371     292.891 249.224 286.955  1.00125.33           C  
ATOM   2743  O   SER A 371     293.817 248.409 286.923  1.00124.00           O  
ATOM   2744  CB  SER A 371     290.608 248.490 286.238  1.00123.87           C  
ATOM   2745  OG  SER A 371     290.949 247.212 286.745  1.00123.05           O  
ATOM   2746  N   PHE A 372     292.723 250.102 287.948  1.00127.06           N  
ATOM   2747  CA  PHE A 372     293.675 250.188 289.050  1.00124.88           C  
ATOM   2748  C   PHE A 372     293.469 249.093 290.092  1.00124.69           C  
ATOM   2749  O   PHE A 372     294.377 248.839 290.889  1.00122.95           O  
ATOM   2750  CB  PHE A 372     293.577 251.569 289.707  1.00124.05           C  
ATOM   2751  CG  PHE A 372     294.510 251.762 290.869  1.00126.24           C  
ATOM   2752  CD1 PHE A 372     295.867 251.946 290.662  1.00124.87           C  
ATOM   2753  CD2 PHE A 372     294.030 251.760 292.170  1.00126.02           C  
ATOM   2754  CE1 PHE A 372     296.728 252.124 291.729  1.00124.30           C  
ATOM   2755  CE2 PHE A 372     294.886 251.938 293.240  1.00125.04           C  
ATOM   2756  CZ  PHE A 372     296.237 252.120 293.019  1.00125.55           C  
ATOM   2757  N   ALA A 373     292.306 248.437 290.098  1.00119.86           N  
ATOM   2758  CA  ALA A 373     292.012 247.460 291.143  1.00118.13           C  
ATOM   2759  C   ALA A 373     292.987 246.290 291.109  1.00116.43           C  
ATOM   2760  O   ALA A 373     293.601 245.953 292.128  1.00116.96           O  
ATOM   2761  CB  ALA A 373     290.574 246.963 291.005  1.00116.02           C  
ATOM   2762  N   ASP A 374     293.147 245.657 289.947  1.00116.95           N  
ATOM   2763  CA  ASP A 374     294.068 244.530 289.853  1.00113.96           C  
ATOM   2764  C   ASP A 374     295.515 244.992 289.934  1.00112.95           C  
ATOM   2765  O   ASP A 374     296.387 244.236 290.373  1.00117.12           O  
ATOM   2766  CB  ASP A 374     293.818 243.750 288.562  1.00115.96           C  
ATOM   2767  CG  ASP A 374     292.469 243.065 288.550  1.00116.83           C  
ATOM   2768  OD1 ASP A 374     291.836 242.989 289.623  1.00115.71           O  
ATOM   2769  OD2 ASP A 374     292.038 242.608 287.470  1.00117.30           O  
ATOM   2770  N   ILE A 375     295.795 246.227 289.507  1.00118.80           N  
ATOM   2771  CA  ILE A 375     297.139 246.779 289.659  1.00124.05           C  
ATOM   2772  C   ILE A 375     297.501 246.882 291.135  1.00125.51           C  
ATOM   2773  O   ILE A 375     298.631 246.581 291.539  1.00123.26           O  
ATOM   2774  CB  ILE A 375     297.249 248.144 288.952  1.00123.29           C  
ATOM   2775  CG1 ILE A 375     297.027 247.996 287.445  1.00121.27           C  
ATOM   2776  CG2 ILE A 375     298.601 248.788 289.228  1.00121.08           C  
ATOM   2777  CD1 ILE A 375     296.914 249.320 286.714  1.00120.76           C  
ATOM   2778  N   PHE A 376     296.550 247.320 291.962  1.00131.94           N  
ATOM   2779  CA  PHE A 376     296.771 247.345 293.403  1.00130.76           C  
ATOM   2780  C   PHE A 376     296.904 245.940 293.979  1.00129.67           C  
ATOM   2781  O   PHE A 376     297.709 245.721 294.893  1.00126.79           O  
ATOM   2782  CB  PHE A 376     295.630 248.100 294.087  1.00129.58           C  
ATOM   2783  CG  PHE A 376     295.694 248.072 295.586  1.00129.85           C  
ATOM   2784  CD1 PHE A 376     296.607 248.860 296.267  1.00130.85           C  
ATOM   2785  CD2 PHE A 376     294.837 247.264 296.314  1.00130.11           C  
ATOM   2786  CE1 PHE A 376     296.668 248.837 297.647  1.00130.32           C  
ATOM   2787  CE2 PHE A 376     294.892 247.238 297.695  1.00132.07           C  
ATOM   2788  CZ  PHE A 376     295.809 248.026 298.361  1.00130.26           C  
ATOM   2789  N   LEU A 377     296.136 244.980 293.463  1.00133.42           N  
ATOM   2790  CA  LEU A 377     296.128 243.622 294.000  1.00133.54           C  
ATOM   2791  C   LEU A 377     297.181 242.734 293.338  1.00133.51           C  
ATOM   2792  O   LEU A 377     298.070 242.206 294.013  1.00131.75           O  
ATOM   2793  CB  LEU A 377     294.733 243.005 293.837  1.00132.74           C  
ATOM   2794  CG  LEU A 377     293.596 243.646 294.635  1.00131.74           C  
ATOM   2795  CD1 LEU A 377     292.303 242.870 294.442  1.00131.62           C  
ATOM   2796  CD2 LEU A 377     293.958 243.730 296.111  1.00129.64           C  
ATOM   2797  N   SER A 378     297.092 242.564 292.020  1.00135.00           N  
ATOM   2798  CA  SER A 378     297.967 241.662 291.282  1.00134.90           C  
ATOM   2799  C   SER A 378     299.295 242.297 290.888  1.00134.43           C  
ATOM   2800  O   SER A 378     300.162 241.596 290.354  1.00134.36           O  
ATOM   2801  CB  SER A 378     297.247 241.146 290.030  1.00131.56           C  
ATOM   2802  OG  SER A 378     296.927 242.207 289.145  1.00126.89           O  
ATOM   2803  N   LYS A 379     299.472 243.598 291.133  1.00126.03           N  
ATOM   2804  CA  LYS A 379     300.698 244.322 290.783  1.00121.19           C  
ATOM   2805  C   LYS A 379     300.993 244.244 289.285  1.00123.22           C  
ATOM   2806  O   LYS A 379     302.150 244.216 288.862  1.00122.67           O  
ATOM   2807  CB  LYS A 379     301.890 243.820 291.602  1.00121.88           C  
ATOM   2808  CG  LYS A 379     301.646 243.809 293.102  1.00123.48           C  
ATOM   2809  CD  LYS A 379     301.443 245.218 293.638  1.00123.30           C  
ATOM   2810  CE  LYS A 379     301.233 245.211 295.143  1.00125.19           C  
ATOM   2811  NZ  LYS A 379     300.787 246.539 295.649  1.00125.40           N  
ATOM   2812  N   SER A 380     299.937 244.217 288.474  1.00112.83           N  
ATOM   2813  CA  SER A 380     300.077 244.190 287.025  1.00110.40           C  
ATOM   2814  C   SER A 380     298.825 244.785 286.401  1.00110.58           C  
ATOM   2815  O   SER A 380     297.749 244.799 287.003  1.00108.02           O  
ATOM   2816  CB  SER A 380     300.316 242.768 286.507  1.00108.38           C  
ATOM   2817  OG  SER A 380     299.151 241.976 286.650  1.00106.07           O  
ATOM   2818  N   ALA A 381     298.977 245.270 285.172  1.00 99.01           N  
ATOM   2819  CA  ALA A 381     297.903 245.915 284.430  1.00 94.74           C  
ATOM   2820  C   ALA A 381     297.562 245.077 283.207  1.00 94.45           C  
ATOM   2821  O   ALA A 381     298.456 244.530 282.554  1.00 93.96           O  
ATOM   2822  CB  ALA A 381     298.301 247.330 284.006  1.00 95.57           C  
ATOM   2823  N   ASN A 382     296.270 244.974 282.904  1.00103.13           N  
ATOM   2824  CA  ASN A 382     295.785 244.212 281.759  1.00102.92           C  
ATOM   2825  C   ASN A 382     295.266 245.185 280.710  1.00102.79           C  
ATOM   2826  O   ASN A 382     294.346 245.965 280.979  1.00102.84           O  
ATOM   2827  CB  ASN A 382     294.694 243.228 282.178  1.00104.07           C  
ATOM   2828  CG  ASN A 382     295.222 241.821 282.363  1.00104.66           C  
ATOM   2829  OD1 ASN A 382     296.163 241.405 281.687  1.00104.44           O  
ATOM   2830  ND2 ASN A 382     294.613 241.076 283.280  1.00104.90           N  
ATOM   2831  N   LEU A 383     295.852 245.137 279.517  1.00111.50           N  
ATOM   2832  CA  LEU A 383     295.349 245.890 278.376  1.00113.67           C  
ATOM   2833  C   LEU A 383     294.417 244.986 277.578  1.00112.64           C  
ATOM   2834  O   LEU A 383     294.834 243.926 277.100  1.00111.00           O  
ATOM   2835  CB  LEU A 383     296.497 246.395 277.504  1.00113.50           C  
ATOM   2836  CG  LEU A 383     297.680 247.064 278.205  1.00113.10           C  
ATOM   2837  CD1 LEU A 383     298.934 246.952 277.352  1.00111.79           C  
ATOM   2838  CD2 LEU A 383     297.369 248.520 278.511  1.00111.37           C  
ATOM   2839  N   THR A 384     293.163 245.404 277.436  1.00119.90           N  
ATOM   2840  CA  THR A 384     292.127 244.585 276.824  1.00122.08           C  
ATOM   2841  C   THR A 384     291.710 245.183 275.487  1.00122.73           C  
ATOM   2842  O   THR A 384     291.374 246.369 275.410  1.00121.95           O  
ATOM   2843  CB  THR A 384     290.911 244.460 277.746  1.00121.83           C  
ATOM   2844  OG1 THR A 384     291.346 244.115 279.068  1.00122.88           O  
ATOM   2845  CG2 THR A 384     289.965 243.387 277.234  1.00121.43           C  
ATOM   2846  N   CYS A 385     291.751 244.342 274.443  1.00132.76           N  
ATOM   2847  CA  CYS A 385     291.311 244.758 273.085  1.00132.18           C  
ATOM   2848  C   CYS A 385     290.025 243.993 272.770  1.00132.80           C  
ATOM   2849  O   CYS A 385     290.114 242.937 272.113  1.00133.86           O  
ATOM   2850  CB  CYS A 385     292.380 244.436 272.050  1.00132.83           C  
ATOM   2851  SG  CYS A 385     292.038 245.145 270.419  1.00138.99           S  
ATOM   2852  N   LEU A 386     288.880 244.501 273.224  1.00127.16           N  
ATOM   2853  CA  LEU A 386     287.592 243.836 273.074  1.00127.29           C  
ATOM   2854  C   LEU A 386     287.010 244.154 271.702  1.00126.48           C  
ATOM   2855  O   LEU A 386     286.750 245.320 271.387  1.00125.46           O  
ATOM   2856  CB  LEU A 386     286.630 244.267 274.179  1.00127.38           C  
ATOM   2857  CG  LEU A 386     285.159 243.884 273.998  1.00126.53           C  
ATOM   2858  CD1 LEU A 386     284.993 242.372 273.981  1.00124.91           C  
ATOM   2859  CD2 LEU A 386     284.305 244.509 275.090  1.00125.50           C  
ATOM   2860  N   VAL A 387     286.809 243.118 270.891  1.00130.58           N  
ATOM   2861  CA  VAL A 387     286.240 243.249 269.556  1.00131.47           C  
ATOM   2862  C   VAL A 387     284.972 242.412 269.493  1.00131.93           C  
ATOM   2863  O   VAL A 387     284.996 241.216 269.804  1.00131.73           O  
ATOM   2864  CB  VAL A 387     287.236 242.811 268.467  1.00131.79           C  
ATOM   2865  CG1 VAL A 387     286.658 243.071 267.085  1.00131.08           C  
ATOM   2866  CG2 VAL A 387     288.562 243.533 268.642  1.00132.29           C  
ATOM   2867  N   SER A 388     283.872 243.037 269.094  1.00134.27           N  
ATOM   2868  CA  SER A 388     282.579 242.382 268.975  1.00133.10           C  
ATOM   2869  C   SER A 388     282.093 242.463 267.529  1.00134.05           C  
ATOM   2870  O   SER A 388     282.807 242.928 266.636  1.00135.34           O  
ATOM   2871  CB  SER A 388     281.561 243.006 269.934  1.00133.47           C  
ATOM   2872  OG  SER A 388     281.336 244.370 269.621  1.00134.08           O  
ATOM   2873  N   ASN A 389     280.861 241.998 267.313  1.00130.30           N  
ATOM   2874  CA  ASN A 389     280.229 241.997 265.991  1.00130.52           C  
ATOM   2875  C   ASN A 389     281.070 241.237 264.968  1.00129.45           C  
ATOM   2876  O   ASN A 389     281.162 241.624 263.803  1.00127.83           O  
ATOM   2877  CB  ASN A 389     279.950 243.423 265.508  1.00129.88           C  
ATOM   2878  CG  ASN A 389     278.799 244.076 266.249  1.00130.01           C  
ATOM   2879  OD1 ASN A 389     277.946 243.395 266.819  1.00130.51           O  
ATOM   2880  ND2 ASN A 389     278.767 245.403 266.240  1.00129.38           N  
ATOM   2881  N   LEU A 390     281.678 240.136 265.403  1.00125.17           N  
ATOM   2882  CA  LEU A 390     282.538 239.325 264.552  1.00123.26           C  
ATOM   2883  C   LEU A 390     281.718 238.193 263.946  1.00122.86           C  
ATOM   2884  O   LEU A 390     281.142 237.380 264.676  1.00122.98           O  
ATOM   2885  CB  LEU A 390     283.722 238.770 265.343  1.00123.70           C  
ATOM   2886  CG  LEU A 390     284.858 239.751 265.639  1.00124.41           C  
ATOM   2887  CD1 LEU A 390     285.538 239.411 266.956  1.00123.66           C  
ATOM   2888  CD2 LEU A 390     285.865 239.767 264.499  1.00125.11           C  
ATOM   2889  N   ALA A 391     281.666 238.145 262.614  1.00119.21           N  
ATOM   2890  CA  ALA A 391     280.900 237.101 261.940  1.00120.02           C  
ATOM   2891  C   ALA A 391     281.580 235.743 262.078  1.00119.06           C  
ATOM   2892  O   ALA A 391     280.927 234.737 262.376  1.00117.70           O  
ATOM   2893  CB  ALA A 391     280.705 237.460 260.468  1.00120.15           C  
ATOM   2894  N   THR A 392     282.893 235.696 261.863  1.00132.80           N  
ATOM   2895  CA  THR A 392     283.652 234.457 261.946  1.00134.92           C  
ATOM   2896  C   THR A 392     284.947 234.713 262.703  1.00135.41           C  
ATOM   2897  O   THR A 392     285.432 235.844 262.784  1.00133.99           O  
ATOM   2898  CB  THR A 392     283.957 233.878 260.556  1.00133.72           C  
ATOM   2899  OG1 THR A 392     284.415 234.923 259.689  1.00134.02           O  
ATOM   2900  CG2 THR A 392     282.713 233.237 259.956  1.00131.33           C  
ATOM   2901  N   TYR A 393     285.505 233.638 263.265  1.00140.07           N  
ATOM   2902  CA  TYR A 393     286.735 233.726 264.039  1.00139.03           C  
ATOM   2903  C   TYR A 393     287.825 232.768 263.582  1.00138.66           C  
ATOM   2904  O   TYR A 393     288.938 232.839 264.115  1.00139.05           O  
ATOM   2905  CB  TYR A 393     286.454 233.474 265.530  1.00137.81           C  
ATOM   2906  CG  TYR A 393     285.817 232.132 265.818  1.00137.60           C  
ATOM   2907  CD1 TYR A 393     284.437 231.978 265.802  1.00138.35           C  
ATOM   2908  CD2 TYR A 393     286.597 231.019 266.107  1.00136.30           C  
ATOM   2909  CE1 TYR A 393     283.851 230.753 266.063  1.00138.05           C  
ATOM   2910  CE2 TYR A 393     286.020 229.792 266.370  1.00137.81           C  
ATOM   2911  CZ  TYR A 393     284.649 229.665 266.347  1.00139.29           C  
ATOM   2912  OH  TYR A 393     284.071 228.444 266.608  1.00141.25           O  
ATOM   2913  N   GLU A 394     287.551 231.881 262.622  1.00127.59           N  
ATOM   2914  CA  GLU A 394     288.555 230.919 262.185  1.00125.98           C  
ATOM   2915  C   GLU A 394     289.684 231.572 261.395  1.00126.30           C  
ATOM   2916  O   GLU A 394     290.742 230.957 261.231  1.00125.54           O  
ATOM   2917  CB  GLU A 394     287.900 229.820 261.348  1.00125.81           C  
ATOM   2918  CG  GLU A 394     287.304 228.689 262.170  1.00126.12           C  
ATOM   2919  CD  GLU A 394     286.571 227.671 261.318  1.00126.33           C  
ATOM   2920  OE1 GLU A 394     286.373 227.934 260.113  1.00126.11           O  
ATOM   2921  OE2 GLU A 394     286.193 226.606 261.851  1.00127.34           O  
ATOM   2922  N   THR A 395     289.483 232.794 260.902  1.00122.47           N  
ATOM   2923  CA  THR A 395     290.513 233.523 260.172  1.00122.81           C  
ATOM   2924  C   THR A 395     290.919 234.812 260.874  1.00121.85           C  
ATOM   2925  O   THR A 395     291.682 235.603 260.306  1.00121.80           O  
ATOM   2926  CB  THR A 395     290.041 233.834 258.748  1.00121.97           C  
ATOM   2927  OG1 THR A 395     288.763 234.480 258.795  1.00121.52           O  
ATOM   2928  CG2 THR A 395     289.925 232.554 257.933  1.00120.25           C  
ATOM   2929  N   LEU A 396     290.431 235.044 262.089  1.00119.85           N  
ATOM   2930  CA  LEU A 396     290.749 236.267 262.813  1.00119.48           C  
ATOM   2931  C   LEU A 396     292.207 236.276 263.252  1.00120.85           C  
ATOM   2932  O   LEU A 396     292.767 235.244 263.633  1.00121.16           O  
ATOM   2933  CB  LEU A 396     289.833 236.411 264.028  1.00118.53           C  
ATOM   2934  CG  LEU A 396     290.046 237.626 264.932  1.00118.74           C  
ATOM   2935  CD1 LEU A 396     289.473 238.881 264.295  1.00118.73           C  
ATOM   2936  CD2 LEU A 396     289.427 237.382 266.297  1.00118.65           C  
ATOM   2937  N   ASN A 397     292.825 237.456 263.196  1.00121.99           N  
ATOM   2938  CA  ASN A 397     294.207 237.646 263.635  1.00120.64           C  
ATOM   2939  C   ASN A 397     294.260 238.944 264.436  1.00121.38           C  
ATOM   2940  O   ASN A 397     294.286 240.036 263.860  1.00123.19           O  
ATOM   2941  CB  ASN A 397     295.166 237.682 262.451  1.00121.06           C  
ATOM   2942  CG  ASN A 397     296.541 237.146 262.798  1.00121.71           C  
ATOM   2943  OD1 ASN A 397     296.737 236.541 263.852  1.00120.89           O  
ATOM   2944  ND2 ASN A 397     297.503 237.365 261.909  1.00123.15           N  
ATOM   2945  N   ILE A 398     294.276 238.819 265.762  1.00123.35           N  
ATOM   2946  CA  ILE A 398     294.293 239.958 266.671  1.00124.37           C  
ATOM   2947  C   ILE A 398     295.549 239.870 267.526  1.00125.30           C  
ATOM   2948  O   ILE A 398     295.806 238.838 268.157  1.00125.45           O  
ATOM   2949  CB  ILE A 398     293.031 240.002 267.553  1.00124.80           C  
ATOM   2950  CG1 ILE A 398     291.815 240.414 266.720  1.00124.28           C  
ATOM   2951  CG2 ILE A 398     293.226 240.948 268.727  1.00122.82           C  
ATOM   2952  CD1 ILE A 398     290.565 240.643 267.539  1.00123.79           C  
ATOM   2953  N   SER A 399     296.328 240.951 267.546  1.00124.08           N  
ATOM   2954  CA  SER A 399     297.549 241.000 268.334  1.00121.66           C  
ATOM   2955  C   SER A 399     297.774 242.426 268.819  1.00120.60           C  
ATOM   2956  O   SER A 399     297.316 243.392 268.204  1.00121.29           O  
ATOM   2957  CB  SER A 399     298.762 240.513 267.530  1.00118.89           C  
ATOM   2958  OG  SER A 399     299.295 241.553 266.729  1.00119.66           O  
ATOM   2959  N   TRP A 400     298.487 242.543 269.934  1.00122.50           N  
ATOM   2960  CA  TRP A 400     298.844 243.834 270.500  1.00124.72           C  
ATOM   2961  C   TRP A 400     300.166 244.312 269.913  1.00126.43           C  
ATOM   2962  O   TRP A 400     301.025 243.511 269.533  1.00126.40           O  
ATOM   2963  CB  TRP A 400     298.945 243.759 272.026  1.00124.98           C  
ATOM   2964  CG  TRP A 400     297.629 243.920 272.725  1.00125.58           C  
ATOM   2965  CD1 TRP A 400     296.741 242.934 273.039  1.00124.15           C  
ATOM   2966  CD2 TRP A 400     297.047 245.146 273.184  1.00126.82           C  
ATOM   2967  NE1 TRP A 400     295.645 243.468 273.673  1.00124.25           N  
ATOM   2968  CE2 TRP A 400     295.808 244.824 273.772  1.00125.93           C  
ATOM   2969  CE3 TRP A 400     297.453 246.483 273.156  1.00125.89           C  
ATOM   2970  CZ2 TRP A 400     294.971 245.791 274.328  1.00124.93           C  
ATOM   2971  CZ3 TRP A 400     296.623 247.442 273.708  1.00126.82           C  
ATOM   2972  CH2 TRP A 400     295.396 247.091 274.285  1.00126.04           C  
ATOM   2973  N   ALA A 401     300.323 245.632 269.843  1.00129.38           N  
ATOM   2974  CA  ALA A 401     301.517 246.237 269.270  1.00128.39           C  
ATOM   2975  C   ALA A 401     301.762 247.578 269.948  1.00128.51           C  
ATOM   2976  O   ALA A 401     300.997 248.008 270.817  1.00127.55           O  
ATOM   2977  CB  ALA A 401     301.382 246.393 267.752  1.00125.67           C  
ATOM   2978  N   SER A 402     302.844 248.237 269.548  1.00122.26           N  
ATOM   2979  CA  SER A 402     303.223 249.537 270.078  1.00122.08           C  
ATOM   2980  C   SER A 402     303.305 250.554 268.947  1.00121.10           C  
ATOM   2981  O   SER A 402     303.227 250.214 267.763  1.00119.02           O  
ATOM   2982  CB  SER A 402     304.565 249.463 270.817  1.00121.06           C  
ATOM   2983  OG  SER A 402     305.642 249.413 269.899  1.00119.44           O  
ATOM   2984  N   GLN A 403     303.462 251.822 269.332  1.00115.29           N  
ATOM   2985  CA  GLN A 403     303.592 252.885 268.341  1.00111.97           C  
ATOM   2986  C   GLN A 403     304.874 252.736 267.532  1.00111.53           C  
ATOM   2987  O   GLN A 403     304.889 253.009 266.326  1.00111.18           O  
ATOM   2988  CB  GLN A 403     303.545 254.250 269.026  1.00110.57           C  
ATOM   2989  CG  GLN A 403     303.511 255.417 268.058  1.00108.16           C  
ATOM   2990  CD  GLN A 403     302.122 255.989 267.897  1.00108.62           C  
ATOM   2991  OE1 GLN A 403     301.127 255.273 267.999  1.00107.55           O  
ATOM   2992  NE2 GLN A 403     302.044 257.289 267.645  1.00111.14           N  
ATOM   2993  N   SER A 404     305.957 252.303 268.173  1.00108.38           N  
ATOM   2994  CA  SER A 404     307.237 252.118 267.502  1.00106.95           C  
ATOM   2995  C   SER A 404     307.334 250.786 266.767  1.00107.83           C  
ATOM   2996  O   SER A 404     308.426 250.425 266.313  1.00109.31           O  
ATOM   2997  CB  SER A 404     308.382 252.237 268.512  1.00108.14           C  
ATOM   2998  OG  SER A 404     308.135 251.445 269.660  1.00107.62           O  
ATOM   2999  N   GLY A 405     306.230 250.055 266.639  1.00105.43           N  
ATOM   3000  CA  GLY A 405     306.227 248.786 265.943  1.00106.01           C  
ATOM   3001  C   GLY A 405     306.657 247.591 266.764  1.00107.96           C  
ATOM   3002  O   GLY A 405     306.768 246.492 266.210  1.00107.07           O  
ATOM   3003  N   GLU A 406     306.903 247.764 268.059  1.00113.71           N  
ATOM   3004  CA  GLU A 406     307.298 246.645 268.904  1.00112.30           C  
ATOM   3005  C   GLU A 406     306.102 245.729 269.138  1.00113.09           C  
ATOM   3006  O   GLU A 406     305.076 246.188 269.653  1.00113.44           O  
ATOM   3007  CB  GLU A 406     307.843 247.144 270.236  1.00111.35           C  
ATOM   3008  CG  GLU A 406     309.072 248.030 270.121  1.00111.02           C  
ATOM   3009  CD  GLU A 406     309.438 248.690 271.437  1.00111.64           C  
ATOM   3010  OE1 GLU A 406     308.610 248.658 272.372  1.00111.94           O  
ATOM   3011  OE2 GLU A 406     310.554 249.240 271.539  1.00111.87           O  
ATOM   3012  N   PRO A 407     306.183 244.450 268.778  1.00111.39           N  
ATOM   3013  CA  PRO A 407     305.070 243.536 269.049  1.00112.71           C  
ATOM   3014  C   PRO A 407     304.939 243.240 270.535  1.00112.75           C  
ATOM   3015  O   PRO A 407     305.896 243.326 271.308  1.00109.68           O  
ATOM   3016  CB  PRO A 407     305.442 242.275 268.262  1.00109.61           C  
ATOM   3017  CG  PRO A 407     306.927 242.331 268.141  1.00107.96           C  
ATOM   3018  CD  PRO A 407     307.298 243.786 268.081  1.00108.42           C  
ATOM   3019  N   LEU A 408     303.720 242.883 270.930  1.00120.28           N  
ATOM   3020  CA  LEU A 408     303.403 242.560 272.312  1.00117.72           C  
ATOM   3021  C   LEU A 408     302.789 241.169 272.396  1.00118.44           C  
ATOM   3022  O   LEU A 408     302.228 240.652 271.426  1.00119.00           O  
ATOM   3023  CB  LEU A 408     302.437 243.584 272.920  1.00117.18           C  
ATOM   3024  CG  LEU A 408     302.885 245.044 272.955  1.00116.91           C  
ATOM   3025  CD1 LEU A 408     301.717 245.932 273.349  1.00116.88           C  
ATOM   3026  CD2 LEU A 408     304.051 245.228 273.910  1.00116.93           C  
ATOM   3027  N   GLU A 409     302.902 240.567 273.577  1.00126.54           N  
ATOM   3028  CA  GLU A 409     302.301 239.265 273.838  1.00127.75           C  
ATOM   3029  C   GLU A 409     300.794 239.444 273.968  1.00128.11           C  
ATOM   3030  O   GLU A 409     300.320 240.156 274.860  1.00126.78           O  
ATOM   3031  CB  GLU A 409     302.894 238.644 275.100  1.00129.90           C  
ATOM   3032  CG  GLU A 409     303.038 237.131 275.042  1.00128.40           C  
ATOM   3033  CD  GLU A 409     303.590 236.547 276.328  1.00128.15           C  
ATOM   3034  OE1 GLU A 409     303.547 237.241 277.366  1.00128.71           O  
ATOM   3035  OE2 GLU A 409     304.070 235.394 276.301  1.00125.43           O  
ATOM   3036  N   THR A 410     300.041 238.806 273.079  1.00127.53           N  
ATOM   3037  CA  THR A 410     298.590 238.922 273.046  1.00127.51           C  
ATOM   3038  C   THR A 410     297.956 237.579 273.383  1.00126.48           C  
ATOM   3039  O   THR A 410     298.317 236.553 272.797  1.00124.98           O  
ATOM   3040  CB  THR A 410     298.109 239.400 271.674  1.00125.52           C  
ATOM   3041  OG1 THR A 410     298.844 240.569 271.293  1.00123.15           O  
ATOM   3042  CG2 THR A 410     296.624 239.726 271.716  1.00126.29           C  
ATOM   3043  N   LYS A 411     297.017 237.593 274.324  1.00121.98           N  
ATOM   3044  CA  LYS A 411     296.261 236.410 274.712  1.00121.49           C  
ATOM   3045  C   LYS A 411     294.863 236.504 274.118  1.00122.18           C  
ATOM   3046  O   LYS A 411     294.184 237.524 274.277  1.00121.91           O  
ATOM   3047  CB  LYS A 411     296.183 236.278 276.234  1.00119.55           C  
ATOM   3048  CG  LYS A 411     297.373 235.569 276.862  1.00119.07           C  
ATOM   3049  CD  LYS A 411     297.202 235.437 278.367  1.00118.04           C  
ATOM   3050  CE  LYS A 411     298.432 234.825 279.013  1.00117.83           C  
ATOM   3051  NZ  LYS A 411     298.369 234.897 280.499  1.00117.33           N  
ATOM   3052  N   ILE A 412     294.437 235.443 273.439  1.00127.45           N  
ATOM   3053  CA  ILE A 412     293.148 235.410 272.759  1.00127.94           C  
ATOM   3054  C   ILE A 412     292.156 234.653 273.630  1.00129.47           C  
ATOM   3055  O   ILE A 412     292.385 233.489 273.981  1.00128.21           O  
ATOM   3056  CB  ILE A 412     293.268 234.765 271.368  1.00126.64           C  
ATOM   3057  CG1 ILE A 412     294.141 235.633 270.455  1.00125.99           C  
ATOM   3058  CG2 ILE A 412     291.888 234.544 270.763  1.00127.36           C  
ATOM   3059  CD1 ILE A 412     293.853 235.470 268.973  1.00124.76           C  
ATOM   3060  N   LYS A 413     291.056 235.315 273.983  1.00130.31           N  
ATOM   3061  CA  LYS A 413     289.986 234.717 274.769  1.00127.98           C  
ATOM   3062  C   LYS A 413     288.658 235.030 274.094  1.00126.73           C  
ATOM   3063  O   LYS A 413     288.371 236.194 273.799  1.00126.39           O  
ATOM   3064  CB  LYS A 413     290.000 235.239 276.211  1.00125.50           C  
ATOM   3065  CG  LYS A 413     289.192 234.406 277.195  1.00125.13           C  
ATOM   3066  CD  LYS A 413     289.276 235.003 278.589  1.00126.35           C  
ATOM   3067  CE  LYS A 413     288.341 234.317 279.566  1.00126.68           C  
ATOM   3068  NZ  LYS A 413     288.360 235.006 280.886  1.00125.27           N  
ATOM   3069  N   ILE A 414     287.855 233.996 273.857  1.00127.71           N  
ATOM   3070  CA  ILE A 414     286.624 234.108 273.083  1.00130.40           C  
ATOM   3071  C   ILE A 414     285.454 233.680 273.957  1.00131.08           C  
ATOM   3072  O   ILE A 414     285.490 232.605 274.567  1.00131.03           O  
ATOM   3073  CB  ILE A 414     286.686 233.258 271.799  1.00128.76           C  
ATOM   3074  CG1 ILE A 414     287.801 233.762 270.880  1.00128.33           C  
ATOM   3075  CG2 ILE A 414     285.347 233.274 271.079  1.00125.59           C  
ATOM   3076  CD1 ILE A 414     288.227 232.760 269.829  1.00129.29           C  
ATOM   3077  N   MET A 415     284.424 234.517 274.013  1.00126.47           N  
ATOM   3078  CA  MET A 415     283.220 234.237 274.779  1.00124.80           C  
ATOM   3079  C   MET A 415     282.202 233.492 273.924  1.00125.75           C  
ATOM   3080  O   MET A 415     282.443 233.178 272.755  1.00122.99           O  
ATOM   3081  CB  MET A 415     282.602 235.530 275.320  1.00122.27           C  
ATOM   3082  CG  MET A 415     282.767 235.717 276.818  1.00122.93           C  
ATOM   3083  SD  MET A 415     281.923 237.184 277.439  1.00120.75           S  
ATOM   3084  CE  MET A 415     282.284 237.070 279.189  1.00123.49           C  
ATOM   3085  N   GLU A 416     281.051 233.209 274.530  1.00139.80           N  
ATOM   3086  CA  GLU A 416     280.001 232.469 273.852  1.00139.63           C  
ATOM   3087  C   GLU A 416     279.291 233.354 272.826  1.00138.98           C  
ATOM   3088  O   GLU A 416     279.432 234.581 272.810  1.00139.29           O  
ATOM   3089  CB  GLU A 416     279.003 231.913 274.867  1.00138.48           C  
ATOM   3090  CG  GLU A 416     279.512 230.691 275.615  1.00138.42           C  
ATOM   3091  CD  GLU A 416     278.534 230.196 276.661  1.00138.33           C  
ATOM   3092  OE1 GLU A 416     277.441 230.787 276.783  1.00139.16           O  
ATOM   3093  OE2 GLU A 416     278.860 229.214 277.361  1.00138.07           O  
ATOM   3094  N   SER A 417     278.521 232.705 271.957  1.00123.22           N  
ATOM   3095  CA  SER A 417     277.854 233.404 270.866  1.00121.23           C  
ATOM   3096  C   SER A 417     276.811 234.381 271.390  1.00121.95           C  
ATOM   3097  O   SER A 417     276.030 234.063 272.292  1.00122.32           O  
ATOM   3098  CB  SER A 417     277.196 232.398 269.922  1.00119.69           C  
ATOM   3099  OG  SER A 417     276.027 232.941 269.332  1.00118.62           O  
ATOM   3100  N   HIS A 418     276.803 235.580 270.816  1.00112.99           N  
ATOM   3101  CA  HIS A 418     275.801 236.585 271.120  1.00112.34           C  
ATOM   3102  C   HIS A 418     274.479 236.224 270.448  1.00111.37           C  
ATOM   3103  O   HIS A 418     274.461 235.667 269.348  1.00110.19           O  
ATOM   3104  CB  HIS A 418     276.295 237.956 270.657  1.00110.13           C  
ATOM   3105  CG  HIS A 418     275.500 239.110 271.188  1.00109.35           C  
ATOM   3106  ND1 HIS A 418     274.190 239.344 270.831  1.00109.72           N  
ATOM   3107  CD2 HIS A 418     275.835 240.097 272.053  1.00108.43           C  
ATOM   3108  CE1 HIS A 418     273.751 240.424 271.452  1.00110.72           C  
ATOM   3109  NE2 HIS A 418     274.730 240.901 272.199  1.00109.69           N  
ATOM   3110  N   PRO A 419     273.351 236.519 271.102  1.00112.38           N  
ATOM   3111  CA  PRO A 419     272.046 236.169 270.512  1.00113.23           C  
ATOM   3112  C   PRO A 419     271.780 236.795 269.150  1.00113.57           C  
ATOM   3113  O   PRO A 419     270.860 236.345 268.456  1.00113.54           O  
ATOM   3114  CB  PRO A 419     271.046 236.672 271.561  1.00111.01           C  
ATOM   3115  CG  PRO A 419     271.789 236.582 272.846  1.00112.08           C  
ATOM   3116  CD  PRO A 419     273.234 236.874 272.528  1.00111.02           C  
ATOM   3117  N   ASN A 420     272.540 237.811 268.744  1.00117.82           N  
ATOM   3118  CA  ASN A 420     272.334 238.430 267.439  1.00118.09           C  
ATOM   3119  C   ASN A 420     273.039 237.688 266.309  1.00115.94           C  
ATOM   3120  O   ASN A 420     272.917 238.100 265.151  1.00113.89           O  
ATOM   3121  CB  ASN A 420     272.795 239.892 267.464  1.00118.14           C  
ATOM   3122  CG  ASN A 420     274.289 240.036 267.696  1.00117.92           C  
ATOM   3123  OD1 ASN A 420     274.985 239.064 267.990  1.00117.38           O  
ATOM   3124  ND2 ASN A 420     274.791 241.257 267.558  1.00118.53           N  
ATOM   3125  N   GLY A 421     273.767 236.616 266.611  1.00107.62           N  
ATOM   3126  CA  GLY A 421     274.461 235.853 265.595  1.00106.46           C  
ATOM   3127  C   GLY A 421     275.882 236.283 265.315  1.00106.84           C  
ATOM   3128  O   GLY A 421     276.458 235.838 264.315  1.00106.82           O  
ATOM   3129  N   THR A 422     276.465 237.131 266.157  1.00114.53           N  
ATOM   3130  CA  THR A 422     277.818 237.631 265.967  1.00116.75           C  
ATOM   3131  C   THR A 422     278.711 237.170 267.110  1.00118.14           C  
ATOM   3132  O   THR A 422     278.280 237.119 268.267  1.00117.76           O  
ATOM   3133  CB  THR A 422     277.833 239.160 265.883  1.00116.78           C  
ATOM   3134  OG1 THR A 422     277.345 239.713 267.111  1.00116.11           O  
ATOM   3135  CG2 THR A 422     276.956 239.637 264.735  1.00115.28           C  
ATOM   3136  N   PHE A 423     279.955 236.830 266.782  1.00122.61           N  
ATOM   3137  CA  PHE A 423     280.916 236.365 267.769  1.00121.12           C  
ATOM   3138  C   PHE A 423     281.732 237.541 268.304  1.00119.89           C  
ATOM   3139  O   PHE A 423     281.580 238.687 267.873  1.00119.77           O  
ATOM   3140  CB  PHE A 423     281.819 235.293 267.161  1.00120.43           C  
ATOM   3141  CG  PHE A 423     281.206 233.919 267.146  1.00122.21           C  
ATOM   3142  CD1 PHE A 423     280.882 233.277 268.330  1.00122.72           C  
ATOM   3143  CD2 PHE A 423     280.954 233.272 265.948  1.00120.63           C  
ATOM   3144  CE1 PHE A 423     280.320 232.013 268.318  1.00120.59           C  
ATOM   3145  CE2 PHE A 423     280.390 232.009 265.930  1.00119.99           C  
ATOM   3146  CZ  PHE A 423     280.073 231.379 267.118  1.00119.65           C  
ATOM   3147  N   SER A 424     282.614 237.255 269.259  1.00115.06           N  
ATOM   3148  CA  SER A 424     283.433 238.288 269.876  1.00115.09           C  
ATOM   3149  C   SER A 424     284.776 237.694 270.276  1.00116.43           C  
ATOM   3150  O   SER A 424     284.928 236.476 270.402  1.00115.60           O  
ATOM   3151  CB  SER A 424     282.738 238.907 271.095  1.00116.23           C  
ATOM   3152  OG  SER A 424     281.573 239.617 270.710  1.00116.25           O  
ATOM   3153  N   ALA A 425     285.753 238.577 270.474  1.00119.98           N  
ATOM   3154  CA  ALA A 425     287.100 238.168 270.842  1.00120.29           C  
ATOM   3155  C   ALA A 425     287.753 239.275 271.655  1.00120.49           C  
ATOM   3156  O   ALA A 425     287.294 240.421 271.664  1.00119.29           O  
ATOM   3157  CB  ALA A 425     287.948 237.838 269.608  1.00117.36           C  
ATOM   3158  N   LYS A 426     288.835 238.917 272.344  1.00125.05           N  
ATOM   3159  CA  LYS A 426     289.549 239.846 273.207  1.00124.51           C  
ATOM   3160  C   LYS A 426     291.049 239.647 273.056  1.00124.03           C  
ATOM   3161  O   LYS A 426     291.514 238.585 272.636  1.00121.42           O  
ATOM   3162  CB  LYS A 426     289.146 239.670 274.678  1.00124.81           C  
ATOM   3163  CG  LYS A 426     288.002 240.564 275.118  1.00124.08           C  
ATOM   3164  CD  LYS A 426     287.731 240.416 276.604  1.00125.55           C  
ATOM   3165  CE  LYS A 426     286.797 241.502 277.105  1.00125.80           C  
ATOM   3166  NZ  LYS A 426     286.712 241.510 278.590  1.00126.28           N  
ATOM   3167  N   GLY A 427     291.803 240.691 273.398  1.00118.36           N  
ATOM   3168  CA  GLY A 427     293.250 240.620 273.432  1.00116.98           C  
ATOM   3169  C   GLY A 427     293.805 241.107 274.755  1.00113.75           C  
ATOM   3170  O   GLY A 427     293.625 242.274 275.115  1.00110.73           O  
ATOM   3171  N   VAL A 428     294.484 240.227 275.487  1.00111.20           N  
ATOM   3172  CA  VAL A 428     294.946 240.504 276.843  1.00113.21           C  
ATOM   3173  C   VAL A 428     296.467 240.544 276.847  1.00114.34           C  
ATOM   3174  O   VAL A 428     297.120 239.623 276.341  1.00112.61           O  
ATOM   3175  CB  VAL A 428     294.422 239.453 277.838  1.00112.82           C  
ATOM   3176  CG1 VAL A 428     294.740 239.866 279.263  1.00111.77           C  
ATOM   3177  CG2 VAL A 428     292.925 239.253 277.661  1.00112.60           C  
ATOM   3178  N   ALA A 429     297.030 241.610 277.418  1.00107.95           N  
ATOM   3179  CA  ALA A 429     298.471 241.786 277.518  1.00105.88           C  
ATOM   3180  C   ALA A 429     298.831 242.302 278.903  1.00105.91           C  
ATOM   3181  O   ALA A 429     298.035 242.997 279.542  1.00103.74           O  
ATOM   3182  CB  ALA A 429     298.990 242.754 276.447  1.00104.74           C  
ATOM   3183  N   SER A 430     300.032 241.957 279.364  1.00 96.70           N  
ATOM   3184  CA  SER A 430     300.527 242.365 280.674  1.00 95.64           C  
ATOM   3185  C   SER A 430     301.862 243.079 280.507  1.00 96.61           C  
ATOM   3186  O   SER A 430     302.846 242.473 280.072  1.00 95.08           O  
ATOM   3187  CB  SER A 430     300.673 241.156 281.601  1.00 96.82           C  
ATOM   3188  OG  SER A 430     299.477 240.397 281.636  1.00 92.11           O  
ATOM   3189  N   VAL A 431     301.892 244.368 280.859  1.00 96.98           N  
ATOM   3190  CA  VAL A 431     303.086 245.196 280.758  1.00 92.24           C  
ATOM   3191  C   VAL A 431     303.195 246.017 282.036  1.00 93.59           C  
ATOM   3192  O   VAL A 431     302.209 246.240 282.743  1.00 95.52           O  
ATOM   3193  CB  VAL A 431     303.048 246.110 279.508  1.00 93.54           C  
ATOM   3194  CG1 VAL A 431     301.893 247.097 279.603  1.00 96.45           C  
ATOM   3195  CG2 VAL A 431     304.383 246.821 279.283  1.00 90.69           C  
ATOM   3196  N   CYS A 432     304.414 246.466 282.331  1.00 99.87           N  
ATOM   3197  CA  CYS A 432     304.689 247.192 283.561  1.00100.44           C  
ATOM   3198  C   CYS A 432     303.851 248.467 283.647  1.00 99.39           C  
ATOM   3199  O   CYS A 432     303.584 249.141 282.650  1.00101.58           O  
ATOM   3200  CB  CYS A 432     306.176 247.536 283.656  1.00100.66           C  
ATOM   3201  SG  CYS A 432     307.283 246.223 283.089  1.00104.81           S  
ATOM   3202  N   VAL A 433     303.429 248.785 284.874  1.00100.24           N  
ATOM   3203  CA  VAL A 433     302.560 249.936 285.097  1.00100.32           C  
ATOM   3204  C   VAL A 433     303.299 251.239 284.817  1.00101.61           C  
ATOM   3205  O   VAL A 433     302.697 252.227 284.380  1.00100.41           O  
ATOM   3206  CB  VAL A 433     301.994 249.905 286.528  1.00100.30           C  
ATOM   3207  CG1 VAL A 433     300.773 250.801 286.640  1.00 98.71           C  
ATOM   3208  CG2 VAL A 433     301.653 248.480 286.928  1.00100.74           C  
ATOM   3209  N   GLU A 434     304.612 251.267 285.070  1.00117.94           N  
ATOM   3210  CA  GLU A 434     305.373 252.506 284.934  1.00118.50           C  
ATOM   3211  C   GLU A 434     305.380 253.023 283.499  1.00118.70           C  
ATOM   3212  O   GLU A 434     305.289 254.237 283.284  1.00121.94           O  
ATOM   3213  CB  GLU A 434     306.805 252.303 285.431  1.00117.49           C  
ATOM   3214  CG  GLU A 434     306.972 252.503 286.929  1.00116.93           C  
ATOM   3215  CD  GLU A 434     306.843 251.211 287.708  1.00118.74           C  
ATOM   3216  OE1 GLU A 434     306.999 250.132 287.100  1.00119.74           O  
ATOM   3217  OE2 GLU A 434     306.586 251.274 288.929  1.00117.94           O  
ATOM   3218  N   ASP A 435     305.496 252.132 282.512  1.00110.38           N  
ATOM   3219  CA  ASP A 435     305.399 252.567 281.122  1.00110.00           C  
ATOM   3220  C   ASP A 435     304.017 253.135 280.823  1.00112.38           C  
ATOM   3221  O   ASP A 435     303.891 254.147 280.122  1.00113.43           O  
ATOM   3222  CB  ASP A 435     305.723 251.408 280.179  1.00111.17           C  
ATOM   3223  CG  ASP A 435     307.067 250.774 280.475  1.00108.88           C  
ATOM   3224  OD1 ASP A 435     307.977 251.499 280.924  1.00109.14           O  
ATOM   3225  OD2 ASP A 435     307.213 249.552 280.260  1.00107.33           O  
ATOM   3226  N   TRP A 436     302.967 252.495 281.344  1.00115.95           N  
ATOM   3227  CA  TRP A 436     301.618 253.031 281.186  1.00116.96           C  
ATOM   3228  C   TRP A 436     301.471 254.363 281.908  1.00118.26           C  
ATOM   3229  O   TRP A 436     300.722 255.241 281.461  1.00118.75           O  
ATOM   3230  CB  TRP A 436     300.589 252.021 281.696  1.00116.07           C  
ATOM   3231  CG  TRP A 436     299.201 252.574 281.827  1.00115.73           C  
ATOM   3232  CD1 TRP A 436     298.536 252.852 282.984  1.00114.42           C  
ATOM   3233  CD2 TRP A 436     298.303 252.906 280.760  1.00114.43           C  
ATOM   3234  NE1 TRP A 436     297.282 253.340 282.706  1.00114.44           N  
ATOM   3235  CE2 TRP A 436     297.114 253.382 281.348  1.00115.61           C  
ATOM   3236  CE3 TRP A 436     298.390 252.850 279.365  1.00113.14           C  
ATOM   3237  CZ2 TRP A 436     296.022 253.800 280.590  1.00116.11           C  
ATOM   3238  CZ3 TRP A 436     297.303 253.265 278.615  1.00114.81           C  
ATOM   3239  CH2 TRP A 436     296.136 253.734 279.229  1.00115.76           C  
ATOM   3240  N   ASN A 437     302.174 254.532 283.030  1.00124.80           N  
ATOM   3241  CA  ASN A 437     302.207 255.822 283.710  1.00124.09           C  
ATOM   3242  C   ASN A 437     303.042 256.846 282.953  1.00125.61           C  
ATOM   3243  O   ASN A 437     302.933 258.045 283.234  1.00123.73           O  
ATOM   3244  CB  ASN A 437     302.749 255.655 285.131  1.00123.35           C  
ATOM   3245  CG  ASN A 437     302.344 256.792 286.048  1.00122.17           C  
ATOM   3246  OD1 ASN A 437     301.251 257.346 285.925  1.00121.16           O  
ATOM   3247  ND2 ASN A 437     303.224 257.144 286.978  1.00123.22           N  
ATOM   3248  N   ASN A 438     303.867 256.404 282.007  1.00134.72           N  
ATOM   3249  CA  ASN A 438     304.658 257.298 281.172  1.00133.25           C  
ATOM   3250  C   ASN A 438     303.942 257.686 279.885  1.00132.83           C  
ATOM   3251  O   ASN A 438     304.538 258.371 279.047  1.00132.91           O  
ATOM   3252  CB  ASN A 438     306.009 256.654 280.839  1.00131.54           C  
ATOM   3253  CG  ASN A 438     307.017 256.802 281.962  1.00132.68           C  
ATOM   3254  OD1 ASN A 438     306.760 257.480 282.957  1.00131.79           O  
ATOM   3255  ND2 ASN A 438     308.173 256.166 281.807  1.00133.74           N  
ATOM   3256  N   ARG A 439     302.692 257.252 279.711  1.00126.09           N  
ATOM   3257  CA  ARG A 439     301.866 257.626 278.561  1.00124.19           C  
ATOM   3258  C   ARG A 439     302.482 257.138 277.249  1.00124.90           C  
ATOM   3259  O   ARG A 439     302.743 257.915 276.328  1.00126.14           O  
ATOM   3260  CB  ARG A 439     301.618 259.137 278.533  1.00121.19           C  
ATOM   3261  CG  ARG A 439     300.980 259.660 279.810  1.00119.60           C  
ATOM   3262  CD  ARG A 439     300.698 261.145 279.735  1.00123.65           C  
ATOM   3263  NE  ARG A 439     301.834 261.933 280.199  1.00125.79           N  
ATOM   3264  CZ  ARG A 439     301.786 262.795 281.204  1.00124.75           C  
ATOM   3265  NH1 ARG A 439     300.670 263.005 281.883  1.00125.72           N  
ATOM   3266  NH2 ARG A 439     302.885 263.464 281.539  1.00123.20           N  
ATOM   3267  N   LYS A 440     302.717 255.830 277.175  1.00121.82           N  
ATOM   3268  CA  LYS A 440     303.174 255.189 275.951  1.00121.29           C  
ATOM   3269  C   LYS A 440     301.974 254.736 275.133  1.00121.55           C  
ATOM   3270  O   LYS A 440     301.017 254.175 275.672  1.00122.13           O  
ATOM   3271  CB  LYS A 440     304.077 253.996 276.267  1.00121.77           C  
ATOM   3272  CG  LYS A 440     305.050 253.634 275.154  1.00120.16           C  
ATOM   3273  CD  LYS A 440     305.738 252.306 275.438  1.00120.50           C  
ATOM   3274  CE  LYS A 440     306.970 252.125 274.573  1.00120.15           C  
ATOM   3275  NZ  LYS A 440     306.639 252.225 273.126  1.00118.87           N  
ATOM   3276  N   GLU A 441     302.033 254.984 273.828  1.00135.41           N  
ATOM   3277  CA  GLU A 441     300.923 254.694 272.929  1.00136.95           C  
ATOM   3278  C   GLU A 441     300.997 253.243 272.468  1.00136.77           C  
ATOM   3279  O   GLU A 441     301.878 252.880 271.680  1.00138.42           O  
ATOM   3280  CB  GLU A 441     300.947 255.644 271.731  1.00136.12           C  
ATOM   3281  CG  GLU A 441     299.661 255.673 270.921  1.00134.86           C  
ATOM   3282  CD  GLU A 441     299.402 257.030 270.293  1.00135.91           C  
ATOM   3283  OE1 GLU A 441     300.335 257.590 269.685  1.00135.38           O  
ATOM   3284  OE2 GLU A 441     298.265 257.534 270.409  1.00137.26           O  
ATOM   3285  N   PHE A 442     300.070 252.421 272.952  1.00132.62           N  
ATOM   3286  CA  PHE A 442     299.958 251.026 272.550  1.00131.97           C  
ATOM   3287  C   PHE A 442     298.760 250.856 271.627  1.00132.66           C  
ATOM   3288  O   PHE A 442     297.680 251.393 271.893  1.00132.71           O  
ATOM   3289  CB  PHE A 442     299.817 250.102 273.764  1.00132.38           C  
ATOM   3290  CG  PHE A 442     301.047 250.037 274.627  1.00131.68           C  
ATOM   3291  CD1 PHE A 442     302.114 249.229 274.270  1.00130.97           C  
ATOM   3292  CD2 PHE A 442     301.130 250.767 275.800  1.00130.75           C  
ATOM   3293  CE1 PHE A 442     303.246 249.158 275.061  1.00131.39           C  
ATOM   3294  CE2 PHE A 442     302.259 250.699 276.594  1.00131.05           C  
ATOM   3295  CZ  PHE A 442     303.317 249.891 276.224  1.00131.86           C  
ATOM   3296  N   VAL A 443     298.956 250.109 270.544  1.00141.83           N  
ATOM   3297  CA  VAL A 443     297.942 249.925 269.514  1.00141.88           C  
ATOM   3298  C   VAL A 443     297.677 248.435 269.351  1.00141.44           C  
ATOM   3299  O   VAL A 443     298.615 247.631 269.321  1.00141.28           O  
ATOM   3300  CB  VAL A 443     298.371 250.557 268.176  1.00142.30           C  
ATOM   3301  CG1 VAL A 443     298.500 252.060 268.330  1.00142.11           C  
ATOM   3302  CG2 VAL A 443     299.684 249.956 267.696  1.00142.92           C  
ATOM   3303  N   CYS A 444     296.386 248.093 269.266  1.00139.36           N  
ATOM   3304  CA  CYS A 444     295.971 246.676 269.101  1.00140.19           C  
ATOM   3305  C   CYS A 444     295.609 246.430 267.635  1.00140.70           C  
ATOM   3306  O   CYS A 444     294.696 247.113 267.131  1.00139.72           O  
ATOM   3307  CB  CYS A 444     294.778 246.367 269.996  1.00140.48           C  
ATOM   3308  SG  CYS A 444     293.808 244.937 269.452  1.00146.27           S  
ATOM   3309  N   THR A 445     296.298 245.494 266.985  1.00127.73           N  
ATOM   3310  CA  THR A 445     296.075 245.181 265.579  1.00126.78           C  
ATOM   3311  C   THR A 445     294.941 244.172 265.449  1.00124.65           C  
ATOM   3312  O   THR A 445     295.001 243.082 266.025  1.00123.55           O  
ATOM   3313  CB  THR A 445     297.353 244.631 264.941  1.00124.53           C  
ATOM   3314  OG1 THR A 445     298.267 245.706 264.696  1.00123.25           O  
ATOM   3315  CG2 THR A 445     297.040 243.928 263.626  1.00122.34           C  
ATOM   3316  N   VAL A 446     293.908 244.540 264.693  1.00118.62           N  
ATOM   3317  CA  VAL A 446     292.745 243.689 264.469  1.00118.10           C  
ATOM   3318  C   VAL A 446     292.559 243.525 262.968  1.00118.98           C  
ATOM   3319  O   VAL A 446     292.349 244.513 262.254  1.00118.06           O  
ATOM   3320  CB  VAL A 446     291.472 244.268 265.110  1.00117.55           C  
ATOM   3321  CG1 VAL A 446     290.245 243.504 264.637  1.00117.32           C  
ATOM   3322  CG2 VAL A 446     291.579 244.229 266.625  1.00116.39           C  
ATOM   3323  N   THR A 447     292.637 242.284 262.492  1.00121.15           N  
ATOM   3324  CA  THR A 447     292.428 241.963 261.089  1.00120.78           C  
ATOM   3325  C   THR A 447     291.446 240.805 260.977  1.00121.57           C  
ATOM   3326  O   THR A 447     291.405 239.920 261.837  1.00120.96           O  
ATOM   3327  CB  THR A 447     293.742 241.593 260.376  1.00120.86           C  
ATOM   3328  OG1 THR A 447     294.216 240.332 260.862  1.00120.71           O  
ATOM   3329  CG2 THR A 447     294.806 242.658 260.611  1.00121.70           C  
ATOM   3330  N   HIS A 448     290.652 240.820 259.909  1.00130.48           N  
ATOM   3331  CA  HIS A 448     289.646 239.791 259.696  1.00129.65           C  
ATOM   3332  C   HIS A 448     289.368 239.660 258.207  1.00127.72           C  
ATOM   3333  O   HIS A 448     289.699 240.543 257.412  1.00127.68           O  
ATOM   3334  CB  HIS A 448     288.352 240.105 260.460  1.00130.24           C  
ATOM   3335  CG  HIS A 448     287.342 239.002 260.414  1.00130.79           C  
ATOM   3336  ND1 HIS A 448     286.501 238.807 259.339  1.00130.22           N  
ATOM   3337  CD2 HIS A 448     287.037 238.033 261.309  1.00130.20           C  
ATOM   3338  CE1 HIS A 448     285.724 237.766 259.575  1.00130.44           C  
ATOM   3339  NE2 HIS A 448     286.029 237.278 260.763  1.00130.33           N  
ATOM   3340  N   ARG A 449     288.753 238.534 257.837  1.00133.88           N  
ATOM   3341  CA  ARG A 449     288.401 238.294 256.443  1.00136.15           C  
ATOM   3342  C   ARG A 449     287.270 239.197 255.968  1.00136.86           C  
ATOM   3343  O   ARG A 449     287.164 239.454 254.763  1.00136.13           O  
ATOM   3344  CB  ARG A 449     288.021 236.824 256.242  1.00136.02           C  
ATOM   3345  CG  ARG A 449     287.656 236.456 254.812  1.00135.96           C  
ATOM   3346  CD  ARG A 449     287.362 234.972 254.671  1.00135.16           C  
ATOM   3347  NE  ARG A 449     286.178 234.577 255.425  1.00136.35           N  
ATOM   3348  CZ  ARG A 449     284.933 234.705 254.986  1.00136.49           C  
ATOM   3349  NH1 ARG A 449     284.670 235.217 253.795  1.00136.14           N  
ATOM   3350  NH2 ARG A 449     283.927 234.310 255.762  1.00136.38           N  
ATOM   3351  N   ASP A 450     286.427 239.683 256.877  1.00137.51           N  
ATOM   3352  CA  ASP A 450     285.326 240.570 256.526  1.00137.54           C  
ATOM   3353  C   ASP A 450     285.699 242.043 256.617  1.00138.29           C  
ATOM   3354  O   ASP A 450     284.870 242.897 256.286  1.00137.61           O  
ATOM   3355  CB  ASP A 450     284.116 240.291 257.425  1.00136.71           C  
ATOM   3356  CG  ASP A 450     283.448 238.967 257.110  1.00137.10           C  
ATOM   3357  OD1 ASP A 450     283.728 238.399 256.033  1.00137.54           O  
ATOM   3358  OD2 ASP A 450     282.642 238.495 257.939  1.00136.61           O  
ATOM   3359  N   LEU A 451     286.917 242.362 257.053  1.00143.59           N  
ATOM   3360  CA  LEU A 451     287.345 243.746 257.184  1.00143.85           C  
ATOM   3361  C   LEU A 451     288.181 244.133 255.975  1.00143.27           C  
ATOM   3362  O   LEU A 451     289.267 243.566 255.779  1.00142.40           O  
ATOM   3363  CB  LEU A 451     288.147 243.942 258.469  1.00142.79           C  
ATOM   3364  CG  LEU A 451     287.368 243.878 259.784  1.00141.74           C  
ATOM   3365  CD1 LEU A 451     288.320 243.856 260.969  1.00139.56           C  
ATOM   3366  CD2 LEU A 451     286.400 245.047 259.889  1.00141.74           C  
ATOM   3367  N   PRO A 452     287.725 245.068 255.136  1.00143.97           N  
ATOM   3368  CA  PRO A 452     288.574 245.520 254.022  1.00143.40           C  
ATOM   3369  C   PRO A 452     289.882 246.139 254.482  1.00143.42           C  
ATOM   3370  O   PRO A 452     290.900 246.002 253.792  1.00143.51           O  
ATOM   3371  CB  PRO A 452     287.686 246.541 253.295  1.00142.39           C  
ATOM   3372  CG  PRO A 452     286.681 246.973 254.314  1.00141.92           C  
ATOM   3373  CD  PRO A 452     286.436 245.776 255.178  1.00142.41           C  
ATOM   3374  N   SER A 453     289.884 246.814 255.627  1.00135.17           N  
ATOM   3375  CA  SER A 453     291.080 247.401 256.203  1.00135.02           C  
ATOM   3376  C   SER A 453     291.158 247.062 257.684  1.00134.78           C  
ATOM   3377  O   SER A 453     290.125 246.920 258.347  1.00134.18           O  
ATOM   3378  CB  SER A 453     291.092 248.927 256.024  1.00134.97           C  
ATOM   3379  OG  SER A 453     289.866 249.501 256.443  1.00133.82           O  
ATOM   3380  N   PRO A 454     292.366 246.917 258.225  1.00128.54           N  
ATOM   3381  CA  PRO A 454     292.499 246.634 259.657  1.00126.77           C  
ATOM   3382  C   PRO A 454     292.020 247.801 260.505  1.00128.20           C  
ATOM   3383  O   PRO A 454     292.124 248.968 260.119  1.00130.02           O  
ATOM   3384  CB  PRO A 454     294.005 246.400 259.839  1.00128.01           C  
ATOM   3385  CG  PRO A 454     294.530 246.125 258.462  1.00127.69           C  
ATOM   3386  CD  PRO A 454     293.667 246.919 257.537  1.00128.53           C  
ATOM   3387  N   GLN A 455     291.489 247.469 261.681  1.00129.89           N  
ATOM   3388  CA  GLN A 455     290.966 248.461 262.619  1.00130.72           C  
ATOM   3389  C   GLN A 455     292.017 248.683 263.702  1.00129.14           C  
ATOM   3390  O   GLN A 455     292.014 248.025 264.744  1.00129.14           O  
ATOM   3391  CB  GLN A 455     289.634 248.005 263.206  1.00130.35           C  
ATOM   3392  CG  GLN A 455     288.507 247.919 262.190  1.00132.93           C  
ATOM   3393  CD  GLN A 455     288.218 249.250 261.526  1.00132.21           C  
ATOM   3394  OE1 GLN A 455     288.233 250.296 262.173  1.00131.95           O  
ATOM   3395  NE2 GLN A 455     287.952 249.216 260.225  1.00131.38           N  
ATOM   3396  N   LYS A 456     292.923 249.625 263.450  1.00126.27           N  
ATOM   3397  CA  LYS A 456     294.008 249.948 264.374  1.00126.18           C  
ATOM   3398  C   LYS A 456     293.570 251.125 265.238  1.00127.04           C  
ATOM   3399  O   LYS A 456     293.545 252.270 264.780  1.00125.90           O  
ATOM   3400  CB  LYS A 456     295.293 250.260 263.614  1.00126.61           C  
ATOM   3401  CG  LYS A 456     295.887 249.069 262.883  1.00126.90           C  
ATOM   3402  CD  LYS A 456     297.148 249.458 262.130  1.00127.12           C  
ATOM   3403  CE  LYS A 456     297.759 248.265 261.417  1.00126.98           C  
ATOM   3404  NZ  LYS A 456     298.982 248.636 260.654  1.00125.59           N  
ATOM   3405  N   LYS A 457     293.225 250.840 266.490  1.00140.66           N  
ATOM   3406  CA  LYS A 457     292.821 251.869 267.437  1.00141.28           C  
ATOM   3407  C   LYS A 457     294.040 252.358 268.210  1.00140.63           C  
ATOM   3408  O   LYS A 457     294.757 251.560 268.820  1.00138.16           O  
ATOM   3409  CB  LYS A 457     291.759 251.335 268.399  1.00141.49           C  
ATOM   3410  CG  LYS A 457     290.544 250.733 267.711  1.00141.14           C  
ATOM   3411  CD  LYS A 457     289.791 251.772 266.898  1.00140.02           C  
ATOM   3412  CE  LYS A 457     288.573 251.166 266.220  1.00139.59           C  
ATOM   3413  NZ  LYS A 457     287.839 252.161 265.391  1.00139.53           N  
ATOM   3414  N   PHE A 458     294.268 253.668 268.181  1.00155.12           N  
ATOM   3415  CA  PHE A 458     295.405 254.277 268.856  1.00154.58           C  
ATOM   3416  C   PHE A 458     294.952 254.787 270.219  1.00154.11           C  
ATOM   3417  O   PHE A 458     293.996 255.564 270.307  1.00155.66           O  
ATOM   3418  CB  PHE A 458     295.986 255.415 268.018  1.00156.47           C  
ATOM   3419  CG  PHE A 458     296.083 255.103 266.548  1.00157.05           C  
ATOM   3420  CD1 PHE A 458     297.202 254.474 266.030  1.00155.67           C  
ATOM   3421  CD2 PHE A 458     295.053 255.444 265.685  1.00157.02           C  
ATOM   3422  CE1 PHE A 458     297.293 254.186 264.680  1.00154.90           C  
ATOM   3423  CE2 PHE A 458     295.138 255.158 264.334  1.00155.38           C  
ATOM   3424  CZ  PHE A 458     296.259 254.529 263.831  1.00154.41           C  
ATOM   3425  N   ILE A 459     295.635 254.349 271.277  1.00127.88           N  
ATOM   3426  CA  ILE A 459     295.251 254.694 272.639  1.00128.17           C  
ATOM   3427  C   ILE A 459     296.495 255.027 273.454  1.00127.14           C  
ATOM   3428  O   ILE A 459     297.616 254.632 273.122  1.00126.85           O  
ATOM   3429  CB  ILE A 459     294.445 253.561 273.318  1.00129.41           C  
ATOM   3430  CG1 ILE A 459     293.497 254.131 274.377  1.00129.13           C  
ATOM   3431  CG2 ILE A 459     295.377 252.521 273.930  1.00127.84           C  
ATOM   3432  CD1 ILE A 459     292.849 253.075 275.251  1.00128.02           C  
ATOM   3433  N   SER A 460     296.275 255.769 274.531  1.00113.66           N  
ATOM   3434  CA  SER A 460     297.298 256.082 275.523  1.00113.08           C  
ATOM   3435  C   SER A 460     296.567 256.400 276.820  1.00113.04           C  
ATOM   3436  O   SER A 460     295.381 256.090 276.976  1.00111.49           O  
ATOM   3437  CB  SER A 460     298.199 257.241 275.079  1.00111.74           C  
ATOM   3438  OG  SER A 460     297.488 258.467 275.016  1.00111.06           O  
ATOM   3439  N   LYS A 461     297.284 257.006 277.757  1.00117.54           N  
ATOM   3440  CA  LYS A 461     296.664 257.487 278.978  1.00118.06           C  
ATOM   3441  C   LYS A 461     295.605 258.538 278.650  1.00118.88           C  
ATOM   3442  O   LYS A 461     295.911 259.519 277.954  1.00119.61           O  
ATOM   3443  CB  LYS A 461     297.713 258.080 279.916  1.00116.86           C  
ATOM   3444  CG  LYS A 461     297.307 258.086 281.384  1.00116.41           C  
ATOM   3445  CD  LYS A 461     297.381 256.703 281.998  1.00116.03           C  
ATOM   3446  CE  LYS A 461     296.794 256.699 283.400  1.00114.99           C  
ATOM   3447  NZ  LYS A 461     295.391 256.198 283.408  1.00115.73           N  
ATOM   3448  N   PRO A 462     294.366 258.372 279.113  1.00119.54           N  
ATOM   3449  CA  PRO A 462     293.393 259.461 279.000  1.00118.28           C  
ATOM   3450  C   PRO A 462     293.889 260.680 279.760  1.00118.88           C  
ATOM   3451  O   PRO A 462     294.714 260.574 280.670  1.00115.53           O  
ATOM   3452  CB  PRO A 462     292.124 258.876 279.628  1.00120.81           C  
ATOM   3453  CG  PRO A 462     292.297 257.393 279.516  1.00120.21           C  
ATOM   3454  CD  PRO A 462     293.769 257.149 279.675  1.00119.41           C  
ATOM   3455  N   ASN A 463     293.384 261.850 279.366  1.00129.36           N  
ATOM   3456  CA  ASN A 463     293.908 263.112 279.873  1.00130.64           C  
ATOM   3457  C   ASN A 463     293.916 263.146 281.398  1.00132.25           C  
ATOM   3458  O   ASN A 463     292.856 263.185 282.032  1.00133.32           O  
ATOM   3459  CB  ASN A 463     293.095 264.287 279.328  1.00128.19           C  
ATOM   3460  CG  ASN A 463     293.334 264.524 277.850  1.00130.04           C  
ATOM   3461  OD1 ASN A 463     294.367 264.135 277.306  1.00127.69           O  
ATOM   3462  ND2 ASN A 463     292.381 265.174 277.192  1.00130.96           N  
ATOM   3463  N   GLU A 464     295.110 263.126 281.990  1.00108.58           N  
ATOM   3464  CA  GLU A 464     295.242 263.280 283.432  1.00104.86           C  
ATOM   3465  C   GLU A 464     294.967 264.730 283.803  1.00105.51           C  
ATOM   3466  O   GLU A 464     295.277 265.646 283.035  1.00106.88           O  
ATOM   3467  CB  GLU A 464     296.629 262.843 283.910  1.00104.26           C  
ATOM   3468  CG  GLU A 464     297.780 263.714 283.424  1.00104.63           C  
ATOM   3469  CD  GLU A 464     298.082 264.867 284.365  1.00104.72           C  
ATOM   3470  OE1 GLU A 464     297.556 264.866 285.497  1.00101.29           O  
ATOM   3471  OE2 GLU A 464     298.846 265.772 283.970  1.00105.94           O  
ATOM   3472  N   VAL A 465     294.385 264.948 284.977  1.00 97.59           N  
ATOM   3473  CA  VAL A 465     293.935 266.275 285.370  1.00 96.80           C  
ATOM   3474  C   VAL A 465     294.541 266.586 286.735  1.00 96.34           C  
ATOM   3475  O   VAL A 465     295.394 265.836 287.225  1.00 95.37           O  
ATOM   3476  CB  VAL A 465     292.395 266.344 285.360  1.00 98.09           C  
ATOM   3477  CG1 VAL A 465     291.856 266.144 283.961  1.00 96.67           C  
ATOM   3478  CG2 VAL A 465     291.767 265.384 286.380  1.00 96.85           C  
ATOM   3479  N   HIS A 466     294.130 267.700 287.344  1.00 98.48           N  
ATOM   3480  CA  HIS A 466     294.729 268.196 288.579  1.00 98.52           C  
ATOM   3481  C   HIS A 466     294.707 267.144 289.683  1.00 95.36           C  
ATOM   3482  O   HIS A 466     295.585 267.140 290.553  1.00 91.93           O  
ATOM   3483  CB  HIS A 466     294.010 269.466 289.038  1.00 95.28           C  
ATOM   3484  CG  HIS A 466     294.189 270.626 288.109  1.00 96.97           C  
ATOM   3485  ND1 HIS A 466     293.420 270.803 286.980  1.00 97.66           N  
ATOM   3486  CD2 HIS A 466     295.052 271.669 288.142  1.00 96.44           C  
ATOM   3487  CE1 HIS A 466     293.798 271.907 286.359  1.00 97.17           C  
ATOM   3488  NE2 HIS A 466     294.788 272.450 287.044  1.00 95.48           N  
ATOM   3489  N   LYS A 467     293.714 266.256 289.653  1.00 93.68           N  
ATOM   3490  CA  LYS A 467     293.630 265.126 290.576  1.00 91.98           C  
ATOM   3491  C   LYS A 467     293.672 265.599 292.029  1.00 93.76           C  
ATOM   3492  O   LYS A 467     294.593 265.298 292.789  1.00100.08           O  
ATOM   3493  CB  LYS A 467     294.738 264.108 290.295  1.00 92.56           C  
ATOM   3494  CG  LYS A 467     294.586 263.358 288.984  1.00 93.93           C  
ATOM   3495  CD  LYS A 467     295.796 262.479 288.711  1.00 96.11           C  
ATOM   3496  CE  LYS A 467     295.918 261.371 289.749  1.00 95.02           C  
ATOM   3497  NZ  LYS A 467     297.023 260.418 289.446  1.00 94.47           N  
ATOM   3498  N   HIS A 468     292.666 266.361 292.397  1.00 59.74           N  
ATOM   3499  CA  HIS A 468     292.727 266.783 293.783  1.00 57.74           C  
ATOM   3500  C   HIS A 468     291.812 265.918 294.640  1.00 57.69           C  
ATOM   3501  O   HIS A 468     290.744 265.499 294.189  1.00 60.53           O  
ATOM   3502  CB  HIS A 468     292.323 268.253 293.913  1.00 62.14           C  
ATOM   3503  CG  HIS A 468     293.336 269.202 293.355  1.00 65.40           C  
ATOM   3504  ND1 HIS A 468     294.492 268.776 292.737  1.00 66.41           N  
ATOM   3505  CD2 HIS A 468     293.367 270.555 293.321  1.00 68.69           C  
ATOM   3506  CE1 HIS A 468     295.192 269.826 292.347  1.00 66.53           C  
ATOM   3507  NE2 HIS A 468     294.532 270.918 292.688  1.00 68.50           N  
ATOM   3508  N   PRO A 469     292.207 265.619 295.873  1.00 42.99           N  
ATOM   3509  CA  PRO A 469     291.412 264.718 296.710  1.00 37.54           C  
ATOM   3510  C   PRO A 469     290.226 265.441 297.319  1.00 36.71           C  
ATOM   3511  O   PRO A 469     290.234 266.675 297.436  1.00 35.65           O  
ATOM   3512  CB  PRO A 469     292.412 264.271 297.785  1.00 38.97           C  
ATOM   3513  CG  PRO A 469     293.359 265.409 297.904  1.00 47.84           C  
ATOM   3514  CD  PRO A 469     293.413 266.104 296.567  1.00 48.85           C  
ATOM   3515  N   PRO A 470     289.189 264.710 297.724  1.00 32.36           N  
ATOM   3516  CA  PRO A 470     288.006 265.360 298.294  1.00 31.19           C  
ATOM   3517  C   PRO A 470     288.321 266.075 299.596  1.00 36.43           C  
ATOM   3518  O   PRO A 470     289.247 265.716 300.327  1.00 54.42           O  
ATOM   3519  CB  PRO A 470     287.035 264.195 298.525  1.00 33.31           C  
ATOM   3520  CG  PRO A 470     287.904 262.990 298.610  1.00 34.63           C  
ATOM   3521  CD  PRO A 470     289.029 263.248 297.654  1.00 35.99           C  
ATOM   3522  N   ALA A 471     287.531 267.110 299.879  1.00 29.53           N  
ATOM   3523  CA  ALA A 471     287.650 267.901 301.102  1.00 33.03           C  
ATOM   3524  C   ALA A 471     286.294 267.855 301.796  1.00 36.55           C  
ATOM   3525  O   ALA A 471     285.435 268.705 301.554  1.00 57.83           O  
ATOM   3526  CB  ALA A 471     288.087 269.326 300.795  1.00 35.95           C  
ATOM   3527  N   VAL A 472     286.107 266.859 302.663  1.00 38.85           N  
ATOM   3528  CA  VAL A 472     284.806 266.630 303.277  1.00 48.38           C  
ATOM   3529  C   VAL A 472     284.563 267.643 304.387  1.00 56.58           C  
ATOM   3530  O   VAL A 472     285.413 267.853 305.263  1.00 60.34           O  
ATOM   3531  CB  VAL A 472     284.716 265.191 303.810  1.00 46.30           C  
ATOM   3532  CG1 VAL A 472     283.298 264.873 304.244  1.00 51.05           C  
ATOM   3533  CG2 VAL A 472     285.191 264.213 302.761  1.00 43.60           C  
ATOM   3534  N   TYR A 473     283.379 268.267 304.362  1.00103.11           N  
ATOM   3535  CA  TYR A 473     283.009 269.242 305.421  1.00102.49           C  
ATOM   3536  C   TYR A 473     281.638 268.870 305.992  1.00103.54           C  
ATOM   3537  O   TYR A 473     280.624 269.431 305.530  1.00114.90           O  
ATOM   3538  CB  TYR A 473     282.976 270.667 304.863  1.00105.93           C  
ATOM   3539  CG  TYR A 473     284.206 271.082 304.096  1.00104.66           C  
ATOM   3540  CD1 TYR A 473     285.452 271.103 304.699  1.00109.73           C  
ATOM   3541  CD2 TYR A 473     284.122 271.462 302.767  1.00108.36           C  
ATOM   3542  CE1 TYR A 473     286.585 271.487 304.001  1.00111.25           C  
ATOM   3543  CE2 TYR A 473     285.244 271.849 302.055  1.00108.51           C  
ATOM   3544  CZ  TYR A 473     286.480 271.862 302.674  1.00108.79           C  
ATOM   3545  OH  TYR A 473     287.596 272.245 301.971  1.00111.40           O  
ATOM   3546  N   LEU A 474     281.608 267.948 306.960  1.00 40.03           N  
ATOM   3547  CA  LEU A 474     280.326 267.539 307.596  1.00 42.93           C  
ATOM   3548  C   LEU A 474     279.589 268.789 308.090  1.00 44.43           C  
ATOM   3549  O   LEU A 474     280.244 269.653 308.705  1.00 46.91           O  
ATOM   3550  CB  LEU A 474     280.630 266.584 308.754  1.00 47.11           C  
ATOM   3551  CG  LEU A 474     279.410 265.922 309.392  1.00 43.44           C  
ATOM   3552  CD1 LEU A 474     279.746 264.520 309.880  1.00 50.93           C  
ATOM   3553  CD2 LEU A 474     278.869 266.768 310.532  1.00 51.88           C  
ATOM   3554  N   LEU A 475     278.281 268.876 307.827  1.00 44.21           N  
ATOM   3555  CA  LEU A 475     277.484 270.061 308.248  1.00 52.27           C  
ATOM   3556  C   LEU A 475     276.392 269.622 309.231  1.00 45.51           C  
ATOM   3557  O   LEU A 475     275.728 268.602 308.961  1.00 44.73           O  
ATOM   3558  CB  LEU A 475     276.876 270.724 307.006  1.00 50.46           C  
ATOM   3559  CG  LEU A 475     277.887 271.323 306.031  1.00 50.48           C  
ATOM   3560  CD1 LEU A 475     277.195 271.821 304.771  1.00 46.71           C  
ATOM   3561  CD2 LEU A 475     278.674 272.447 306.687  1.00 41.90           C  
ATOM   3562  N   PRO A 476     276.182 270.345 310.354  1.00 29.61           N  
ATOM   3563  CA  PRO A 476     275.191 269.956 311.358  1.00 29.52           C  
ATOM   3564  C   PRO A 476     273.788 270.305 310.898  1.00 36.81           C  
ATOM   3565  O   PRO A 476     273.609 271.143 310.003  1.00 41.97           O  
ATOM   3566  CB  PRO A 476     275.598 270.782 312.586  1.00 36.83           C  
ATOM   3567  CG  PRO A 476     276.238 271.995 312.013  1.00 40.92           C  
ATOM   3568  CD  PRO A 476     276.910 271.568 310.735  1.00 35.43           C  
ATOM   3569  N   PRO A 477     272.767 269.681 311.483  1.00 47.38           N  
ATOM   3570  CA  PRO A 477     271.389 270.003 311.098  1.00 47.89           C  
ATOM   3571  C   PRO A 477     271.001 271.411 311.519  1.00 43.21           C  
ATOM   3572  O   PRO A 477     271.559 271.984 312.458  1.00 44.30           O  
ATOM   3573  CB  PRO A 477     270.554 268.955 311.844  1.00 48.80           C  
ATOM   3574  CG  PRO A 477     271.519 267.890 312.249  1.00 53.24           C  
ATOM   3575  CD  PRO A 477     272.821 268.587 312.465  1.00 48.80           C  
ATOM   3576  N   ALA A 478     270.028 271.970 310.802  1.00 56.26           N  
ATOM   3577  CA  ALA A 478     269.515 273.290 311.140  1.00 60.81           C  
ATOM   3578  C   ALA A 478     268.611 273.211 312.364  1.00 58.70           C  
ATOM   3579  O   ALA A 478     267.766 272.318 312.467  1.00 61.10           O  
ATOM   3580  CB  ALA A 478     268.752 273.884 309.957  1.00 56.63           C  
ATOM   3581  N   ARG A 479     268.791 274.157 313.288  1.00 74.93           N  
ATOM   3582  CA  ARG A 479     267.990 274.180 314.508  1.00 75.47           C  
ATOM   3583  C   ARG A 479     266.508 274.382 314.214  1.00 76.36           C  
ATOM   3584  O   ARG A 479     265.655 273.895 314.966  1.00 74.91           O  
ATOM   3585  CB  ARG A 479     268.512 275.274 315.436  1.00 78.95           C  
ATOM   3586  CG  ARG A 479     269.909 274.991 315.950  1.00 80.11           C  
ATOM   3587  CD  ARG A 479     270.375 276.051 316.924  1.00 83.05           C  
ATOM   3588  NE  ARG A 479     271.726 275.792 317.400  1.00 82.26           N  
ATOM   3589  CZ  ARG A 479     272.017 274.968 318.394  1.00 85.96           C  
ATOM   3590  NH1 ARG A 479     271.071 274.326 319.059  1.00 84.72           N  
ATOM   3591  NH2 ARG A 479     273.291 274.775 318.726  1.00 86.00           N  
ATOM   3592  N   GLU A 480     266.183 275.087 313.126  1.00 73.68           N  
ATOM   3593  CA  GLU A 480     264.785 275.246 312.749  1.00 72.46           C  
ATOM   3594  C   GLU A 480     264.141 273.904 312.434  1.00 75.77           C  
ATOM   3595  O   GLU A 480     262.986 273.667 312.801  1.00 78.57           O  
ATOM   3596  CB  GLU A 480     264.663 276.186 311.549  1.00 73.46           C  
ATOM   3597  CG  GLU A 480     265.224 277.577 311.786  1.00 74.18           C  
ATOM   3598  CD  GLU A 480     266.617 277.748 311.213  1.00 76.35           C  
ATOM   3599  OE1 GLU A 480     267.533 277.015 311.640  1.00 79.18           O  
ATOM   3600  OE2 GLU A 480     266.795 278.616 310.332  1.00 75.48           O  
ATOM   3601  N   GLN A 481     264.871 273.018 311.755  1.00 61.92           N  
ATOM   3602  CA  GLN A 481     264.348 271.682 311.491  1.00 61.27           C  
ATOM   3603  C   GLN A 481     264.174 270.893 312.781  1.00 65.33           C  
ATOM   3604  O   GLN A 481     263.179 270.177 312.948  1.00 63.63           O  
ATOM   3605  CB  GLN A 481     265.268 270.937 310.528  1.00 56.22           C  
ATOM   3606  CG  GLN A 481     264.743 269.571 310.148  1.00 58.44           C  
ATOM   3607  CD  GLN A 481     265.758 268.745 309.400  1.00 59.62           C  
ATOM   3608  OE1 GLN A 481     265.539 267.562 309.154  1.00 65.05           O  
ATOM   3609  NE2 GLN A 481     266.876 269.360 309.034  1.00 53.76           N  
ATOM   3610  N   LEU A 482     265.134 271.002 313.705  1.00 70.36           N  
ATOM   3611  CA  LEU A 482     265.005 270.309 314.982  1.00 69.65           C  
ATOM   3612  C   LEU A 482     263.834 270.840 315.793  1.00 77.24           C  
ATOM   3613  O   LEU A 482     263.289 270.115 316.631  1.00 80.06           O  
ATOM   3614  CB  LEU A 482     266.294 270.424 315.798  1.00 70.06           C  
ATOM   3615  CG  LEU A 482     266.358 269.828 317.202  1.00 75.87           C  
ATOM   3616  CD1 LEU A 482     266.172 268.322 317.136  1.00 77.29           C  
ATOM   3617  CD2 LEU A 482     267.681 270.167 317.861  1.00 71.95           C  
ATOM   3618  N   ASN A 483     263.438 272.095 315.566  1.00 88.45           N  
ATOM   3619  CA  ASN A 483     262.329 272.671 316.316  1.00 85.62           C  
ATOM   3620  C   ASN A 483     261.015 271.938 316.072  1.00 85.61           C  
ATOM   3621  O   ASN A 483     260.119 271.999 316.920  1.00 83.32           O  
ATOM   3622  CB  ASN A 483     262.171 274.150 315.966  1.00 82.06           C  
ATOM   3623  CG  ASN A 483     261.890 275.008 317.181  1.00 85.53           C  
ATOM   3624  OD1 ASN A 483     262.272 274.663 318.299  1.00 87.49           O  
ATOM   3625  ND2 ASN A 483     261.219 276.133 316.969  1.00 86.71           N  
ATOM   3626  N   LEU A 484     260.880 271.247 314.937  1.00 95.91           N  
ATOM   3627  CA  LEU A 484     259.653 270.507 314.659  1.00 98.20           C  
ATOM   3628  C   LEU A 484     259.536 269.244 315.501  1.00 97.45           C  
ATOM   3629  O   LEU A 484     258.443 268.672 315.583  1.00 94.08           O  
ATOM   3630  CB  LEU A 484     259.573 270.148 313.172  1.00 95.90           C  
ATOM   3631  CG  LEU A 484     259.606 271.250 312.107  1.00 94.06           C  
ATOM   3632  CD1 LEU A 484     258.735 270.853 310.926  1.00 93.98           C  
ATOM   3633  CD2 LEU A 484     259.151 272.595 312.657  1.00 93.57           C  
ATOM   3634  N   ARG A 485     260.631 268.799 316.121  1.00 97.83           N  
ATOM   3635  CA  ARG A 485     260.654 267.597 316.959  1.00 97.15           C  
ATOM   3636  C   ARG A 485     260.196 266.358 316.193  1.00 97.12           C  
ATOM   3637  O   ARG A 485     259.596 265.449 316.771  1.00 96.97           O  
ATOM   3638  CB  ARG A 485     259.808 267.761 318.230  1.00 95.91           C  
ATOM   3639  CG  ARG A 485     259.972 269.056 319.043  1.00 94.56           C  
ATOM   3640  CD  ARG A 485     261.353 269.694 318.949  1.00 93.21           C  
ATOM   3641  NE  ARG A 485     262.423 268.816 319.411  1.00 95.41           N  
ATOM   3642  CZ  ARG A 485     262.616 268.457 320.674  1.00 97.65           C  
ATOM   3643  NH1 ARG A 485     261.833 268.896 321.646  1.00 97.07           N  
ATOM   3644  NH2 ARG A 485     263.624 267.643 320.969  1.00 98.15           N  
ATOM   3645  N   GLU A 486     260.473 266.302 314.893  1.00 87.69           N  
ATOM   3646  CA  GLU A 486     260.069 265.164 314.077  1.00 89.25           C  
ATOM   3647  C   GLU A 486     261.250 264.400 313.502  1.00 91.19           C  
ATOM   3648  O   GLU A 486     261.350 263.183 313.701  1.00 91.41           O  
ATOM   3649  CB  GLU A 486     259.143 265.630 312.942  1.00 90.10           C  
ATOM   3650  CG  GLU A 486     257.730 265.960 313.394  1.00 91.54           C  
ATOM   3651  CD  GLU A 486     256.822 266.342 312.242  1.00 90.00           C  
ATOM   3652  OE1 GLU A 486     257.340 266.585 311.131  1.00 86.88           O  
ATOM   3653  OE2 GLU A 486     255.592 266.400 312.447  1.00 90.98           O  
ATOM   3654  N   SER A 487     262.155 265.076 312.798  1.00 84.85           N  
ATOM   3655  CA  SER A 487     263.300 264.404 312.201  1.00 81.89           C  
ATOM   3656  C   SER A 487     264.389 265.427 311.922  1.00 77.57           C  
ATOM   3657  O   SER A 487     264.138 266.634 311.874  1.00 76.92           O  
ATOM   3658  CB  SER A 487     262.912 263.669 310.913  1.00 75.89           C  
ATOM   3659  OG  SER A 487     263.791 262.586 310.661  1.00 78.67           O  
ATOM   3660  N   ALA A 488     265.606 264.921 311.736  1.00 70.72           N  
ATOM   3661  CA  ALA A 488     266.752 265.749 311.400  1.00 73.08           C  
ATOM   3662  C   ALA A 488     267.536 265.079 310.283  1.00 73.92           C  
ATOM   3663  O   ALA A 488     267.577 263.851 310.174  1.00 77.32           O  
ATOM   3664  CB  ALA A 488     267.656 265.992 312.616  1.00 72.59           C  
ATOM   3665  N   THR A 489     268.158 265.900 309.442  1.00 53.95           N  
ATOM   3666  CA  THR A 489     269.016 265.421 308.368  1.00 52.96           C  
ATOM   3667  C   THR A 489     270.447 265.852 308.645  1.00 50.88           C  
ATOM   3668  O   THR A 489     270.716 267.043 308.836  1.00 50.60           O  
ATOM   3669  CB  THR A 489     268.563 265.943 307.003  1.00 59.05           C  
ATOM   3670  OG1 THR A 489     268.578 267.378 307.007  1.00 59.29           O  
ATOM   3671  CG2 THR A 489     267.176 265.438 306.655  1.00 59.43           C  
ATOM   3672  N   VAL A 490     271.354 264.884 308.665  1.00 52.39           N  
ATOM   3673  CA  VAL A 490     272.782 265.154 308.767  1.00 54.80           C  
ATOM   3674  C   VAL A 490     273.345 265.158 307.355  1.00 51.04           C  
ATOM   3675  O   VAL A 490     273.154 264.201 306.598  1.00 49.32           O  
ATOM   3676  CB  VAL A 490     273.484 264.110 309.647  1.00 53.39           C  
ATOM   3677  CG1 VAL A 490     274.940 264.481 309.849  1.00 46.05           C  
ATOM   3678  CG2 VAL A 490     272.770 263.977 310.982  1.00 53.00           C  
ATOM   3679  N   THR A 491     274.020 266.242 306.988  1.00 44.62           N  
ATOM   3680  CA  THR A 491     274.529 266.432 305.638  1.00 45.39           C  
ATOM   3681  C   THR A 491     276.037 266.617 305.688  1.00 40.39           C  
ATOM   3682  O   THR A 491     276.536 267.458 306.443  1.00 40.81           O  
ATOM   3683  CB  THR A 491     273.876 267.645 304.976  1.00 44.28           C  
ATOM   3684  OG1 THR A 491     274.140 268.817 305.756  1.00 48.33           O  
ATOM   3685  CG2 THR A 491     272.384 267.444 304.870  1.00 41.47           C  
ATOM   3686  N   CYS A 492     276.761 265.838 304.883  1.00 31.59           N  
ATOM   3687  CA  CYS A 492     278.217 265.951 304.794  1.00 45.52           C  
ATOM   3688  C   CYS A 492     278.588 266.267 303.347  1.00 30.38           C  
ATOM   3689  O   CYS A 492     278.585 265.396 302.474  1.00 34.57           O  
ATOM   3690  CB  CYS A 492     278.918 264.690 305.331  1.00 57.68           C  
ATOM   3691  SG  CYS A 492     278.806 263.156 304.382  1.00 34.07           S  
ATOM   3692  N   LEU A 493     278.888 267.538 303.091  1.00 60.02           N  
ATOM   3693  CA  LEU A 493     279.281 267.965 301.759  1.00 52.94           C  
ATOM   3694  C   LEU A 493     280.675 267.454 301.429  1.00 59.85           C  
ATOM   3695  O   LEU A 493     281.624 267.666 302.187  1.00 79.96           O  
ATOM   3696  CB  LEU A 493     279.238 269.490 301.669  1.00 58.82           C  
ATOM   3697  CG  LEU A 493     279.780 270.145 300.399  1.00 62.19           C  
ATOM   3698  CD1 LEU A 493     278.827 271.219 299.920  1.00 68.90           C  
ATOM   3699  CD2 LEU A 493     281.154 270.737 300.646  1.00 69.38           C  
ATOM   3700  N   VAL A 494     280.764 266.739 300.299  1.00 40.21           N  
ATOM   3701  CA  VAL A 494     282.077 266.234 299.805  1.00 34.45           C  
ATOM   3702  C   VAL A 494     282.359 266.984 298.502  1.00 40.34           C  
ATOM   3703  O   VAL A 494     281.623 266.751 297.523  1.00 70.73           O  
ATOM   3704  CB  VAL A 494     282.063 264.709 299.596  1.00 31.68           C  
ATOM   3705  CG1 VAL A 494     283.422 264.192 299.154  1.00 47.51           C  
ATOM   3706  CG2 VAL A 494     281.592 263.978 300.844  1.00 32.47           C  
ATOM   3707  N   LYS A 495     283.374 267.846 298.491  1.00  9.56           N  
ATOM   3708  CA  LYS A 495     283.662 268.689 297.343  1.00 26.68           C  
ATOM   3709  C   LYS A 495     285.155 268.725 297.053  1.00 27.24           C  
ATOM   3710  O   LYS A 495     285.985 268.521 297.943  1.00 44.07           O  
ATOM   3711  CB  LYS A 495     283.133 270.113 297.564  1.00 31.23           C  
ATOM   3712  CG  LYS A 495     284.113 271.055 298.241  1.00 28.15           C  
ATOM   3713  CD  LYS A 495     283.704 272.506 298.047  1.00 34.89           C  
ATOM   3714  CE  LYS A 495     284.233 273.063 296.738  1.00 35.47           C  
ATOM   3715  NZ  LYS A 495     283.925 274.511 296.590  1.00 38.87           N  
ATOM   3716  N   GLY A 496     285.486 268.971 295.788  1.00 27.32           N  
ATOM   3717  CA  GLY A 496     286.860 269.202 295.388  1.00 31.20           C  
ATOM   3718  C   GLY A 496     287.631 267.975 294.951  1.00 37.48           C  
ATOM   3719  O   GLY A 496     288.788 267.803 295.344  1.00 49.87           O  
ATOM   3720  N   PHE A 497     287.024 267.118 294.133  1.00 37.38           N  
ATOM   3721  CA  PHE A 497     287.705 265.940 293.618  1.00 35.97           C  
ATOM   3722  C   PHE A 497     287.578 265.887 292.104  1.00 39.60           C  
ATOM   3723  O   PHE A 497     286.537 266.226 291.537  1.00 39.16           O  
ATOM   3724  CB  PHE A 497     287.160 264.650 294.232  1.00 39.41           C  
ATOM   3725  CG  PHE A 497     285.675 264.516 294.147  1.00 39.52           C  
ATOM   3726  CD1 PHE A 497     285.082 263.940 293.040  1.00 40.77           C  
ATOM   3727  CD2 PHE A 497     284.870 264.951 295.180  1.00 39.02           C  
ATOM   3728  CE1 PHE A 497     283.714 263.810 292.958  1.00 40.38           C  
ATOM   3729  CE2 PHE A 497     283.504 264.822 295.105  1.00 41.18           C  
ATOM   3730  CZ  PHE A 497     282.925 264.250 293.992  1.00 39.66           C  
ATOM   3731  N   SER A 498     288.660 265.468 291.453  1.00 59.56           N  
ATOM   3732  CA  SER A 498     288.730 265.452 289.997  1.00 65.35           C  
ATOM   3733  C   SER A 498     288.053 264.233 289.364  1.00 65.75           C  
ATOM   3734  O   SER A 498     287.238 264.407 288.448  1.00 65.08           O  
ATOM   3735  CB  SER A 498     290.192 265.546 289.552  1.00 64.10           C  
ATOM   3736  OG  SER A 498     290.720 266.838 289.796  1.00 68.00           O  
ATOM   3737  N   PRO A 499     288.383 262.982 289.769  1.00 56.36           N  
ATOM   3738  CA  PRO A 499     287.710 261.793 289.231  1.00 56.29           C  
ATOM   3739  C   PRO A 499     286.198 261.817 289.496  1.00 55.34           C  
ATOM   3740  O   PRO A 499     285.798 262.318 290.531  1.00 61.90           O  
ATOM   3741  CB  PRO A 499     288.343 260.625 290.002  1.00 56.80           C  
ATOM   3742  CG  PRO A 499     289.694 261.154 290.417  1.00 52.85           C  
ATOM   3743  CD  PRO A 499     289.438 262.614 290.723  1.00 49.47           C  
ATOM   3744  N   ALA A 500     285.404 261.277 288.566  1.00 41.31           N  
ATOM   3745  CA  ALA A 500     283.958 261.227 288.756  1.00 40.91           C  
ATOM   3746  C   ALA A 500     283.570 260.225 289.835  1.00 39.24           C  
ATOM   3747  O   ALA A 500     282.667 260.489 290.638  1.00 34.81           O  
ATOM   3748  CB  ALA A 500     283.268 260.885 287.436  1.00 46.78           C  
ATOM   3749  N   ASP A 501     284.233 259.071 289.869  1.00 31.78           N  
ATOM   3750  CA  ASP A 501     283.862 258.018 290.805  1.00 28.17           C  
ATOM   3751  C   ASP A 501     284.152 258.448 292.237  1.00 25.61           C  
ATOM   3752  O   ASP A 501     285.221 258.991 292.530  1.00 39.31           O  
ATOM   3753  CB  ASP A 501     284.615 256.730 290.475  1.00 45.28           C  
ATOM   3754  CG  ASP A 501     284.015 255.509 291.151  1.00 45.59           C  
ATOM   3755  OD1 ASP A 501     283.180 255.675 292.065  1.00 44.87           O  
ATOM   3756  OD2 ASP A 501     284.381 254.378 290.767  1.00 37.67           O  
ATOM   3757  N   ILE A 502     283.195 258.196 293.127  1.00 24.25           N  
ATOM   3758  CA  ILE A 502     283.341 258.478 294.551  1.00 21.44           C  
ATOM   3759  C   ILE A 502     282.266 257.696 295.292  1.00 26.17           C  
ATOM   3760  O   ILE A 502     281.141 257.551 294.801  1.00 36.66           O  
ATOM   3761  CB  ILE A 502     283.249 259.989 294.839  1.00 20.44           C  
ATOM   3762  CG1 ILE A 502     283.191 260.256 296.343  1.00 25.10           C  
ATOM   3763  CG2 ILE A 502     282.041 260.594 294.142  1.00 28.62           C  
ATOM   3764  CD1 ILE A 502     283.560 261.667 296.717  1.00 26.93           C  
ATOM   3765  N   SER A 503     282.600 257.176 296.473  1.00 23.85           N  
ATOM   3766  CA  SER A 503     281.705 256.303 297.230  1.00 37.49           C  
ATOM   3767  C   SER A 503     281.615 256.824 298.661  1.00 34.60           C  
ATOM   3768  O   SER A 503     282.519 256.603 299.471  1.00 38.59           O  
ATOM   3769  CB  SER A 503     282.189 254.856 297.181  1.00 38.11           C  
ATOM   3770  OG  SER A 503     281.111 253.951 297.338  1.00 32.58           O  
ATOM   3771  N   VAL A 504     280.518 257.517 298.968  1.00 28.56           N  
ATOM   3772  CA  VAL A 504     280.289 258.008 300.320  1.00 39.63           C  
ATOM   3773  C   VAL A 504     279.490 256.980 301.110  1.00 40.31           C  
ATOM   3774  O   VAL A 504     278.401 256.564 300.695  1.00 41.96           O  
ATOM   3775  CB  VAL A 504     279.565 259.362 300.284  1.00 36.53           C  
ATOM   3776  CG1 VAL A 504     279.217 259.815 301.692  1.00 26.39           C  
ATOM   3777  CG2 VAL A 504     280.416 260.400 299.572  1.00 35.51           C  
ATOM   3778  N   GLN A 505     280.026 256.571 302.257  1.00 37.35           N  
ATOM   3779  CA  GLN A 505     279.347 255.662 303.172  1.00 36.75           C  
ATOM   3780  C   GLN A 505     279.292 256.301 304.549  1.00 48.61           C  
ATOM   3781  O   GLN A 505     280.249 256.958 304.969  1.00 52.28           O  
ATOM   3782  CB  GLN A 505     280.050 254.302 303.273  1.00 39.08           C  
ATOM   3783  CG  GLN A 505     280.026 253.434 302.026  1.00 44.75           C  
ATOM   3784  CD  GLN A 505     280.954 253.924 300.940  1.00 43.83           C  
ATOM   3785  OE1 GLN A 505     280.512 254.405 299.897  1.00 45.86           O  
ATOM   3786  NE2 GLN A 505     282.252 253.849 301.198  1.00 39.82           N  
ATOM   3787  N   TRP A 506     278.175 256.107 305.246  1.00 60.66           N  
ATOM   3788  CA  TRP A 506     278.029 256.577 306.615  1.00 61.50           C  
ATOM   3789  C   TRP A 506     278.176 255.421 307.594  1.00 63.16           C  
ATOM   3790  O   TRP A 506     277.752 254.296 307.315  1.00 64.05           O  
ATOM   3791  CB  TRP A 506     276.679 257.264 306.823  1.00 54.90           C  
ATOM   3792  CG  TRP A 506     276.451 258.460 305.952  1.00 51.02           C  
ATOM   3793  CD1 TRP A 506     276.468 258.510 304.589  1.00 56.84           C  
ATOM   3794  CD2 TRP A 506     276.188 259.794 306.397  1.00 49.03           C  
ATOM   3795  NE1 TRP A 506     276.221 259.790 304.159  1.00 62.53           N  
ATOM   3796  CE2 TRP A 506     276.048 260.598 305.252  1.00 53.71           C  
ATOM   3797  CE3 TRP A 506     276.057 260.386 307.656  1.00 57.14           C  
ATOM   3798  CZ2 TRP A 506     275.779 261.959 305.329  1.00 50.18           C  
ATOM   3799  CZ3 TRP A 506     275.792 261.735 307.729  1.00 58.13           C  
ATOM   3800  CH2 TRP A 506     275.658 262.508 306.573  1.00 48.02           C  
ATOM   3801  N   LEU A 507     278.784 255.706 308.742  1.00 66.09           N  
ATOM   3802  CA  LEU A 507     278.989 254.717 309.789  1.00 66.78           C  
ATOM   3803  C   LEU A 507     278.141 255.060 311.004  1.00 67.16           C  
ATOM   3804  O   LEU A 507     278.025 256.228 311.384  1.00 64.46           O  
ATOM   3805  CB  LEU A 507     280.457 254.635 310.217  1.00 68.93           C  
ATOM   3806  CG  LEU A 507     281.561 254.753 309.170  1.00 72.49           C  
ATOM   3807  CD1 LEU A 507     282.908 254.811 309.871  1.00 73.21           C  
ATOM   3808  CD2 LEU A 507     281.511 253.592 308.193  1.00 70.39           C  
ATOM   3809  N   GLN A 508     277.551 254.032 311.606  1.00 78.94           N  
ATOM   3810  CA  GLN A 508     276.875 254.146 312.891  1.00 80.78           C  
ATOM   3811  C   GLN A 508     277.604 253.255 313.882  1.00 80.14           C  
ATOM   3812  O   GLN A 508     277.693 252.040 313.675  1.00 79.08           O  
ATOM   3813  CB  GLN A 508     275.402 253.748 312.785  1.00 79.19           C  
ATOM   3814  CG  GLN A 508     274.483 254.886 312.384  1.00 79.77           C
[truncated: 899,506 more chars]
