# Supplementary material for: A novel Toxoplasma gondii TGGT1_316290 mRNA-LNP vaccine elicits protective immune response against toxoplasmosis in mice
Source: Front Microbiol. 2023 Mar 21;14:1145114. doi: 10.3389/fmicb.2023.1145114 (PMC10070739; doi:10.3389/fmicb.2023.1145114)
Supplement: Supplementary file 1 [file Data_Sheet_1.ZIP › supplementary materials/Cluspro 2.0 protein-protein Docking .pdb files/TG290 .pdb]

TITLE     SWISS-MODEL SERVER (https://swissmodel.expasy.org)
TITLE    2 Untitled Project
EXPDTA    THEORETICAL MODEL (SWISS-MODEL SERVER)
AUTHOR    SWISS-MODEL SERVER (SEE REFERENCE IN JRNL Records)
REVDAT   1   23-FEB-23 1MOD    1       11:48
JRNL        AUTH   A.WATERHOUSE,M.BERTONI,S.BIENERT,G.STUDER,G.TAURIELLO,
JRNL        AUTH 2 R.GUMIENNY,F.T.HEER,T.A.P.DE BEER,C.REMPFER,L.BORDOLI,
JRNL        AUTH 3 R.LEPORE,T.SCHWEDE
JRNL        TITL   SWISS-MODEL: HOMOLOGY MODELLING OF PROTEIN STRUCTURES AND
JRNL        TITL 2 COMPLEXES
JRNL        REF    NUCLEIC.ACIDS.RES..           V.  46 W296  2018
JRNL        PMID   29788355
JRNL        DOI    10.1093/nar/gky427
REMARK   1
REMARK   1 REFERENCE 1
REMARK   1  AUTH   S.BIENERT,A.WATERHOUSE,T.A.P.DE BEER,G.TAURIELLO,G.STUDER,
REMARK   1  AUTH 2 L.BORDOLI,T.SCHWEDE
REMARK   1  TITL   THE SWISS-MODEL REPOSITORY - NEW FEATURES AND FUNCTIONALITY
REMARK   1  REF    NUCLEIC.ACIDS.RES..           V.  45       2017
REMARK   1  REFN                   ISSN 0305-1048
REMARK   1  PMID   27899672
REMARK   1  DOI    10.1093/nar/gkw1132
REMARK   1
REMARK   1 REFERENCE 2
REMARK   1  AUTH   N.GUEX,M.C.PEITSCH,T.SCHWEDE
REMARK   1  TITL   AUTOMATED COMPARATIVE PROTEIN STRUCTURE MODELING WITH
REMARK   1  TITL 2 SWISS-MODEL AND SWISS-PDBVIEWER: A HISTORICAL PERSPECTIVE
REMARK   1  REF    ELECTROPHORESIS               V.  30       2009
REMARK   1  REFN                   ISSN 0173-0835
REMARK   1  PMID   19517507
REMARK   1  DOI    10.1002/elps.200900140
REMARK   1
REMARK   1 REFERENCE 3
REMARK   1  AUTH   G.STUDER,G.TAURIELLO,S.BIENERT,M.BIASINI,N.JOHNER,T.SCHWEDE
REMARK   1  TITL   PROMOD3 - A VERSATILE HOMOLOGY MODELLING TOOLBOX
REMARK   1  REF    PLOS COMP. BIOL.              V.  17       2021
REMARK   1  REFN                   ISSN 
REMARK   1  PMID   33507980
REMARK   1  DOI    https://doi.org/10.1371/journal.pcbi.1008667
REMARK   1
REMARK   1 REFERENCE 4
REMARK   1  AUTH   G.STUDER,C.REMPFER,A.WATERHOUSE,R.GUMIENNY,J.HAAS,T.SCHWEDE
REMARK   1  TITL   QMEANDISCO - DISTANCE CONSTRAINTS APPLIED ON MODEL QUALITY 
REMARK   1  TITL 2 ESTIMATION
REMARK   1  REF    BIOINFORMATICS                V.  36       2020
REMARK   1  REFN                   ISSN 
REMARK   1  PMID   31697312
REMARK   1  DOI    https://doi.org/10.1093/bioinformatics/btz828
REMARK   1
REMARK   1 REFERENCE 5
REMARK   1  AUTH   P.BENKERT,M.BIASINI,T.SCHWEDE
REMARK   1  TITL   TOWARD THE ESTIMATION OF THE ABSOLUTE QUALITY OF INDIVIDUAL
REMARK   1  TITL 2 PROTEIN STRUCTURE MODELS
REMARK   1  REF    BIOINFORMATICS                V.  27       2011
REMARK   1  REFN                   ISSN 1367-4803
REMARK   1  PMID   21134891
REMARK   1  DOI    10.1093/bioinformatics/btq662
REMARK   1
REMARK   1 REFERENCE 6
REMARK   1  AUTH   M.BERTONI,F.KIEFER,M.BIASINI,L.BORDOLI,T.SCHWEDE
REMARK   1  TITL   MODELING PROTEIN QUATERNARY STRUCTURE OF HOMO- AND
REMARK   1  TITL 2 HETERO-OLIGOMERS BEYOND BINARY INTERACTIONS BY HOMOLOGY
REMARK   1  REF    SCI.REP.                      V.   7       2017
REMARK   1  REFN                   ISSN
REMARK   1  PMID   28874689
REMARK   1  DOI    10.1038/s41598-017-09654-8
REMARK   1
REMARK   1 DISCLAIMER
REMARK   1 The SWISS-MODEL SERVER produces theoretical models for proteins.
REMARK   1 The results of any theoretical modelling procedure is
REMARK   1 NON-EXPERIMENTAL and MUST be considered with care. These models may
REMARK   1 contain significant errors. This is especially true for automated
REMARK   1 modeling since there is no human intervention during model
REMARK   1 building. Please read the header section and the logfile carefully
REMARK   1 to know what templates and alignments were used during the model
REMARK   1 building process. All information by the SWISS-MODEL SERVER is
REMARK   1 provided "AS-IS", without any warranty, expressed or implied.
REMARK   2
REMARK   2 COPYRIGHT NOTICE
REMARK   2 This SWISS-MODEL protein model is copyright. It is produced by the
REMARK   2 SWISS-MODEL server, developed by the Computational Structural
REMARK   2 Biology Group at the SIB Swiss Institute of Bioinformatics at the
REMARK   2 Biozentrum, University of Basel (https://swissmodel.expasy.org). This
REMARK   2 model is licensed under the CC BY-SA 4.0 Creative Commons
REMARK   2 Attribution-ShareAlike 4.0 International License
REMARK   2 (https://creativecommons.org/licenses/by-sa/4.0/legalcode), i.e. you
REMARK   2 can copy and redistribute the model in any medium or format,
REMARK   2 transform and build upon the model for any purpose, even
REMARK   2 commercially, under the following terms:
REMARK   2 Attribution - You must give appropriate credit, provide a link to
REMARK   2 the license, and indicate if changes were made. You may do so in any
REMARK   2 reasonable manner, but not in any way that suggests the licensor
REMARK   2 endorses you or your use. When you publish, patent or distribute
REMARK   2 results that were fully or partially based on the model, please cite
REMARK   2 the corresponding papers mentioned under JRNL.
REMARK   2 ShareAlike - If you remix, transform, or build upon the material,
REMARK   2 you must distribute your contributions under the same license as the
REMARK   2 original.
REMARK   2 No additional restrictions - you may not apply legal terms or
REMARK   2 technological measures that legally restrict others from doing
REMARK   2 anything the license permits.
REMARK   2 Find a human-readable summary of (and not a substitute for) the
REMARK   2 CC BY-SA 4.0 license at this link:
REMARK   2 https://creativecommons.org/licenses/by-sa/4.0/
REMARK   3 
REMARK   3 MODEL INFORMATION
REMARK   3  ENGIN   PROMOD3
REMARK   3  VERSN   3.2.1
REMARK   3  OSTAT   monomer
REMARK   3  OSRSN   MONOMER (USER)
REMARK   3  QSPRD   0.000
REMARK   3  GMQE    0.17
REMARK   3  QMNV    4.3.0
REMARK   3  QMNDG   0.46
REMARK   3  MODT    FALSE
REMARK   3 
REMARK   3 TEMPLATE 1
REMARK   3  PDBID   6z6p
REMARK   3  CHAIN   M
REMARK   3  MMCIF   C
REMARK   3  PDBV    2023-02-17
REMARK   3  SMTLE   6z6p.1.C
REMARK   3  SMTLV   2023-02-22
REMARK   3  MTHD    ELECTRON MICROSCOPY 0.00 A
REMARK   3  FOUND   HHblits
REMARK   3  GMQE    0.16
REMARK   3  SIM     0.32
REMARK   3  SID     17.98
REMARK   3  OSTAT   monomer
REMARK   3  LIGND   ZN
REMARK   3  LIGND 2 ZN
REMARK   3  ALN C TRG AETGRTDYVPPVPLEEAKPVTNAADGAGCCAVASDASKTQAEAEKELAKTLKNLVETR
REMARK   3  ALN C TRG DSANTVRIKNAIAKLVTQQQAERLVSKAVEAKAKKDAEVAEAEVQALEKELAALCEAH
REMARK   3  ALN C TRG TKSEQKAAQLDEQLLKTK--EVAIEKAHKLSKSVEAELDFVKREVQQIQSALPKFRTQ
REMARK   3  ALN C TRG DAEAERKVHQATADIQLDGVAAAVKEVEAPSQVETAQLQTERAVAEEQTAETDTQGSG
REMARK   3  ALN C TRG KSSFISVHKRKHRKHAGKLTP
REMARK   3  ALN C TPL ----------------------------------------------------------
REMARK   3  ALN C TPL ----------------------------------VENNLKFSQIETLEKDIETLKGSL
REMARK   3  ALN C TPL MAQGETLSKLKDAFVKTDNVQDEIEKEERVSVSRDTEKKYMEQEIKRAVDAIRENEEE
REMARK   3  ALN C TPL THKLNEKQN-------------------------------------------------
REMARK   3  ALN C TPL ---------------------
REMARK   3  ALN C OFF 389
ATOM      1  N   LYS C  93     206.872 290.417 118.742  1.00  0.43           N  
ATOM      2  CA  LYS C  93     208.003 290.831 117.843  1.00  0.43           C  
ATOM      3  C   LYS C  93     208.416 289.778 116.817  1.00  0.43           C  
ATOM      4  O   LYS C  93     208.205 289.965 115.625  1.00  0.43           O  
ATOM      5  CB  LYS C  93     209.209 291.323 118.690  1.00  0.43           C  
ATOM      6  CG  LYS C  93     210.354 291.915 117.844  1.00  0.43           C  
ATOM      7  CD  LYS C  93     211.519 292.430 118.709  1.00  0.43           C  
ATOM      8  CE  LYS C  93     212.693 292.943 117.867  1.00  0.43           C  
ATOM      9  NZ  LYS C  93     213.788 293.423 118.741  1.00  0.43           N  
ATOM     10  N   ASP C  94     208.971 288.614 117.217  1.00  0.51           N  
ATOM     11  CA  ASP C  94     209.584 287.711 116.248  1.00  0.51           C  
ATOM     12  C   ASP C  94     208.607 286.906 115.393  1.00  0.51           C  
ATOM     13  O   ASP C  94     208.926 286.485 114.286  1.00  0.51           O  
ATOM     14  CB  ASP C  94     210.606 286.831 116.995  1.00  0.51           C  
ATOM     15  CG  ASP C  94     211.683 287.731 117.606  1.00  0.51           C  
ATOM     16  OD1 ASP C  94     211.786 288.924 117.212  1.00  0.51           O  
ATOM     17  OD2 ASP C  94     212.351 287.255 118.551  1.00  0.51           O  
ATOM     18  N   ALA C  95     207.339 286.757 115.828  1.00  0.58           N  
ATOM     19  CA  ALA C  95     206.272 286.282 114.963  1.00  0.58           C  
ATOM     20  C   ALA C  95     205.981 287.249 113.806  1.00  0.58           C  
ATOM     21  O   ALA C  95     205.698 286.838 112.688  1.00  0.58           O  
ATOM     22  CB  ALA C  95     204.999 285.940 115.768  1.00  0.58           C  
ATOM     23  N   GLU C  96     206.085 288.575 114.039  1.00  0.51           N  
ATOM     24  CA  GLU C  96     206.019 289.587 112.998  1.00  0.51           C  
ATOM     25  C   GLU C  96     207.229 289.568 112.070  1.00  0.51           C  
ATOM     26  O   GLU C  96     207.113 289.801 110.871  1.00  0.51           O  
ATOM     27  CB  GLU C  96     205.802 290.985 113.596  1.00  0.51           C  
ATOM     28  CG  GLU C  96     204.438 291.128 114.315  1.00  0.51           C  
ATOM     29  CD  GLU C  96     204.318 292.467 115.044  1.00  0.51           C  
ATOM     30  OE1 GLU C  96     205.360 293.155 115.189  1.00  0.51           O  
ATOM     31  OE2 GLU C  96     203.202 292.756 115.541  1.00  0.51           O  
ATOM     32  N   VAL C  97     208.434 289.251 112.601  1.00  0.46           N  
ATOM     33  CA  VAL C  97     209.613 288.962 111.787  1.00  0.46           C  
ATOM     34  C   VAL C  97     209.386 287.755 110.887  1.00  0.46           C  
ATOM     35  O   VAL C  97     209.634 287.837 109.685  1.00  0.46           O  
ATOM     36  CB  VAL C  97     210.889 288.831 112.620  1.00  0.46           C  
ATOM     37  CG1 VAL C  97     212.094 288.425 111.746  1.00  0.46           C  
ATOM     38  CG2 VAL C  97     211.165 290.192 113.294  1.00  0.46           C  
ATOM     39  N   ALA C  98     208.809 286.655 111.423  1.00  0.55           N  
ATOM     40  CA  ALA C  98     208.414 285.487 110.650  1.00  0.55           C  
ATOM     41  C   ALA C  98     207.429 285.846 109.548  1.00  0.55           C  
ATOM     42  O   ALA C  98     207.645 285.518 108.375  1.00  0.55           O  
ATOM     43  CB  ALA C  98     207.853 284.408 111.601  1.00  0.55           C  
ATOM     44  N   GLU C  99     206.407 286.665 109.878  1.00  0.49           N  
ATOM     45  CA  GLU C  99     205.478 287.213 108.908  1.00  0.49           C  
ATOM     46  C   GLU C  99     206.213 287.987 107.795  1.00  0.49           C  
ATOM     47  O   GLU C  99     206.044 287.727 106.605  1.00  0.49           O  
ATOM     48  CB  GLU C  99     204.424 288.100 109.629  1.00  0.49           C  
ATOM     49  CG  GLU C  99     203.437 288.845 108.700  1.00  0.49           C  
ATOM     50  CD  GLU C  99     202.521 287.986 107.829  1.00  0.49           C  
ATOM     51  OE1 GLU C  99     202.053 288.567 106.810  1.00  0.49           O  
ATOM     52  OE2 GLU C  99     202.262 286.807 108.162  1.00  0.49           O  
ATOM     53  N   ALA C 100     207.143 288.906 108.133  1.00  0.57           N  
ATOM     54  CA  ALA C 100     207.908 289.651 107.149  1.00  0.57           C  
ATOM     55  C   ALA C 100     208.830 288.836 106.243  1.00  0.57           C  
ATOM     56  O   ALA C 100     208.999 289.163 105.068  1.00  0.57           O  
ATOM     57  CB  ALA C 100     208.668 290.831 107.779  1.00  0.57           C  
ATOM     58  N   GLU C 101     209.450 287.745 106.739  1.00  0.52           N  
ATOM     59  CA  GLU C 101     210.212 286.855 105.881  1.00  0.52           C  
ATOM     60  C   GLU C 101     209.349 286.159 104.843  1.00  0.52           C  
ATOM     61  O   GLU C 101     209.646 286.201 103.652  1.00  0.52           O  
ATOM     62  CB  GLU C 101     211.024 285.839 106.699  1.00  0.52           C  
ATOM     63  CG  GLU C 101     212.155 286.528 107.497  1.00  0.52           C  
ATOM     64  CD  GLU C 101     213.017 285.526 108.262  1.00  0.52           C  
ATOM     65  OE1 GLU C 101     212.689 284.317 108.232  1.00  0.52           O  
ATOM     66  OE2 GLU C 101     214.031 285.970 108.859  1.00  0.52           O  
ATOM     67  N   VAL C 102     208.194 285.583 105.233  1.00  0.55           N  
ATOM     68  CA  VAL C 102     207.284 284.972 104.272  1.00  0.55           C  
ATOM     69  C   VAL C 102     206.617 285.982 103.341  1.00  0.55           C  
ATOM     70  O   VAL C 102     206.340 285.675 102.183  1.00  0.55           O  
ATOM     71  CB  VAL C 102     206.285 284.009 104.899  1.00  0.55           C  
ATOM     72  CG1 VAL C 102     207.066 282.918 105.657  1.00  0.55           C  
ATOM     73  CG2 VAL C 102     205.317 284.730 105.846  1.00  0.55           C  
ATOM     74  N   GLN C 103     206.420 287.243 103.786  1.00  0.52           N  
ATOM     75  CA  GLN C 103     206.061 288.363 102.923  1.00  0.52           C  
ATOM     76  C   GLN C 103     207.103 288.678 101.858  1.00  0.52           C  
ATOM     77  O   GLN C 103     206.769 288.943 100.703  1.00  0.52           O  
ATOM     78  CB  GLN C 103     205.816 289.665 103.718  1.00  0.52           C  
ATOM     79  CG  GLN C 103     204.508 289.664 104.531  1.00  0.52           C  
ATOM     80  CD  GLN C 103     204.428 290.899 105.429  1.00  0.52           C  
ATOM     81  OE1 GLN C 103     205.299 291.764 105.465  1.00  0.52           O  
ATOM     82  NE2 GLN C 103     203.316 290.976 106.198  1.00  0.52           N  
ATOM     83  N   ALA C 104     208.408 288.662 102.219  1.00  0.58           N  
ATOM     84  CA  ALA C 104     209.476 288.774 101.245  1.00  0.58           C  
ATOM     85  C   ALA C 104     209.479 287.584 100.285  1.00  0.58           C  
ATOM     86  O   ALA C 104     209.504 287.795  99.070  1.00  0.58           O  
ATOM     87  CB  ALA C 104     210.855 289.023 101.912  1.00  0.58           C  
ATOM     88  N   LEU C 105     209.336 286.327 100.764  1.00  0.55           N  
ATOM     89  CA  LEU C 105     209.226 285.146  99.908  1.00  0.55           C  
ATOM     90  C   LEU C 105     208.056 285.243  98.923  1.00  0.55           C  
ATOM     91  O   LEU C 105     208.183 284.875  97.757  1.00  0.55           O  
ATOM     92  CB  LEU C 105     209.116 283.799 100.680  1.00  0.55           C  
ATOM     93  CG  LEU C 105     210.212 283.503 101.727  1.00  0.55           C  
ATOM     94  CD1 LEU C 105     209.958 282.134 102.383  1.00  0.55           C  
ATOM     95  CD2 LEU C 105     211.644 283.600 101.175  1.00  0.55           C  
ATOM     96  N   GLU C 106     206.898 285.787  99.355  1.00  0.53           N  
ATOM     97  CA  GLU C 106     205.755 286.082  98.499  1.00  0.53           C  
ATOM     98  C   GLU C 106     206.074 287.100  97.407  1.00  0.53           C  
ATOM     99  O   GLU C 106     205.776 286.915  96.226  1.00  0.53           O  
ATOM    100  CB  GLU C 106     204.564 286.578  99.357  1.00  0.53           C  
ATOM    101  CG  GLU C 106     203.225 286.729  98.593  1.00  0.53           C  
ATOM    102  CD  GLU C 106     202.725 285.402  98.019  1.00  0.53           C  
ATOM    103  OE1 GLU C 106     202.992 284.337  98.633  1.00  0.53           O  
ATOM    104  OE2 GLU C 106     202.058 285.460  96.956  1.00  0.53           O  
ATOM    105  N   LYS C 107     206.779 288.197  97.767  1.00  0.60           N  
ATOM    106  CA  LYS C 107     207.300 289.161  96.811  1.00  0.60           C  
ATOM    107  C   LYS C 107     208.285 288.544  95.818  1.00  0.60           C  
ATOM    108  O   LYS C 107     208.206 288.808  94.616  1.00  0.60           O  
ATOM    109  CB  LYS C 107     207.950 290.369  97.539  1.00  0.60           C  
ATOM    110  CG  LYS C 107     208.572 291.451  96.631  1.00  0.60           C  
ATOM    111  CD  LYS C 107     207.603 292.099  95.625  1.00  0.60           C  
ATOM    112  CE  LYS C 107     206.516 292.951  96.281  1.00  0.60           C  
ATOM    113  NZ  LYS C 107     205.573 293.457  95.256  1.00  0.60           N  
ATOM    114  N   GLU C 108     209.205 287.682  96.298  1.00  0.57           N  
ATOM    115  CA  GLU C 108     210.108 286.898  95.475  1.00  0.57           C  
ATOM    116  C   GLU C 108     209.390 285.949  94.536  1.00  0.57           C  
ATOM    117  O   GLU C 108     209.662 285.933  93.336  1.00  0.57           O  
ATOM    118  CB  GLU C 108     211.086 286.086  96.353  1.00  0.57           C  
ATOM    119  CG  GLU C 108     212.118 286.970  97.093  1.00  0.57           C  
ATOM    120  CD  GLU C 108     212.996 286.177  98.063  1.00  0.57           C  
ATOM    121  OE1 GLU C 108     212.777 284.945  98.194  1.00  0.57           O  
ATOM    122  OE2 GLU C 108     213.898 286.804  98.676  1.00  0.57           O  
ATOM    123  N   LEU C 109     208.402 285.169  95.018  1.00  0.55           N  
ATOM    124  CA  LEU C 109     207.641 284.290  94.148  1.00  0.55           C  
ATOM    125  C   LEU C 109     206.858 285.030  93.078  1.00  0.55           C  
ATOM    126  O   LEU C 109     206.875 284.609  91.923  1.00  0.55           O  
ATOM    127  CB  LEU C 109     206.789 283.237  94.899  1.00  0.55           C  
ATOM    128  CG  LEU C 109     207.645 282.232  95.704  1.00  0.55           C  
ATOM    129  CD1 LEU C 109     206.764 281.312  96.560  1.00  0.55           C  
ATOM    130  CD2 LEU C 109     208.586 281.384  94.829  1.00  0.55           C  
ATOM    131  N   ALA C 110     206.222 286.179  93.384  1.00  0.61           N  
ATOM    132  CA  ALA C 110     205.604 287.014  92.367  1.00  0.61           C  
ATOM    133  C   ALA C 110     206.575 287.563  91.305  1.00  0.61           C  
ATOM    134  O   ALA C 110     206.333 287.399  90.108  1.00  0.61           O  
ATOM    135  CB  ALA C 110     204.792 288.162  93.007  1.00  0.61           C  
ATOM    136  N   ALA C 111     207.738 288.142  91.690  1.00  0.68           N  
ATOM    137  CA  ALA C 111     208.716 288.654  90.736  1.00  0.68           C  
ATOM    138  C   ALA C 111     209.364 287.553  89.903  1.00  0.68           C  
ATOM    139  O   ALA C 111     209.680 287.705  88.724  1.00  0.68           O  
ATOM    140  CB  ALA C 111     209.789 289.520  91.429  1.00  0.68           C  
ATOM    141  N   LEU C 112     209.561 286.355  90.484  1.00  0.60           N  
ATOM    142  CA  LEU C 112     210.037 285.236  89.700  1.00  0.60           C  
ATOM    143  C   LEU C 112     208.922 284.513  88.924  1.00  0.60           C  
ATOM    144  O   LEU C 112     209.184 283.787  87.963  1.00  0.60           O  
ATOM    145  CB  LEU C 112     210.916 284.274  90.528  1.00  0.60           C  
ATOM    146  CG  LEU C 112     212.048 284.970  91.319  1.00  0.60           C  
ATOM    147  CD1 LEU C 112     212.852 283.961  92.153  1.00  0.60           C  
ATOM    148  CD2 LEU C 112     213.007 285.729  90.397  1.00  0.60           C  
ATOM    149  N   CYS C 113     207.628 284.708  89.269  1.00  0.57           N  
ATOM    150  CA  CYS C 113     206.482 284.417  88.406  1.00  0.57           C  
ATOM    151  C   CYS C 113     206.496 285.301  87.164  1.00  0.57           C  
ATOM    152  O   CYS C 113     206.363 284.789  86.054  1.00  0.57           O  
ATOM    153  CB  CYS C 113     205.110 284.440  89.145  1.00  0.57           C  
ATOM    154  SG  CYS C 113     204.764 282.891  90.050  1.00  0.57           S  
ATOM    155  N   GLU C 114     206.794 286.610  87.305  1.00  0.60           N  
ATOM    156  CA  GLU C 114     207.101 287.514  86.202  1.00  0.60           C  
ATOM    157  C   GLU C 114     208.298 287.045  85.376  1.00  0.60           C  
ATOM    158  O   GLU C 114     208.297 287.102  84.147  1.00  0.60           O  
ATOM    159  CB  GLU C 114     207.337 288.955  86.702  1.00  0.60           C  
ATOM    160  CG  GLU C 114     206.079 289.633  87.303  1.00  0.60           C  
ATOM    161  CD  GLU C 114     206.381 291.015  87.892  1.00  0.60           C  
ATOM    162  OE1 GLU C 114     207.578 291.400  87.926  1.00  0.60           O  
ATOM    163  OE2 GLU C 114     205.412 291.688  88.331  1.00  0.60           O  
ATOM    164  N   ALA C 115     209.346 286.490  86.018  1.00  0.64           N  
ATOM    165  CA  ALA C 115     210.433 285.822  85.318  1.00  0.64           C  
ATOM    166  C   ALA C 115     210.003 284.616  84.463  1.00  0.64           C  
ATOM    167  O   ALA C 115     210.480 284.467  83.344  1.00  0.64           O  
ATOM    168  CB  ALA C 115     211.599 285.469  86.268  1.00  0.64           C  
ATOM    169  N   HIS C 116     209.052 283.774  84.938  1.00  0.47           N  
ATOM    170  CA  HIS C 116     208.459 282.671  84.175  1.00  0.47           C  
ATOM    171  C   HIS C 116     207.543 283.166  83.080  1.00  0.47           C  
ATOM    172  O   HIS C 116     207.369 282.522  82.058  1.00  0.47           O  
ATOM    173  CB  HIS C 116     207.688 281.675  85.081  1.00  0.47           C  
ATOM    174  CG  HIS C 116     207.240 280.409  84.424  1.00  0.47           C  
ATOM    175  ND1 HIS C 116     208.242 279.574  84.003  1.00  0.47           N  
ATOM    176  CD2 HIS C 116     206.019 279.910  84.083  1.00  0.47           C  
ATOM    177  CE1 HIS C 116     207.627 278.585  83.377  1.00  0.47           C  
ATOM    178  NE2 HIS C 116     206.277 278.735  83.408  1.00  0.47           N  
ATOM    179  N   THR C 117     206.956 284.364  83.228  1.00  0.41           N  
ATOM    180  CA  THR C 117     206.342 285.050  82.094  1.00  0.41           C  
ATOM    181  C   THR C 117     207.364 285.451  81.046  1.00  0.41           C  
ATOM    182  O   THR C 117     207.175 285.242  79.853  1.00  0.41           O  
ATOM    183  CB  THR C 117     205.560 286.288  82.504  1.00  0.41           C  
ATOM    184  OG1 THR C 117     204.467 285.926  83.336  1.00  0.41           O  
ATOM    185  CG2 THR C 117     204.966 287.031  81.299  1.00  0.41           C  
ATOM    186  N   LYS C 118     208.494 286.040  81.475  1.00  0.42           N  
ATOM    187  CA  LYS C 118     209.497 286.569  80.573  1.00  0.42           C  
ATOM    188  C   LYS C 118     210.399 285.560  79.877  1.00  0.42           C  
ATOM    189  O   LYS C 118     210.613 285.634  78.667  1.00  0.42           O  
ATOM    190  CB  LYS C 118     210.406 287.540  81.365  1.00  0.42           C  
ATOM    191  CG  LYS C 118     211.486 288.236  80.514  1.00  0.42           C  
ATOM    192  CD  LYS C 118     212.299 289.258  81.329  1.00  0.42           C  
ATOM    193  CE  LYS C 118     213.359 289.996  80.502  1.00  0.42           C  
ATOM    194  NZ  LYS C 118     214.061 291.023  81.316  1.00  0.42           N  
ATOM    195  N   SER C 119     211.002 284.611  80.618  1.00  0.44           N  
ATOM    196  CA  SER C 119     212.032 283.747  80.059  1.00  0.44           C  
ATOM    197  C   SER C 119     211.471 282.522  79.373  1.00  0.44           C  
ATOM    198  O   SER C 119     212.168 281.895  78.585  1.00  0.44           O  
ATOM    199  CB  SER C 119     213.093 283.296  81.099  1.00  0.44           C  
ATOM    200  OG  SER C 119     212.518 282.591  82.204  1.00  0.44           O  
ATOM    201  N   GLU C 120     210.186 282.196  79.618  1.00  0.38           N  
ATOM    202  CA  GLU C 120     209.460 281.137  78.939  1.00  0.38           C  
ATOM    203  C   GLU C 120     209.094 281.515  77.508  1.00  0.38           C  
ATOM    204  O   GLU C 120     208.972 280.671  76.625  1.00  0.38           O  
ATOM    205  CB  GLU C 120     208.195 280.784  79.760  1.00  0.38           C  
ATOM    206  CG  GLU C 120     207.394 279.542  79.302  1.00  0.38           C  
ATOM    207  CD  GLU C 120     208.152 278.233  79.526  1.00  0.38           C  
ATOM    208  OE1 GLU C 120     207.722 277.222  78.915  1.00  0.38           O  
ATOM    209  OE2 GLU C 120     209.116 278.217  80.339  1.00  0.38           O  
ATOM    210  N   GLN C 121     208.922 282.827  77.213  1.00  0.42           N  
ATOM    211  CA  GLN C 121     208.624 283.280  75.863  1.00  0.42           C  
ATOM    212  C   GLN C 121     209.770 283.130  74.878  1.00  0.42           C  
ATOM    213  O   GLN C 121     209.588 282.711  73.733  1.00  0.42           O  
ATOM    214  CB  GLN C 121     208.216 284.767  75.856  1.00  0.42           C  
ATOM    215  CG  GLN C 121     206.862 285.036  76.536  1.00  0.42           C  
ATOM    216  CD  GLN C 121     206.584 286.537  76.574  1.00  0.42           C  
ATOM    217  OE1 GLN C 121     207.479 287.384  76.553  1.00  0.42           O  
ATOM    218  NE2 GLN C 121     205.279 286.896  76.611  1.00  0.42           N  
ATOM    219  N   LYS C 122     210.989 283.510  75.295  1.00  0.32           N  
ATOM    220  CA  LYS C 122     212.159 283.464  74.447  1.00  0.32           C  
ATOM    221  C   LYS C 122     212.937 282.167  74.618  1.00  0.32           C  
ATOM    222  O   LYS C 122     213.375 281.817  75.711  1.00  0.32           O  
ATOM    223  CB  LYS C 122     213.103 284.653  74.715  1.00  0.32           C  
ATOM    224  CG  LYS C 122     212.505 286.014  74.333  1.00  0.32           C  
ATOM    225  CD  LYS C 122     213.505 287.152  74.584  1.00  0.32           C  
ATOM    226  CE  LYS C 122     212.968 288.520  74.175  1.00  0.32           C  
ATOM    227  NZ  LYS C 122     213.990 289.550  74.450  1.00  0.32           N  
ATOM    228  N   ALA C 123     213.169 281.434  73.507  1.00  0.26           N  
ATOM    229  CA  ALA C 123     213.800 280.132  73.564  1.00  0.26           C  
ATOM    230  C   ALA C 123     214.673 279.871  72.342  1.00  0.26           C  
ATOM    231  O   ALA C 123     215.112 278.751  72.082  1.00  0.26           O  
ATOM    232  CB  ALA C 123     212.684 279.070  73.606  1.00  0.26           C  
ATOM    233  N   ALA C 124     214.964 280.905  71.530  1.00  0.20           N  
ATOM    234  CA  ALA C 124     215.549 280.695  70.223  1.00  0.20           C  
ATOM    235  C   ALA C 124     217.079 280.725  70.196  1.00  0.20           C  
ATOM    236  O   ALA C 124     217.686 281.749  69.906  1.00  0.20           O  
ATOM    237  CB  ALA C 124     214.967 281.724  69.234  1.00  0.20           C  
ATOM    238  N   GLN C 125     217.730 279.567  70.456  1.00  0.18           N  
ATOM    239  CA  GLN C 125     219.161 279.337  70.228  1.00  0.18           C  
ATOM    240  C   GLN C 125     220.144 280.230  71.009  1.00  0.18           C  
ATOM    241  O   GLN C 125     221.284 280.430  70.593  1.00  0.18           O  
ATOM    242  CB  GLN C 125     219.520 279.388  68.714  1.00  0.18           C  
ATOM    243  CG  GLN C 125     218.744 278.421  67.788  1.00  0.18           C  
ATOM    244  CD  GLN C 125     219.115 276.968  68.071  1.00  0.18           C  
ATOM    245  OE1 GLN C 125     220.288 276.602  68.141  1.00  0.18           O  
ATOM    246  NE2 GLN C 125     218.098 276.087  68.219  1.00  0.18           N  
ATOM    247  N   LEU C 126     219.744 280.743  72.188  1.00  0.18           N  
ATOM    248  CA  LEU C 126     220.515 281.697  72.971  1.00  0.18           C  
ATOM    249  C   LEU C 126     220.444 281.330  74.454  1.00  0.18           C  
ATOM    250  O   LEU C 126     219.944 280.274  74.841  1.00  0.18           O  
ATOM    251  CB  LEU C 126     220.023 283.153  72.761  1.00  0.18           C  
ATOM    252  CG  LEU C 126     220.218 283.751  71.352  1.00  0.18           C  
ATOM    253  CD1 LEU C 126     219.587 285.151  71.334  1.00  0.18           C  
ATOM    254  CD2 LEU C 126     221.695 283.829  70.938  1.00  0.18           C  
ATOM    255  N   ASP C 127     220.974 282.195  75.336  1.00  0.22           N  
ATOM    256  CA  ASP C 127     221.184 282.001  76.753  1.00  0.22           C  
ATOM    257  C   ASP C 127     219.984 282.490  77.582  1.00  0.22           C  
ATOM    258  O   ASP C 127     220.101 282.832  78.764  1.00  0.22           O  
ATOM    259  CB  ASP C 127     222.536 282.691  77.127  1.00  0.22           C  
ATOM    260  CG  ASP C 127     222.657 284.174  76.770  1.00  0.22           C  
ATOM    261  OD1 ASP C 127     221.957 284.632  75.832  1.00  0.22           O  
ATOM    262  OD2 ASP C 127     223.524 284.832  77.397  1.00  0.22           O  
ATOM    263  N   GLU C 128     218.771 282.494  76.981  1.00  0.25           N  
ATOM    264  CA  GLU C 128     217.612 283.249  77.447  1.00  0.25           C  
ATOM    265  C   GLU C 128     217.058 282.928  78.832  1.00  0.25           C  
ATOM    266  O   GLU C 128     216.785 283.818  79.646  1.00  0.25           O  
ATOM    267  CB  GLU C 128     216.450 283.075  76.439  1.00  0.25           C  
ATOM    268  CG  GLU C 128     216.743 283.699  75.051  1.00  0.25           C  
ATOM    269  CD  GLU C 128     216.667 285.233  75.016  1.00  0.25           C  
ATOM    270  OE1 GLU C 128     216.203 285.857  76.013  1.00  0.25           O  
ATOM    271  OE2 GLU C 128     216.995 285.803  73.944  1.00  0.25           O  
ATOM    272  N   GLN C 129     216.877 281.623  79.126  1.00  0.29           N  
ATOM    273  CA  GLN C 129     216.247 281.166  80.351  1.00  0.29           C  
ATOM    274  C   GLN C 129     217.196 280.530  81.348  1.00  0.29           C  
ATOM    275  O   GLN C 129     217.053 280.711  82.555  1.00  0.29           O  
ATOM    276  CB  GLN C 129     215.122 280.159  80.016  1.00  0.29           C  
ATOM    277  CG  GLN C 129     214.302 279.720  81.252  1.00  0.29           C  
ATOM    278  CD  GLN C 129     213.049 278.940  80.837  1.00  0.29           C  
ATOM    279  OE1 GLN C 129     213.198 277.884  80.216  1.00  0.29           O  
ATOM    280  NE2 GLN C 129     211.838 279.426  81.194  1.00  0.29           N  
ATOM    281  N   LEU C 130     218.239 279.813  80.894  1.00  0.25           N  
ATOM    282  CA  LEU C 130     219.003 278.945  81.780  1.00  0.25           C  
ATOM    283  C   LEU C 130     220.212 279.613  82.424  1.00  0.25           C  
ATOM    284  O   LEU C 130     221.015 278.961  83.088  1.00  0.25           O  
ATOM    285  CB  LEU C 130     219.391 277.628  81.069  1.00  0.25           C  
ATOM    286  CG  LEU C 130     218.193 276.737  80.661  1.00  0.25           C  
ATOM    287  CD1 LEU C 130     218.705 275.532  79.860  1.00  0.25           C  
ATOM    288  CD2 LEU C 130     217.373 276.246  81.868  1.00  0.25           C  
ATOM    289  N   LEU C 131     220.323 280.954  82.318  1.00  0.25           N  
ATOM    290  CA  LEU C 131     221.153 281.743  83.214  1.00  0.25           C  
ATOM    291  C   LEU C 131     220.267 282.558  84.159  1.00  0.25           C  
ATOM    292  O   LEU C 131     220.745 283.371  84.948  1.00  0.25           O  
ATOM    293  CB  LEU C 131     222.143 282.661  82.454  1.00  0.25           C  
ATOM    294  CG  LEU C 131     223.217 281.925  81.621  1.00  0.25           C  
ATOM    295  CD1 LEU C 131     224.060 282.945  80.838  1.00  0.25           C  
ATOM    296  CD2 LEU C 131     224.130 281.028  82.477  1.00  0.25           C  
ATOM    297  N   LYS C 132     218.932 282.324  84.134  1.00  0.37           N  
ATOM    298  CA  LYS C 132     217.953 282.998  84.969  1.00  0.37           C  
ATOM    299  C   LYS C 132     217.177 281.983  85.773  1.00  0.37           C  
ATOM    300  O   LYS C 132     215.969 282.103  85.986  1.00  0.37           O  
ATOM    301  CB  LYS C 132     216.968 283.857  84.159  1.00  0.37           C  
ATOM    302  CG  LYS C 132     217.668 285.009  83.452  1.00  0.37           C  
ATOM    303  CD  LYS C 132     216.657 285.854  82.693  1.00  0.37           C  
ATOM    304  CE  LYS C 132     217.366 286.957  81.937  1.00  0.37           C  
ATOM    305  NZ  LYS C 132     216.347 287.685  81.178  1.00  0.37           N  
ATOM    306  N   THR C 133     217.872 280.927  86.223  1.00  0.34           N  
ATOM    307  CA  THR C 133     217.326 279.889  87.082  1.00  0.34           C  
ATOM    308  C   THR C 133     216.821 280.423  88.417  1.00  0.34           C  
ATOM    309  O   THR C 133     217.564 280.992  89.214  1.00  0.34           O  
ATOM    310  CB  THR C 133     218.338 278.788  87.359  1.00  0.34           C  
ATOM    311  OG1 THR C 133     218.775 278.203  86.140  1.00  0.34           O  
ATOM    312  CG2 THR C 133     217.739 277.656  88.198  1.00  0.34           C  
ATOM    313  N   LYS C 134     215.524 280.206  88.724  1.00  0.32           N  
ATOM    314  CA  LYS C 134     214.889 280.692  89.937  1.00  0.32           C  
ATOM    315  C   LYS C 134     214.766 279.604  90.993  1.00  0.32           C  
ATOM    316  O   LYS C 134     214.157 279.785  92.050  1.00  0.32           O  
ATOM    317  CB  LYS C 134     213.497 281.287  89.616  1.00  0.32           C  
ATOM    318  CG  LYS C 134     212.486 280.342  88.949  1.00  0.32           C  
ATOM    319  CD  LYS C 134     211.182 281.120  88.740  1.00  0.32           C  
ATOM    320  CE  LYS C 134     210.018 280.273  88.247  1.00  0.32           C  
ATOM    321  NZ  LYS C 134     208.812 281.116  88.225  1.00  0.32           N  
ATOM    322  N   GLU C 135     215.374 278.439  90.722  1.00  0.37           N  
ATOM    323  CA  GLU C 135     215.340 277.258  91.562  1.00  0.37           C  
ATOM    324  C   GLU C 135     216.064 277.410  92.894  1.00  0.37           C  
ATOM    325  O   GLU C 135     215.538 277.092  93.954  1.00  0.37           O  
ATOM    326  CB  GLU C 135     215.851 276.039  90.785  1.00  0.37           C  
ATOM    327  CG  GLU C 135     214.979 275.746  89.540  1.00  0.37           C  
ATOM    328  CD  GLU C 135     215.561 274.608  88.705  1.00  0.37           C  
ATOM    329  OE1 GLU C 135     216.691 274.161  89.026  1.00  0.37           O  
ATOM    330  OE2 GLU C 135     214.889 274.214  87.720  1.00  0.37           O  
ATOM    331  N   VAL C 136     217.284 277.986  92.907  1.00  0.38           N  
ATOM    332  CA  VAL C 136     218.005 278.215  94.152  1.00  0.38           C  
ATOM    333  C   VAL C 136     217.298 279.201  95.073  1.00  0.38           C  
ATOM    334  O   VAL C 136     217.311 279.044  96.292  1.00  0.38           O  
ATOM    335  CB  VAL C 136     219.485 278.563  93.992  1.00  0.38           C  
ATOM    336  CG1 VAL C 136     220.214 277.399  93.289  1.00  0.38           C  
ATOM    337  CG2 VAL C 136     219.704 279.905  93.268  1.00  0.38           C  
ATOM    338  N   ALA C 137     216.625 280.228  94.508  1.00  0.47           N  
ATOM    339  CA  ALA C 137     215.792 281.150  95.252  1.00  0.47           C  
ATOM    340  C   ALA C 137     214.574 280.471  95.881  1.00  0.47           C  
ATOM    341  O   ALA C 137     214.302 280.646  97.063  1.00  0.47           O  
ATOM    342  CB  ALA C 137     215.364 282.339  94.367  1.00  0.47           C  
ATOM    343  N   ILE C 138     213.841 279.613  95.136  1.00  0.43           N  
ATOM    344  CA  ILE C 138     212.718 278.863  95.700  1.00  0.43           C  
ATOM    345  C   ILE C 138     213.133 277.781  96.712  1.00  0.43           C  
ATOM    346  O   ILE C 138     212.435 277.527  97.695  1.00  0.43           O  
ATOM    347  CB  ILE C 138     211.743 278.370  94.632  1.00  0.43           C  
ATOM    348  CG1 ILE C 138     210.354 278.039  95.219  1.00  0.43           C  
ATOM    349  CG2 ILE C 138     212.343 277.194  93.850  1.00  0.43           C  
ATOM    350  CD1 ILE C 138     209.298 277.797  94.135  1.00  0.43           C  
ATOM    351  N   GLU C 139     214.321 277.155  96.539  1.00  0.41           N  
ATOM    352  CA  GLU C 139     214.980 276.314  97.537  1.00  0.41           C  
ATOM    353  C   GLU C 139     215.317 277.078  98.806  1.00  0.41           C  
ATOM    354  O   GLU C 139     215.109 276.605  99.925  1.00  0.41           O  
ATOM    355  CB  GLU C 139     216.274 275.686  96.964  1.00  0.41           C  
ATOM    356  CG  GLU C 139     216.005 274.428  96.108  1.00  0.41           C  
ATOM    357  CD  GLU C 139     215.724 273.210  96.988  1.00  0.41           C  
ATOM    358  OE1 GLU C 139     216.436 273.044  98.022  1.00  0.41           O  
ATOM    359  OE2 GLU C 139     214.802 272.438  96.632  1.00  0.41           O  
ATOM    360  N   LYS C 140     215.812 278.329  98.667  1.00  0.47           N  
ATOM    361  CA  LYS C 140     215.955 279.241  99.788  1.00  0.47           C  
ATOM    362  C   LYS C 140     214.628 279.550 100.450  1.00  0.47           C  
ATOM    363  O   LYS C 140     214.547 279.502 101.673  1.00  0.47           O  
ATOM    364  CB  LYS C 140     216.718 280.552  99.450  1.00  0.47           C  
ATOM    365  CG  LYS C 140     218.232 280.399  99.190  1.00  0.47           C  
ATOM    366  CD  LYS C 140     218.950 279.535 100.244  1.00  0.47           C  
ATOM    367  CE  LYS C 140     220.470 279.663 100.273  1.00  0.47           C  
ATOM    368  NZ  LYS C 140     220.813 281.026 100.721  1.00  0.47           N  
ATOM    369  N   ALA C 141     213.547 279.782  99.683  1.00  0.49           N  
ATOM    370  CA  ALA C 141     212.225 279.950 100.249  1.00  0.49           C  
ATOM    371  C   ALA C 141     211.751 278.750 101.085  1.00  0.49           C  
ATOM    372  O   ALA C 141     211.272 278.906 102.211  1.00  0.49           O  
ATOM    373  CB  ALA C 141     211.195 280.249  99.137  1.00  0.49           C  
ATOM    374  N   HIS C 142     211.917 277.513 100.579  1.00  0.43           N  
ATOM    375  CA  HIS C 142     211.583 276.292 101.304  1.00  0.43           C  
ATOM    376  C   HIS C 142     212.419 276.022 102.549  1.00  0.43           C  
ATOM    377  O   HIS C 142     211.890 275.701 103.610  1.00  0.43           O  
ATOM    378  CB  HIS C 142     211.679 275.066 100.376  1.00  0.43           C  
ATOM    379  CG  HIS C 142     211.252 273.777 101.006  1.00  0.43           C  
ATOM    380  ND1 HIS C 142     209.917 273.534 101.266  1.00  0.43           N  
ATOM    381  CD2 HIS C 142     212.007 272.703 101.359  1.00  0.43           C  
ATOM    382  CE1 HIS C 142     209.887 272.314 101.758  1.00  0.43           C  
ATOM    383  NE2 HIS C 142     211.122 271.766 101.840  1.00  0.43           N  
ATOM    384  N   LYS C 143     213.759 276.164 102.473  1.00  0.48           N  
ATOM    385  CA  LYS C 143     214.610 276.000 103.640  1.00  0.48           C  
ATOM    386  C   LYS C 143     214.447 277.088 104.672  1.00  0.48           C  
ATOM    387  O   LYS C 143     214.394 276.808 105.865  1.00  0.48           O  
ATOM    388  CB  LYS C 143     216.095 275.844 103.274  1.00  0.48           C  
ATOM    389  CG  LYS C 143     216.352 274.513 102.560  1.00  0.48           C  
ATOM    390  CD  LYS C 143     217.834 274.331 102.214  1.00  0.48           C  
ATOM    391  CE  LYS C 143     218.104 273.013 101.484  1.00  0.48           C  
ATOM    392  NZ  LYS C 143     219.531 272.916 101.109  1.00  0.48           N  
ATOM    393  N   LEU C 144     214.339 278.366 104.247  1.00  0.53           N  
ATOM    394  CA  LEU C 144     214.042 279.434 105.182  1.00  0.53           C  
ATOM    395  C   LEU C 144     212.672 279.236 105.820  1.00  0.53           C  
ATOM    396  O   LEU C 144     212.575 279.253 107.044  1.00  0.53           O  
ATOM    397  CB  LEU C 144     214.231 280.847 104.564  1.00  0.53           C  
ATOM    398  CG  LEU C 144     215.692 281.190 104.171  1.00  0.53           C  
ATOM    399  CD1 LEU C 144     215.743 282.455 103.298  1.00  0.53           C  
ATOM    400  CD2 LEU C 144     216.616 281.356 105.392  1.00  0.53           C  
ATOM    401  N   SER C 145     211.594 278.913 105.072  1.00  0.47           N  
ATOM    402  CA  SER C 145     210.295 278.669 105.697  1.00  0.47           C  
ATOM    403  C   SER C 145     210.258 277.526 106.696  1.00  0.47           C  
ATOM    404  O   SER C 145     209.712 277.671 107.785  1.00  0.47           O  
ATOM    405  CB  SER C 145     209.077 278.521 104.732  1.00  0.47           C  
ATOM    406  OG  SER C 145     209.120 277.387 103.849  1.00  0.47           O  
ATOM    407  N   LYS C 146     210.873 276.367 106.389  1.00  0.51           N  
ATOM    408  CA  LYS C 146     210.907 275.256 107.327  1.00  0.51           C  
ATOM    409  C   LYS C 146     211.777 275.472 108.562  1.00  0.51           C  
ATOM    410  O   LYS C 146     211.463 274.956 109.634  1.00  0.51           O  
ATOM    411  CB  LYS C 146     211.268 273.925 106.632  1.00  0.51           C  
ATOM    412  CG  LYS C 146     210.276 273.492 105.535  1.00  0.51           C  
ATOM    413  CD  LYS C 146     208.852 273.222 106.057  1.00  0.51           C  
ATOM    414  CE  LYS C 146     207.910 272.718 104.962  1.00  0.51           C  
ATOM    415  NZ  LYS C 146     206.547 272.517 105.504  1.00  0.51           N  
ATOM    416  N   SER C 147     212.855 276.272 108.454  1.00  0.46           N  
ATOM    417  CA  SER C 147     213.749 276.563 109.572  1.00  0.46           C  
ATOM    418  C   SER C 147     213.386 277.841 110.320  1.00  0.46           C  
ATOM    419  O   SER C 147     214.032 278.197 111.303  1.00  0.46           O  
ATOM    420  CB  SER C 147     215.219 276.711 109.108  1.00  0.46           C  
ATOM    421  OG  SER C 147     215.728 275.462 108.631  1.00  0.46           O  
ATOM    422  N   VAL C 148     212.326 278.549 109.885  1.00  0.57           N  
ATOM    423  CA  VAL C 148     211.777 279.732 110.539  1.00  0.57           C  
ATOM    424  C   VAL C 148     210.443 279.407 111.166  1.00  0.57           C  
ATOM    425  O   VAL C 148     210.296 279.427 112.388  1.00  0.57           O  
ATOM    426  CB  VAL C 148     211.650 280.896 109.564  1.00  0.57           C  
ATOM    427  CG1 VAL C 148     210.853 282.102 110.113  1.00  0.57           C  
ATOM    428  CG2 VAL C 148     213.081 281.331 109.201  1.00  0.57           C  
ATOM    429  N   GLU C 149     209.420 279.070 110.356  1.00  0.52           N  
ATOM    430  CA  GLU C 149     208.038 279.009 110.797  1.00  0.52           C  
ATOM    431  C   GLU C 149     207.791 277.983 111.893  1.00  0.52           C  
ATOM    432  O   GLU C 149     207.178 278.265 112.919  1.00  0.52           O  
ATOM    433  CB  GLU C 149     207.109 278.757 109.583  1.00  0.52           C  
ATOM    434  CG  GLU C 149     207.159 279.888 108.521  1.00  0.52           C  
ATOM    435  CD  GLU C 149     206.639 281.201 109.103  1.00  0.52           C  
ATOM    436  OE1 GLU C 149     205.500 281.190 109.629  1.00  0.52           O  
ATOM    437  OE2 GLU C 149     207.387 282.205 109.033  1.00  0.52           O  
ATOM    438  N   ALA C 150     208.368 276.772 111.739  1.00  0.59           N  
ATOM    439  CA  ALA C 150     208.283 275.703 112.714  1.00  0.59           C  
ATOM    440  C   ALA C 150     208.915 276.057 114.059  1.00  0.59           C  
ATOM    441  O   ALA C 150     208.382 275.717 115.115  1.00  0.59           O  
ATOM    442  CB  ALA C 150     208.907 274.419 112.133  1.00  0.59           C  
ATOM    443  N   GLU C 151     210.052 276.789 114.038  1.00  0.55           N  
ATOM    444  CA  GLU C 151     210.708 277.324 115.221  1.00  0.55           C  
ATOM    445  C   GLU C 151     209.797 278.305 115.953  1.00  0.55           C  
ATOM    446  O   GLU C 151     209.614 278.247 117.170  1.00  0.55           O  
ATOM    447  CB  GLU C 151     212.047 278.006 114.831  1.00  0.55           C  
ATOM    448  CG  GLU C 151     212.925 278.463 116.022  1.00  0.55           C  
ATOM    449  CD  GLU C 151     213.364 277.293 116.900  1.00  0.55           C  
ATOM    450  OE1 GLU C 151     213.591 276.183 116.354  1.00  0.55           O  
ATOM    451  OE2 GLU C 151     213.474 277.513 118.133  1.00  0.55           O  
ATOM    452  N   LEU C 152     209.125 279.200 115.198  1.00  0.60           N  
ATOM    453  CA  LEU C 152     208.148 280.133 115.737  1.00  0.60           C  
ATOM    454  C   LEU C 152     206.921 279.477 116.370  1.00  0.60           C  
ATOM    455  O   LEU C 152     206.513 279.861 117.467  1.00  0.60           O  
ATOM    456  CB  LEU C 152     207.777 281.253 114.738  1.00  0.60           C  
ATOM    457  CG  LEU C 152     208.725 282.479 114.788  1.00  0.60           C  
ATOM    458  CD1 LEU C 152     208.630 283.269 116.107  1.00  0.60           C  
ATOM    459  CD2 LEU C 152     210.193 282.163 114.451  1.00  0.60           C  
ATOM    460  N   ASP C 153     206.337 278.434 115.746  1.00  0.55           N  
ATOM    461  CA  ASP C 153     205.300 277.612 116.357  1.00  0.55           C  
ATOM    462  C   ASP C 153     205.763 276.857 117.602  1.00  0.55           C  
ATOM    463  O   ASP C 153     205.026 276.737 118.587  1.00  0.55           O  
ATOM    464  CB  ASP C 153     204.695 276.601 115.357  1.00  0.55           C  
ATOM    465  CG  ASP C 153     203.762 277.277 114.360  1.00  0.55           C  
ATOM    466  OD1 ASP C 153     203.262 278.392 114.658  1.00  0.55           O  
ATOM    467  OD2 ASP C 153     203.451 276.598 113.346  1.00  0.55           O  
ATOM    468  N   PHE C 154     207.008 276.336 117.600  1.00  0.48           N  
ATOM    469  CA  PHE C 154     207.616 275.701 118.757  1.00  0.48           C  
ATOM    470  C   PHE C 154     207.729 276.662 119.944  1.00  0.48           C  
ATOM    471  O   PHE C 154     207.223 276.381 121.031  1.00  0.48           O  
ATOM    472  CB  PHE C 154     208.995 275.103 118.364  1.00  0.48           C  
ATOM    473  CG  PHE C 154     209.630 274.331 119.486  1.00  0.48           C  
ATOM    474  CD1 PHE C 154     210.700 274.881 120.211  1.00  0.48           C  
ATOM    475  CD2 PHE C 154     209.143 273.066 119.845  1.00  0.48           C  
ATOM    476  CE1 PHE C 154     211.261 274.183 121.286  1.00  0.48           C  
ATOM    477  CE2 PHE C 154     209.710 272.363 120.915  1.00  0.48           C  
ATOM    478  CZ  PHE C 154     210.769 272.923 121.638  1.00  0.48           C  
ATOM    479  N   VAL C 155     208.290 277.876 119.739  1.00  0.52           N  
ATOM    480  CA  VAL C 155     208.353 278.879 120.795  1.00  0.52           C  
ATOM    481  C   VAL C 155     206.979 279.418 121.173  1.00  0.52           C  
ATOM    482  O   VAL C 155     206.750 279.786 122.321  1.00  0.52           O  
ATOM    483  CB  VAL C 155     209.358 280.013 120.584  1.00  0.52           C  
ATOM    484  CG1 VAL C 155     210.766 279.413 120.407  1.00  0.52           C  
ATOM    485  CG2 VAL C 155     208.969 280.898 119.391  1.00  0.52           C  
ATOM    486  N   LYS C 156     205.995 279.436 120.242  1.00  0.46           N  
ATOM    487  CA  LYS C 156     204.616 279.789 120.539  1.00  0.46           C  
ATOM    488  C   LYS C 156     203.967 278.848 121.533  1.00  0.46           C  
ATOM    489  O   LYS C 156     203.341 279.278 122.497  1.00  0.46           O  
ATOM    490  CB  LYS C 156     203.711 279.820 119.281  1.00  0.46           C  
ATOM    491  CG  LYS C 156     202.251 280.213 119.580  1.00  0.46           C  
ATOM    492  CD  LYS C 156     201.393 280.274 118.308  1.00  0.46           C  
ATOM    493  CE  LYS C 156     199.933 280.639 118.585  1.00  0.46           C  
ATOM    494  NZ  LYS C 156     199.179 280.703 117.314  1.00  0.46           N  
ATOM    495  N   ARG C 157     204.122 277.524 121.339  1.00  0.43           N  
ATOM    496  CA  ARG C 157     203.661 276.553 122.310  1.00  0.43           C  
ATOM    497  C   ARG C 157     204.439 276.610 123.611  1.00  0.43           C  
ATOM    498  O   ARG C 157     203.832 276.490 124.671  1.00  0.43           O  
ATOM    499  CB  ARG C 157     203.545 275.120 121.746  1.00  0.43           C  
ATOM    500  CG  ARG C 157     202.427 274.999 120.686  1.00  0.43           C  
ATOM    501  CD  ARG C 157     202.287 273.580 120.126  1.00  0.43           C  
ATOM    502  NE  ARG C 157     201.174 273.601 119.112  1.00  0.43           N  
ATOM    503  CZ  ARG C 157     200.845 272.558 118.334  1.00  0.43           C  
ATOM    504  NH1 ARG C 157     199.868 272.678 117.437  1.00  0.43           N  
ATOM    505  NH2 ARG C 157     201.481 271.392 118.423  1.00  0.43           N  
ATOM    506  N   GLU C 158     205.764 276.866 123.575  1.00  0.47           N  
ATOM    507  CA  GLU C 158     206.558 277.077 124.778  1.00  0.47           C  
ATOM    508  C   GLU C 158     206.051 278.265 125.593  1.00  0.47           C  
ATOM    509  O   GLU C 158     205.683 278.147 126.759  1.00  0.47           O  
ATOM    510  CB  GLU C 158     208.050 277.270 124.391  1.00  0.47           C  
ATOM    511  CG  GLU C 158     209.069 277.336 125.557  1.00  0.47           C  
ATOM    512  CD  GLU C 158     208.881 276.223 126.584  1.00  0.47           C  
ATOM    513  OE1 GLU C 158     209.141 275.047 126.227  1.00  0.47           O  
ATOM    514  OE2 GLU C 158     208.513 276.566 127.737  1.00  0.47           O  
ATOM    515  N   VAL C 159     205.864 279.450 124.971  1.00  0.47           N  
ATOM    516  CA  VAL C 159     205.389 280.618 125.708  1.00  0.47           C  
ATOM    517  C   VAL C 159     203.929 280.548 126.145  1.00  0.47           C  
ATOM    518  O   VAL C 159     203.531 281.189 127.119  1.00  0.47           O  
ATOM    519  CB  VAL C 159     205.667 281.954 125.032  1.00  0.47           C  
ATOM    520  CG1 VAL C 159     207.187 282.096 124.821  1.00  0.47           C  
ATOM    521  CG2 VAL C 159     204.864 282.091 123.727  1.00  0.47           C  
ATOM    522  N   GLN C 160     203.091 279.741 125.465  1.00  0.47           N  
ATOM    523  CA  GLN C 160     201.769 279.390 125.951  1.00  0.47           C  
ATOM    524  C   GLN C 160     201.795 278.338 127.057  1.00  0.47           C  
ATOM    525  O   GLN C 160     200.952 278.371 127.952  1.00  0.47           O  
ATOM    526  CB  GLN C 160     200.799 279.013 124.803  1.00  0.47           C  
ATOM    527  CG  GLN C 160     200.521 280.173 123.808  1.00  0.47           C  
ATOM    528  CD  GLN C 160     199.892 281.383 124.500  1.00  0.47           C  
ATOM    529  OE1 GLN C 160     198.852 281.278 125.149  1.00  0.47           O  
ATOM    530  NE2 GLN C 160     200.508 282.579 124.350  1.00  0.47           N  
ATOM    531  N   GLN C 161     202.771 277.408 127.112  1.00  0.48           N  
ATOM    532  CA  GLN C 161     203.016 276.577 128.287  1.00  0.48           C  
ATOM    533  C   GLN C 161     203.453 277.415 129.485  1.00  0.48           C  
ATOM    534  O   GLN C 161     202.984 277.204 130.601  1.00  0.48           O  
ATOM    535  CB  GLN C 161     204.023 275.431 128.042  1.00  0.48           C  
ATOM    536  CG  GLN C 161     203.474 274.305 127.135  1.00  0.48           C  
ATOM    537  CD  GLN C 161     204.545 273.248 126.877  1.00  0.48           C  
ATOM    538  OE1 GLN C 161     205.738 273.444 127.087  1.00  0.48           O  
ATOM    539  NE2 GLN C 161     204.121 272.046 126.421  1.00  0.48           N  
ATOM    540  N   ILE C 162     204.293 278.446 129.257  1.00  0.47           N  
ATOM    541  CA  ILE C 162     204.616 279.494 130.237  1.00  0.47           C  
ATOM    542  C   ILE C 162     203.379 280.253 130.738  1.00  0.47           C  
ATOM    543  O   ILE C 162     203.217 280.488 131.953  1.00  0.47           O  
ATOM    544  CB  ILE C 162     205.682 280.460 129.699  1.00  0.47           C  
ATOM    545  CG1 ILE C 162     207.028 279.711 129.530  1.00  0.47           C  
ATOM    546  CG2 ILE C 162     205.841 281.710 130.604  1.00  0.47           C  
ATOM    547  CD1 ILE C 162     208.094 280.514 128.775  1.00  0.47           C  
ATOM    548  N   GLN C 163     202.448 280.630 129.847  1.00  0.48           N  
ATOM    549  CA  GLN C 163     201.167 281.251 130.160  1.00  0.48           C  
ATOM    550  C   GLN C 163     200.060 280.172 130.304  1.00  0.48           C  
ATOM    551  O   GLN C 163     198.887 280.492 130.277  1.00  0.48           O  
ATOM    552  CB  GLN C 163     200.593 282.275 129.156  1.00  0.48           C  
ATOM    553  CG  GLN C 163     201.460 283.442 128.637  1.00  0.48           C  
ATOM    554  CD  GLN C 163     201.852 284.377 129.768  1.00  0.48           C  
ATOM    555  OE1 GLN C 163     201.027 284.869 130.537  1.00  0.48           O  
ATOM    556  NE2 GLN C 163     203.174 284.646 129.872  1.00  0.48           N  
ATOM    557  N   SER C 164     200.482 278.959 130.705  1.00  0.49           N  
ATOM    558  CA  SER C 164     199.687 277.994 131.479  1.00  0.49           C  
ATOM    559  C   SER C 164     200.356 277.781 132.817  1.00  0.49           C  
ATOM    560  O   SER C 164     199.683 277.445 133.785  1.00  0.49           O  
ATOM    561  CB  SER C 164     199.625 276.592 130.835  1.00  0.49           C  
ATOM    562  OG  SER C 164     198.708 276.570 129.742  1.00  0.49           O  
ATOM    563  N   ALA C 165     201.693 277.984 132.934  1.00  0.48           N  
ATOM    564  CA  ALA C 165     202.429 277.963 134.188  1.00  0.48           C  
ATOM    565  C   ALA C 165     202.091 279.140 135.107  1.00  0.48           C  
ATOM    566  O   ALA C 165     201.730 278.942 136.267  1.00  0.48           O  
ATOM    567  CB  ALA C 165     203.946 277.872 133.886  1.00  0.48           C  
ATOM    568  N   LEU C 166     202.099 280.394 134.596  1.00  0.46           N  
ATOM    569  CA  LEU C 166     201.631 281.553 135.351  1.00  0.46           C  
ATOM    570  C   LEU C 166     200.162 281.503 135.808  1.00  0.46           C  
ATOM    571  O   LEU C 166     199.954 281.873 136.955  1.00  0.46           O  
ATOM    572  CB  LEU C 166     201.956 282.921 134.679  1.00  0.46           C  
ATOM    573  CG  LEU C 166     203.459 283.264 134.535  1.00  0.46           C  
ATOM    574  CD1 LEU C 166     203.624 284.568 133.736  1.00  0.46           C  
ATOM    575  CD2 LEU C 166     204.191 283.393 135.884  1.00  0.46           C  
ATOM    576  N   PRO C 167     199.120 281.082 135.084  1.00  0.54           N  
ATOM    577  CA  PRO C 167     197.794 280.830 135.643  1.00  0.54           C  
ATOM    578  C   PRO C 167     197.710 279.831 136.751  1.00  0.54           C  
ATOM    579  O   PRO C 167     197.000 280.118 137.709  1.00  0.54           O  
ATOM    580  CB  PRO C 167     196.974 280.286 134.483  1.00  0.54           C  
ATOM    581  CG  PRO C 167     197.657 280.798 133.216  1.00  0.54           C  
ATOM    582  CD  PRO C 167     199.102 281.052 133.629  1.00  0.54           C  
ATOM    583  N   LYS C 168     198.372 278.658 136.624  1.00  0.50           N  
ATOM    584  CA  LYS C 168     198.444 277.714 137.726  1.00  0.50           C  
ATOM    585  C   LYS C 168     199.161 278.358 138.897  1.00  0.50           C  
ATOM    586  O   LYS C 168     198.669 278.307 140.017  1.00  0.50           O  
ATOM    587  CB  LYS C 168     199.040 276.329 137.354  1.00  0.50           C  
ATOM    588  CG  LYS C 168     198.101 275.504 136.455  1.00  0.50           C  
ATOM    589  CD  LYS C 168     198.644 274.093 136.161  1.00  0.50           C  
ATOM    590  CE  LYS C 168     197.719 273.262 135.262  1.00  0.50           C  
ATOM    591  NZ  LYS C 168     198.326 271.942 134.968  1.00  0.50           N  
ATOM    592  N   PHE C 169     200.275 279.074 138.676  1.00  0.60           N  
ATOM    593  CA  PHE C 169     200.908 279.832 139.740  1.00  0.60           C  
ATOM    594  C   PHE C 169     200.024 280.927 140.341  1.00  0.60           C  
ATOM    595  O   PHE C 169     199.843 280.979 141.550  1.00  0.60           O  
ATOM    596  CB  PHE C 169     202.301 280.359 139.295  1.00  0.60           C  
ATOM    597  CG  PHE C 169     203.298 279.244 139.021  1.00  0.60           C  
ATOM    598  CD1 PHE C 169     203.173 277.937 139.536  1.00  0.60           C  
ATOM    599  CD2 PHE C 169     204.423 279.529 138.228  1.00  0.60           C  
ATOM    600  CE1 PHE C 169     204.128 276.952 139.255  1.00  0.60           C  
ATOM    601  CE2 PHE C 169     205.384 278.549 137.950  1.00  0.60           C  
ATOM    602  CZ  PHE C 169     205.236 277.258 138.464  1.00  0.60           C  
ATOM    603  N   ARG C 170     199.345 281.774 139.545  1.00  0.60           N  
ATOM    604  CA  ARG C 170     198.457 282.793 140.071  1.00  0.60           C  
ATOM    605  C   ARG C 170     197.284 282.239 140.862  1.00  0.60           C  
ATOM    606  O   ARG C 170     196.927 282.770 141.910  1.00  0.60           O  
ATOM    607  CB  ARG C 170     197.927 283.727 138.963  1.00  0.60           C  
ATOM    608  CG  ARG C 170     199.007 284.653 138.375  1.00  0.60           C  
ATOM    609  CD  ARG C 170     198.473 285.463 137.196  1.00  0.60           C  
ATOM    610  NE  ARG C 170     199.623 286.266 136.665  1.00  0.60           N  
ATOM    611  CZ  ARG C 170     199.552 287.044 135.577  1.00  0.60           C  
ATOM    612  NH1 ARG C 170     200.628 287.718 135.174  1.00  0.60           N  
ATOM    613  NH2 ARG C 170     198.428 287.163 134.873  1.00  0.60           N  
ATOM    614  N   THR C 171     196.654 281.142 140.391  1.00  0.63           N  
ATOM    615  CA  THR C 171     195.652 280.449 141.189  1.00  0.63           C  
ATOM    616  C   THR C 171     196.245 279.818 142.442  1.00  0.63           C  
ATOM    617  O   THR C 171     195.700 279.997 143.530  1.00  0.63           O  
ATOM    618  CB  THR C 171     194.789 279.440 140.424  1.00  0.63           C  
ATOM    619  OG1 THR C 171     195.536 278.441 139.743  1.00  0.63           O  
ATOM    620  CG2 THR C 171     193.983 280.200 139.359  1.00  0.63           C  
ATOM    621  N   GLN C 172     197.402 279.136 142.350  1.00  0.38           N  
ATOM    622  CA  GLN C 172     198.082 278.485 143.467  1.00  0.38           C  
ATOM    623  C   GLN C 172     198.602 279.442 144.550  1.00  0.38           C  
ATOM    624  O   GLN C 172     198.691 279.075 145.727  1.00  0.38           O  
ATOM    625  CB  GLN C 172     199.184 277.510 142.968  1.00  0.38           C  
ATOM    626  CG  GLN C 172     198.577 276.236 142.327  1.00  0.38           C  
ATOM    627  CD  GLN C 172     199.605 275.339 141.636  1.00  0.38           C  
ATOM    628  OE1 GLN C 172     200.702 275.714 141.219  1.00  0.38           O  
ATOM    629  NE2 GLN C 172     199.225 274.044 141.480  1.00  0.38           N  
ATOM    630  N   ASP C 173     198.922 280.706 144.194  1.00  0.35           N  
ATOM    631  CA  ASP C 173     199.204 281.761 145.151  1.00  0.35           C  
ATOM    632  C   ASP C 173     197.927 282.384 145.730  1.00  0.35           C  
ATOM    633  O   ASP C 173     197.854 282.669 146.923  1.00  0.35           O  
ATOM    634  CB  ASP C 173     200.178 282.828 144.590  1.00  0.35           C  
ATOM    635  CG  ASP C 173     201.557 282.225 144.341  1.00  0.35           C  
ATOM    636  OD1 ASP C 173     202.084 281.560 145.272  1.00  0.35           O  
ATOM    637  OD2 ASP C 173     202.120 282.479 143.245  1.00  0.35           O  
ATOM    638  N   ALA C 174     196.842 282.553 144.932  1.00  0.49           N  
ATOM    639  CA  ALA C 174     195.542 283.000 145.424  1.00  0.49           C  
ATOM    640  C   ALA C 174     194.923 282.018 146.421  1.00  0.49           C  
ATOM    641  O   ALA C 174     194.263 282.402 147.391  1.00  0.49           O  
ATOM    642  CB  ALA C 174     194.552 283.296 144.276  1.00  0.49           C  
ATOM    643  N   GLU C 175     195.167 280.703 146.220  1.00  0.39           N  
ATOM    644  CA  GLU C 175     194.891 279.660 147.193  1.00  0.39           C  
ATOM    645  C   GLU C 175     195.625 279.889 148.498  1.00  0.39           C  
ATOM    646  O   GLU C 175     195.036 279.831 149.578  1.00  0.39           O  
ATOM    647  CB  GLU C 175     195.335 278.277 146.669  1.00  0.39           C  
ATOM    648  CG  GLU C 175     194.425 277.686 145.567  1.00  0.39           C  
ATOM    649  CD  GLU C 175     194.980 276.387 144.975  1.00  0.39           C  
ATOM    650  OE1 GLU C 175     196.058 275.931 145.437  1.00  0.39           O  
ATOM    651  OE2 GLU C 175     194.317 275.836 144.059  1.00  0.39           O  
ATOM    652  N   ALA C 176     196.929 280.219 148.433  1.00  0.41           N  
ATOM    653  CA  ALA C 176     197.696 280.603 149.594  1.00  0.41           C  
ATOM    654  C   ALA C 176     197.237 281.914 150.241  1.00  0.41           C  
ATOM    655  O   ALA C 176     197.162 281.979 151.458  1.00  0.41           O  
ATOM    656  CB  ALA C 176     199.219 280.551 149.358  1.00  0.41           C  
ATOM    657  N   GLU C 177     196.853 282.965 149.489  1.00  0.39           N  
ATOM    658  CA  GLU C 177     196.290 284.195 150.044  1.00  0.39           C  
ATOM    659  C   GLU C 177     194.987 284.000 150.812  1.00  0.39           C  
ATOM    660  O   GLU C 177     194.770 284.589 151.868  1.00  0.39           O  
ATOM    661  CB  GLU C 177     196.094 285.291 148.981  1.00  0.39           C  
ATOM    662  CG  GLU C 177     197.421 285.848 148.410  1.00  0.39           C  
ATOM    663  CD  GLU C 177     197.167 286.956 147.386  1.00  0.39           C  
ATOM    664  OE1 GLU C 177     195.977 287.171 147.032  1.00  0.39           O  
ATOM    665  OE2 GLU C 177     198.157 287.609 146.969  1.00  0.39           O  
ATOM    666  N   ARG C 178     194.089 283.114 150.338  1.00  0.35           N  
ATOM    667  CA  ARG C 178     192.930 282.736 151.134  1.00  0.35           C  
ATOM    668  C   ARG C 178     193.254 281.827 152.317  1.00  0.35           C  
ATOM    669  O   ARG C 178     192.457 281.741 153.244  1.00  0.35           O  
ATOM    670  CB  ARG C 178     191.823 282.079 150.288  1.00  0.35           C  
ATOM    671  CG  ARG C 178     191.129 283.072 149.341  1.00  0.35           C  
ATOM    672  CD  ARG C 178     190.020 282.405 148.533  1.00  0.35           C  
ATOM    673  NE  ARG C 178     189.424 283.468 147.658  1.00  0.35           N  
ATOM    674  CZ  ARG C 178     188.495 283.233 146.722  1.00  0.35           C  
ATOM    675  NH1 ARG C 178     188.033 284.238 145.980  1.00  0.35           N  
ATOM    676  NH2 ARG C 178     188.018 282.010 146.505  1.00  0.35           N  
ATOM    677  N   LYS C 179     194.422 281.154 152.317  1.00  0.38           N  
ATOM    678  CA  LYS C 179     194.981 280.500 153.494  1.00  0.38           C  
ATOM    679  C   LYS C 179     195.817 281.424 154.406  1.00  0.38           C  
ATOM    680  O   LYS C 179     196.220 281.006 155.489  1.00  0.38           O  
ATOM    681  CB  LYS C 179     195.904 279.316 153.090  1.00  0.38           C  
ATOM    682  CG  LYS C 179     195.213 278.145 152.371  1.00  0.38           C  
ATOM    683  CD  LYS C 179     196.223 277.143 151.777  1.00  0.38           C  
ATOM    684  CE  LYS C 179     196.989 276.339 152.830  1.00  0.38           C  
ATOM    685  NZ  LYS C 179     198.071 275.557 152.186  1.00  0.38           N  
ATOM    686  N   VAL C 180     196.152 282.664 153.962  1.00  0.31           N  
ATOM    687  CA  VAL C 180     196.634 283.780 154.785  1.00  0.31           C  
ATOM    688  C   VAL C 180     195.493 284.362 155.622  1.00  0.31           C  
ATOM    689  O   VAL C 180     195.697 284.774 156.765  1.00  0.31           O  
ATOM    690  CB  VAL C 180     197.357 284.894 153.990  1.00  0.31           C  
ATOM    691  CG1 VAL C 180     197.746 286.073 154.910  1.00  0.31           C  
ATOM    692  CG2 VAL C 180     198.659 284.370 153.345  1.00  0.31           C  
ATOM    693  N   HIS C 181     194.280 284.418 155.033  1.00  0.24           N  
ATOM    694  CA  HIS C 181     193.028 284.729 155.715  1.00  0.24           C  
ATOM    695  C   HIS C 181     192.543 283.589 156.662  1.00  0.24           C  
ATOM    696  O   HIS C 181     193.140 282.481 156.642  1.00  0.24           O  
ATOM    697  CB  HIS C 181     191.919 284.988 154.661  1.00  0.24           C  
ATOM    698  CG  HIS C 181     190.581 285.405 155.192  1.00  0.24           C  
ATOM    699  ND1 HIS C 181     190.355 286.707 155.603  1.00  0.24           N  
ATOM    700  CD2 HIS C 181     189.474 284.643 155.402  1.00  0.24           C  
ATOM    701  CE1 HIS C 181     189.126 286.700 156.075  1.00  0.24           C  
ATOM    702  NE2 HIS C 181     188.542 285.482 155.972  1.00  0.24           N  
ATOM    703  OXT HIS C 181     191.548 283.821 157.405  1.00  0.24           O  
TER     704      HIS C 181                                                      
END   
